# Supplementary material for: Pervasive selective sweeps across human gut microbiomes
Source: bioRxiv. 2024 Nov 21:2023.12.22.573162. Originally published 2023 Dec 23. Preprint. [Version 2] doi: 10.1101/2023.12.22.573162 (PMC10769429; doi:10.1101/2023.12.22.573162)
Supplement: Supplement 2 [file media-2.zip]

Archive with 11 entries (10 files):
- iLDS Tables/
- iLDS Tables/TableS5.txt
- __MACOSX/iLDS Tables/._TableS5.txt
- iLDS Tables/TableS4.txt
- __MACOSX/iLDS Tables/._TableS4.txt
- iLDS Tables/TableS3.txt
- __MACOSX/iLDS Tables/._TableS3.txt
- iLDS Tables/TableS2.txt
- __MACOSX/iLDS Tables/._TableS2.txt
- iLDS Tables/TableS1.txt
- __MACOSX/iLDS Tables/._TableS1.txt
