# Supplementary material for: Pervasive selective sweeps across human gut microbiomes
Source: bioRxiv. 2024 Nov 21:2023.12.22.573162. Originally published 2023 Dec 23. Preprint. [Version 2] doi: 10.1101/2023.12.22.573162 (PMC10769429; doi:10.1101/2023.12.22.573162)
Supplement: Supplement 2 [file media-2.zip › iLDS Tables/TableS5.txt]

	Original_name	Study_set	Genome_type	Length	N_contigs	N50	GC_content	Completeness	Contamination	CMseq	rRNA_5S	rRNA_16S	rRNA_23S	tRNAs	Genome_accession	Species_rep	MGnify_accession	Lineage	Study_accession	Country	Continent	FTP_download	Domain	Phyla	Class	Order	Family	Genus	Species	Westernization	Sample_accession
GUT_GENOME203192	SRR5558210_bin.10	EBI	MAG	2758396.0	88.0	48670.0	46.69	93.72	2.05	0.13	0.0	24.46	63.08	18.0	ERZ971922	GUT_GENOME000166	MGYG-HGUT-00041	d__Bacteria;p__Firmicutes_A;c__Clostridia;o__Lachnospirales;f__Lachnospiraceae;g__Acetatifactor;s__Acetatifactor sp900066365	SRP100518	Spain	Europe	ftp://ftp.ebi.ac.uk/pub/databases/metagenomics/mgnify_genomes/human-gut/v1.0/all_genomes/MGYG-HGUT-000/MGYG-HGUT-00041/genomes2/GUT_GENOME203192.gff.gz	Bacteria	Firmicutes_A	Clostridia	Lachnospirales	Lachnospiraceae	Acetatifactor	Acetatifactor_sp900066365	W	SRS1996016
GUT_GENOME018277	CM_madagascar__A53_01_1FE__bin.59	CIBIO	MAG	2583882.0	43.0	81006.0	46.84	92.27	0.97	0.01	0.0	0.0	0.0	15.0		GUT_GENOME000166	MGYG-HGUT-00041	d__Bacteria;p__Firmicutes_A;c__Clostridia;o__Lachnospirales;f__Lachnospiraceae;g__Acetatifactor;s__Acetatifactor sp900066365	SRP156699	Madagascar	Africa	ftp://ftp.ebi.ac.uk/pub/databases/metagenomics/mgnify_genomes/human-gut/v1.0/all_genomes/MGYG-HGUT-000/MGYG-HGUT-00041/genomes2/GUT_GENOME018277.gff.gz	Bacteria	Firmicutes_A	Clostridia	Lachnospirales	Lachnospiraceae	Acetatifactor	Acetatifactor_sp900066365	NW	SRS3638673
GUT_GENOME179888	SRR3737002_bin.19	EBI	MAG	2670588.0	71.0	52438.0	47.32	97.1	1.45	0.05	0.0	0.0	0.0	17.0	ERZ838505	GUT_GENOME000166	MGYG-HGUT-00041	d__Bacteria;p__Firmicutes_A;c__Clostridia;o__Lachnospirales;f__Lachnospiraceae;g__Acetatifactor;s__Acetatifactor sp900066365	SRP076119	US	North America	ftp://ftp.ebi.ac.uk/pub/databases/metagenomics/mgnify_genomes/human-gut/v1.0/all_genomes/MGYG-HGUT-000/MGYG-HGUT-00041/genomes2/GUT_GENOME179888.gff.gz	Bacteria	Firmicutes_A	Clostridia	Lachnospirales	Lachnospiraceae	Acetatifactor	Acetatifactor_sp900066365		SRS1531227
GUT_GENOME129981	LoombaR_2017__SID0008_kcu__bin.11	CIBIO	MAG	2641333.0	83.0	48272.0	46.9	92.59	0.97	0.05	0.0	0.0	0.0	17.0		GUT_GENOME000166	MGYG-HGUT-00041	d__Bacteria;p__Firmicutes_A;c__Clostridia;o__Lachnospirales;f__Lachnospiraceae;g__Acetatifactor;s__Acetatifactor sp900066365	SRP100446	US	North America	ftp://ftp.ebi.ac.uk/pub/databases/metagenomics/mgnify_genomes/human-gut/v1.0/all_genomes/MGYG-HGUT-000/MGYG-HGUT-00041/genomes1/GUT_GENOME129981.gff.gz	Bacteria	Firmicutes_A	Clostridia	Lachnospirales	Lachnospiraceae	Acetatifactor	Acetatifactor_sp900066365		SRS1994027
GUT_GENOME018290	CM_madagascar__A54_02_1FE__bin.5	CIBIO	MAG	2491482.0	493.0	6281.0	47.35	80.77	3.04	0.15	0.0	0.0	0.0	9.0		GUT_GENOME000166	MGYG-HGUT-00041	d__Bacteria;p__Firmicutes_A;c__Clostridia;o__Lachnospirales;f__Lachnospiraceae;g__Acetatifactor;s__Acetatifactor sp900066365	SRP156699	Madagascar	Africa	ftp://ftp.ebi.ac.uk/pub/databases/metagenomics/mgnify_genomes/human-gut/v1.0/all_genomes/MGYG-HGUT-000/MGYG-HGUT-00041/genomes1/GUT_GENOME018290.gff.gz	Bacteria	Firmicutes_A	Clostridia	Lachnospirales	Lachnospiraceae	Acetatifactor	Acetatifactor_sp900066365	NW	SRS3638670
GUT_GENOME235851	SRS476114_43	HGM	MAG	2992466.0	154.0	42317.0	46.59	94.2	2.17		0.0	0.0	0.0	15.0		GUT_GENOME000166	MGYG-HGUT-00041	d__Bacteria;p__Firmicutes_A;c__Clostridia;o__Lachnospirales;f__Lachnospiraceae;g__Acetatifactor;s__Acetatifactor sp900066365	SRP029441	Fiji	Oceania	ftp://ftp.ebi.ac.uk/pub/databases/metagenomics/mgnify_genomes/human-gut/v1.0/all_genomes/MGYG-HGUT-000/MGYG-HGUT-00041/genomes2/GUT_GENOME235851.gff.gz	Bacteria	Firmicutes_A	Clostridia	Lachnospirales	Lachnospiraceae	Acetatifactor	Acetatifactor_sp900066365	NW	SRS476114
GUT_GENOME278098	ZeeviD_2015__PNP_Main_68__bin.19	CIBIO	MAG	2641696.0	71.0	57396.0	47.03	96.05	1.21	0.02	0.0	0.0	10.77	17.0		GUT_GENOME000166	MGYG-HGUT-00041	d__Bacteria;p__Firmicutes_A;c__Clostridia;o__Lachnospirales;f__Lachnospiraceae;g__Acetatifactor;s__Acetatifactor sp900066365	ERP012929	Israel	Asia	ftp://ftp.ebi.ac.uk/pub/databases/metagenomics/mgnify_genomes/human-gut/v1.0/all_genomes/MGYG-HGUT-000/MGYG-HGUT-00041/genomes2/GUT_GENOME278098.gff.gz	Bacteria	Firmicutes_A	Clostridia	Lachnospirales	Lachnospiraceae	Acetatifactor	Acetatifactor_sp900066365	W	ERS971706
GUT_GENOME250435	WenC_2017__RA092__bin.6	CIBIO	MAG	3191566.0	113.0	57740.0	46.5	99.28	1.93	0.05	0.0	0.0	8.62	17.0		GUT_GENOME000166	MGYG-HGUT-00041	d__Bacteria;p__Firmicutes_A;c__Clostridia;o__Lachnospirales;f__Lachnospiraceae;g__Acetatifactor;s__Acetatifactor sp900066365	SRP094805	China	Asia	ftp://ftp.ebi.ac.uk/pub/databases/metagenomics/mgnify_genomes/human-gut/v1.0/all_genomes/MGYG-HGUT-000/MGYG-HGUT-00041/genomes2/GUT_GENOME250435.gff.gz	Bacteria	Firmicutes_A	Clostridia	Lachnospirales	Lachnospiraceae	Acetatifactor	Acetatifactor_sp900066365	W	SRS1846884
GUT_GENOME235794	SRS476104_9	HGM	MAG	2277838.0	191.0	16777.0	47.57	89.15	0.82	0.0	0.0	0.0	0.0	16.0		GUT_GENOME000166	MGYG-HGUT-00041	d__Bacteria;p__Firmicutes_A;c__Clostridia;o__Lachnospirales;f__Lachnospiraceae;g__Acetatifactor;s__Acetatifactor sp900066365	SRP029441	Fiji	Oceania	ftp://ftp.ebi.ac.uk/pub/databases/metagenomics/mgnify_genomes/human-gut/v1.0/all_genomes/MGYG-HGUT-000/MGYG-HGUT-00041/genomes2/GUT_GENOME235794.gff.gz	Bacteria	Firmicutes_A	Clostridia	Lachnospirales	Lachnospiraceae	Acetatifactor	Acetatifactor_sp900066365	NW	SRS476104
GUT_GENOME101962	HMP_2012__SRS020869__bin.59	CIBIO	MAG	2641567.0	80.0	44276.0	47.12	97.1	0.97	0.04	0.0	0.0	0.0	14.0		GUT_GENOME000166	MGYG-HGUT-00041	d__Bacteria;p__Firmicutes_A;c__Clostridia;o__Lachnospirales;f__Lachnospiraceae;g__Acetatifactor;s__Acetatifactor sp900066365	SRP002163	US	North America	ftp://ftp.ebi.ac.uk/pub/databases/metagenomics/mgnify_genomes/human-gut/v1.0/all_genomes/MGYG-HGUT-000/MGYG-HGUT-00041/genomes2/GUT_GENOME101962.gff.gz	Bacteria	Firmicutes_A	Clostridia	Lachnospirales	Lachnospiraceae	Acetatifactor	Acetatifactor_sp900066365	W	SRS020869
GUT_GENOME158668	RaymondF_2016__P22E0__bin.32	CIBIO	MAG	3155151.0	108.0	54355.0	46.34	98.55	2.42	0.02	0.0	0.0	0.0	15.0		GUT_GENOME000166	MGYG-HGUT-00041	d__Bacteria;p__Firmicutes_A;c__Clostridia;o__Lachnospirales;f__Lachnospiraceae;g__Acetatifactor;s__Acetatifactor sp900066365	ERP009131	Canada	North America	ftp://ftp.ebi.ac.uk/pub/databases/metagenomics/mgnify_genomes/human-gut/v1.0/all_genomes/MGYG-HGUT-000/MGYG-HGUT-00041/genomes1/GUT_GENOME158668.gff.gz	Bacteria	Firmicutes_A	Clostridia	Lachnospirales	Lachnospiraceae	Acetatifactor	Acetatifactor_sp900066365	W	ERS634927
GUT_GENOME118903	LiJ_2014__O2.UC27-1__bin.24	CIBIO	MAG	2815140.0	67.0	62256.0	46.84	93.72	0.97	0.03	0.0	0.0	0.0	14.0		GUT_GENOME000166	MGYG-HGUT-00041	d__Bacteria;p__Firmicutes_A;c__Clostridia;o__Lachnospirales;f__Lachnospiraceae;g__Acetatifactor;s__Acetatifactor sp900066365	ERP004605	Spain	Europe	ftp://ftp.ebi.ac.uk/pub/databases/metagenomics/mgnify_genomes/human-gut/v1.0/all_genomes/MGYG-HGUT-000/MGYG-HGUT-00041/genomes3/GUT_GENOME118903.gff.gz	Bacteria	Firmicutes_A	Clostridia	Lachnospirales	Lachnospiraceae	Acetatifactor	Acetatifactor_sp900066365	W	ERS396426
GUT_GENOME010884	Bengtsson-PalmeJ_2015__TRAVELRES70__bin.76	CIBIO	MAG	2237845.0	109.0	37921.0	46.88	79.66	0.97	0.05	0.0	0.0	0.0	12.0		GUT_GENOME000166	MGYG-HGUT-00041	d__Bacteria;p__Firmicutes_A;c__Clostridia;o__Lachnospirales;f__Lachnospiraceae;g__Acetatifactor;s__Acetatifactor sp900066365	ERP007090	Sweden	Europe	ftp://ftp.ebi.ac.uk/pub/databases/metagenomics/mgnify_genomes/human-gut/v1.0/all_genomes/MGYG-HGUT-000/MGYG-HGUT-00041/genomes3/GUT_GENOME010884.gff.gz	Bacteria	Firmicutes_A	Clostridia	Lachnospirales	Lachnospiraceae	Acetatifactor	Acetatifactor_sp900066365	W	ERS554261
GUT_GENOME179855	SRR3737000_bin.16	EBI	MAG	2689465.0	91.0	40072.0	47.34	94.64	0.97	0.07	0.0	0.0	0.0	15.0	ERZ838478	GUT_GENOME000166	MGYG-HGUT-00041	d__Bacteria;p__Firmicutes_A;c__Clostridia;o__Lachnospirales;f__Lachnospiraceae;g__Acetatifactor;s__Acetatifactor sp900066365	SRP076119	US	North America	ftp://ftp.ebi.ac.uk/pub/databases/metagenomics/mgnify_genomes/human-gut/v1.0/all_genomes/MGYG-HGUT-000/MGYG-HGUT-00041/genomes2/GUT_GENOME179855.gff.gz	Bacteria	Firmicutes_A	Clostridia	Lachnospirales	Lachnospiraceae	Acetatifactor	Acetatifactor_sp900066365		SRS1531225
GUT_GENOME235548	SRS476096_16	HGM	MAG	2364412.0	296.0	9734.0	47.39	74.49	2.7	0.95	0.0	0.0	0.0	14.0		GUT_GENOME000166	MGYG-HGUT-00041	d__Bacteria;p__Firmicutes_A;c__Clostridia;o__Lachnospirales;f__Lachnospiraceae;g__Acetatifactor;s__Acetatifactor sp900066365	SRP029441	Fiji	Oceania	ftp://ftp.ebi.ac.uk/pub/databases/metagenomics/mgnify_genomes/human-gut/v1.0/all_genomes/MGYG-HGUT-000/MGYG-HGUT-00041/genomes1/GUT_GENOME235548.gff.gz	Bacteria	Firmicutes_A	Clostridia	Lachnospirales	Lachnospiraceae	Acetatifactor	Acetatifactor_sp900066365	NW	SRS476096
GUT_GENOME235534	SRS476095_43	HGM	MAG	1911540.0	192.0	14650.0	47.86	65.24	1.74	0.17	0.0	0.0	18.74	16.0		GUT_GENOME000166	MGYG-HGUT-00041	d__Bacteria;p__Firmicutes_A;c__Clostridia;o__Lachnospirales;f__Lachnospiraceae;g__Acetatifactor;s__Acetatifactor sp900066365	SRP029441	Fiji	Oceania	ftp://ftp.ebi.ac.uk/pub/databases/metagenomics/mgnify_genomes/human-gut/v1.0/all_genomes/MGYG-HGUT-000/MGYG-HGUT-00041/genomes3/GUT_GENOME235534.gff.gz	Bacteria	Firmicutes_A	Clostridia	Lachnospirales	Lachnospiraceae	Acetatifactor	Acetatifactor_sp900066365	NW	SRS476095
GUT_GENOME158356	RaymondF_2016__P19E90__bin.63	CIBIO	MAG	2229471.0	251.0	11729.0	47.59	86.51	2.29	0.19	0.0	51.86	0.0	14.0		GUT_GENOME000166	MGYG-HGUT-00041	d__Bacteria;p__Firmicutes_A;c__Clostridia;o__Lachnospirales;f__Lachnospiraceae;g__Acetatifactor;s__Acetatifactor sp900066365	ERP009131	Canada	North America	ftp://ftp.ebi.ac.uk/pub/databases/metagenomics/mgnify_genomes/human-gut/v1.0/all_genomes/MGYG-HGUT-000/MGYG-HGUT-00041/genomes3/GUT_GENOME158356.gff.gz	Bacteria	Firmicutes_A	Clostridia	Lachnospirales	Lachnospiraceae	Acetatifactor	Acetatifactor_sp900066365	W	ERS634972
GUT_GENOME118867	LiJ_2014__O2.UC24-1__bin.31	CIBIO	MAG	1729554.0	413.0	4844.0	47.05	51.2	0.0	0.42	0.0	0.0	0.0	6.0		GUT_GENOME000166	MGYG-HGUT-00041	d__Bacteria;p__Firmicutes_A;c__Clostridia;o__Lachnospirales;f__Lachnospiraceae;g__Acetatifactor;s__Acetatifactor sp900066365	ERP004605	Spain	Europe	ftp://ftp.ebi.ac.uk/pub/databases/metagenomics/mgnify_genomes/human-gut/v1.0/all_genomes/MGYG-HGUT-000/MGYG-HGUT-00041/genomes1/GUT_GENOME118867.gff.gz	Bacteria	Firmicutes_A	Clostridia	Lachnospirales	Lachnospiraceae	Acetatifactor	Acetatifactor_sp900066365	W	ERS396424
GUT_GENOME158322	RaymondF_2016__P19E7__bin.97	CIBIO	MAG	2820704.0	170.0	33499.0	46.9	94.32	2.05	0.07	0.0	0.0	0.0	16.0		GUT_GENOME000166	MGYG-HGUT-00041	d__Bacteria;p__Firmicutes_A;c__Clostridia;o__Lachnospirales;f__Lachnospiraceae;g__Acetatifactor;s__Acetatifactor sp900066365	ERP009131	Canada	North America	ftp://ftp.ebi.ac.uk/pub/databases/metagenomics/mgnify_genomes/human-gut/v1.0/all_genomes/MGYG-HGUT-000/MGYG-HGUT-00041/genomes2/GUT_GENOME158322.gff.gz	Bacteria	Firmicutes_A	Clostridia	Lachnospirales	Lachnospiraceae	Acetatifactor	Acetatifactor_sp900066365	W	ERS634948
GUT_GENOME278144	ZeeviD_2015__PNP_Main_692__bin.24	CIBIO	MAG	3079088.0	241.0	19919.0	46.36	99.18	1.5	0.08	0.0	0.0	0.0	16.0		GUT_GENOME000166	MGYG-HGUT-00041	d__Bacteria;p__Firmicutes_A;c__Clostridia;o__Lachnospirales;f__Lachnospiraceae;g__Acetatifactor;s__Acetatifactor sp900066365	ERP012929	Israel	Asia	ftp://ftp.ebi.ac.uk/pub/databases/metagenomics/mgnify_genomes/human-gut/v1.0/all_genomes/MGYG-HGUT-000/MGYG-HGUT-00041/genomes2/GUT_GENOME278144.gff.gz	Bacteria	Firmicutes_A	Clostridia	Lachnospirales	Lachnospiraceae	Acetatifactor	Acetatifactor_sp900066365	W	ERS972330
GUT_GENOME010746	Bengtsson-PalmeJ_2015__TRAVELRES69__bin.35	CIBIO	MAG	2886558.0	96.0	70384.0	46.47	94.44	1.93	0.01	0.0	0.0	0.0	18.0		GUT_GENOME000166	MGYG-HGUT-00041	d__Bacteria;p__Firmicutes_A;c__Clostridia;o__Lachnospirales;f__Lachnospiraceae;g__Acetatifactor;s__Acetatifactor sp900066365	ERP007090	Sweden	Europe	ftp://ftp.ebi.ac.uk/pub/databases/metagenomics/mgnify_genomes/human-gut/v1.0/all_genomes/MGYG-HGUT-000/MGYG-HGUT-00041/genomes2/GUT_GENOME010746.gff.gz	Bacteria	Firmicutes_A	Clostridia	Lachnospirales	Lachnospiraceae	Acetatifactor	Acetatifactor_sp900066365	W	ERS554260
GUT_GENOME235507	SRS476094_38	HGM	MAG	2134881.0	50.0	69329.0	47.21	83.09	0.0	0.12	0.0	0.0	0.0	18.0		GUT_GENOME000166	MGYG-HGUT-00041	d__Bacteria;p__Firmicutes_A;c__Clostridia;o__Lachnospirales;f__Lachnospiraceae;g__Acetatifactor;s__Acetatifactor sp900066365	SRP029441	Fiji	Oceania	ftp://ftp.ebi.ac.uk/pub/databases/metagenomics/mgnify_genomes/human-gut/v1.0/all_genomes/MGYG-HGUT-000/MGYG-HGUT-00041/genomes2/GUT_GENOME235507.gff.gz	Bacteria	Firmicutes_A	Clostridia	Lachnospirales	Lachnospiraceae	Acetatifactor	Acetatifactor_sp900066365	NW	SRS476094
GUT_GENOME268562	ZeeviD_2015__PNP_Main_22__bin.18	CIBIO	MAG	2846812.0	207.0	22288.0	46.54	93.75	1.61	0.04	0.0	0.0	5.54	18.0		GUT_GENOME000166	MGYG-HGUT-00041	d__Bacteria;p__Firmicutes_A;c__Clostridia;o__Lachnospirales;f__Lachnospiraceae;g__Acetatifactor;s__Acetatifactor sp900066365	ERP012929	Israel	Asia	ftp://ftp.ebi.ac.uk/pub/databases/metagenomics/mgnify_genomes/human-gut/v1.0/all_genomes/MGYG-HGUT-000/MGYG-HGUT-00041/genomes2/GUT_GENOME268562.gff.gz	Bacteria	Firmicutes_A	Clostridia	Lachnospirales	Lachnospiraceae	Acetatifactor	Acetatifactor_sp900066365	W	ERS971660
GUT_GENOME179793	SRR3736997_bin.21	EBI	MAG	2795146.0	51.0	94499.0	46.92	97.58	1.45	0.02	0.0	0.0	0.0	15.0	ERZ838382	GUT_GENOME000166	MGYG-HGUT-00041	d__Bacteria;p__Firmicutes_A;c__Clostridia;o__Lachnospirales;f__Lachnospiraceae;g__Acetatifactor;s__Acetatifactor sp900066365	SRP076119	US	North America	ftp://ftp.ebi.ac.uk/pub/databases/metagenomics/mgnify_genomes/human-gut/v1.0/all_genomes/MGYG-HGUT-000/MGYG-HGUT-00041/genomes3/GUT_GENOME179793.gff.gz	Bacteria	Firmicutes_A	Clostridia	Lachnospirales	Lachnospiraceae	Acetatifactor	Acetatifactor_sp900066365		SRS1490014
GUT_GENOME042916	ERR1297767_bin.32	EBI	MAG	2381394.0	224.0	14232.0	47.69	86.02	3.77	0.35	0.0	0.0	0.0	13.0	ERZ874853	GUT_GENOME000166	MGYG-HGUT-00041	d__Bacteria;p__Firmicutes_A;c__Clostridia;o__Lachnospirales;f__Lachnospiraceae;g__Acetatifactor;s__Acetatifactor sp900066365	ERP013827	Netherlands	Europe	ftp://ftp.ebi.ac.uk/pub/databases/metagenomics/mgnify_genomes/human-gut/v1.0/all_genomes/MGYG-HGUT-000/MGYG-HGUT-00041/genomes2/GUT_GENOME042916.gff.gz	Bacteria	Firmicutes_A	Clostridia	Lachnospirales	Lachnospiraceae	Acetatifactor	Acetatifactor_sp900066365	W	ERS1069680
GUT_GENOME101751	HMP_2012__SRS019582__bin.19	CIBIO	MAG	2867534.0	106.0	39790.0	46.73	98.07	0.97	0.14	0.0	45.47	0.0	18.0		GUT_GENOME000166	MGYG-HGUT-00041	d__Bacteria;p__Firmicutes_A;c__Clostridia;o__Lachnospirales;f__Lachnospiraceae;g__Acetatifactor;s__Acetatifactor sp900066365	SRP002163	US	North America	ftp://ftp.ebi.ac.uk/pub/databases/metagenomics/mgnify_genomes/human-gut/v1.0/all_genomes/MGYG-HGUT-000/MGYG-HGUT-00041/genomes2/GUT_GENOME101751.gff.gz	Bacteria	Firmicutes_A	Clostridia	Lachnospirales	Lachnospiraceae	Acetatifactor	Acetatifactor_sp900066365	W	SRS019582
GUT_GENOME101468	HMP_2012__SRS017307__bin.9	CIBIO	MAG	2891655.0	166.0	31610.0	46.8	93.87	4.11	0.15	0.0	0.0	0.0	17.0		GUT_GENOME000166	MGYG-HGUT-00041	d__Bacteria;p__Firmicutes_A;c__Clostridia;o__Lachnospirales;f__Lachnospiraceae;g__Acetatifactor;s__Acetatifactor sp900066365	SRP002163	US	North America	ftp://ftp.ebi.ac.uk/pub/databases/metagenomics/mgnify_genomes/human-gut/v1.0/all_genomes/MGYG-HGUT-000/MGYG-HGUT-00041/genomes1/GUT_GENOME101468.gff.gz	Bacteria	Firmicutes_A	Clostridia	Lachnospirales	Lachnospiraceae	Acetatifactor	Acetatifactor_sp900066365	W	SRS017307
GUT_GENOME030821	ERR1018271_bin.20	EBI	MAG	3172205.0	213.0	22042.0	46.16	95.71	2.66	0.04	0.0	0.0	5.47	15.0	ERZ861379	GUT_GENOME000166	MGYG-HGUT-00041	d__Bacteria;p__Firmicutes_A;c__Clostridia;o__Lachnospirales;f__Lachnospiraceae;g__Acetatifactor;s__Acetatifactor sp900066365	ERP012177	China	Asia	ftp://ftp.ebi.ac.uk/pub/databases/metagenomics/mgnify_genomes/human-gut/v1.0/all_genomes/MGYG-HGUT-000/MGYG-HGUT-00041/genomes2/GUT_GENOME030821.gff.gz	Bacteria	Firmicutes_A	Clostridia	Lachnospirales	Lachnospiraceae	Acetatifactor	Acetatifactor_sp900066365	W	ERS848704
GUT_GENOME011335	BritoIL_2016__M1.22.ST__bin.84	CIBIO	MAG	2784767.0	69.0	54096.0	46.62	98.07	1.45	0.01	0.0	0.0	0.0	18.0		GUT_GENOME000166	MGYG-HGUT-00041	d__Bacteria;p__Firmicutes_A;c__Clostridia;o__Lachnospirales;f__Lachnospiraceae;g__Acetatifactor;s__Acetatifactor sp900066365	SRP029441	Fiji	Oceania	ftp://ftp.ebi.ac.uk/pub/databases/metagenomics/mgnify_genomes/human-gut/v1.0/all_genomes/MGYG-HGUT-000/MGYG-HGUT-00041/genomes1/GUT_GENOME011335.gff.gz	Bacteria	Firmicutes_A	Clostridia	Lachnospirales	Lachnospiraceae	Acetatifactor	Acetatifactor_sp900066365	NW	SRS475698
GUT_GENOME277876	ZeeviD_2015__PNP_Main_677__bin.35	CIBIO	MAG	2893175.0	231.0	21458.0	46.89	94.67	1.45	0.16	0.0	8.28	0.0	17.0		GUT_GENOME000166	MGYG-HGUT-00041	d__Bacteria;p__Firmicutes_A;c__Clostridia;o__Lachnospirales;f__Lachnospiraceae;g__Acetatifactor;s__Acetatifactor sp900066365	ERP012929	Israel	Asia	ftp://ftp.ebi.ac.uk/pub/databases/metagenomics/mgnify_genomes/human-gut/v1.0/all_genomes/MGYG-HGUT-000/MGYG-HGUT-00041/genomes1/GUT_GENOME277876.gff.gz	Bacteria	Firmicutes_A	Clostridia	Lachnospirales	Lachnospiraceae	Acetatifactor	Acetatifactor_sp900066365	W	ERS972315
GUT_GENOME129715	LiuW_2016__SRR3993062__bin.27	CIBIO	MAG	2119809.0	344.0	7666.0	48.27	78.34	4.32	0.39	0.0	0.0	0.0	9.0		GUT_GENOME000166	MGYG-HGUT-00041	d__Bacteria;p__Firmicutes_A;c__Clostridia;o__Lachnospirales;f__Lachnospiraceae;g__Acetatifactor;s__Acetatifactor sp900066365	SRP080787	Mongolia	Asia	ftp://ftp.ebi.ac.uk/pub/databases/metagenomics/mgnify_genomes/human-gut/v1.0/all_genomes/MGYG-HGUT-000/MGYG-HGUT-00041/genomes1/GUT_GENOME129715.gff.gz	Bacteria	Firmicutes_A	Clostridia	Lachnospirales	Lachnospiraceae	Acetatifactor	Acetatifactor_sp900066365	W	SRS1596875
GUT_GENOME200316	SRR5279270_bin.28	EBI	MAG	3106301.0	68.0	73470.0	46.49	99.52	1.45	0.03	0.0	23.09	0.0	17.0	ERZ845731	GUT_GENOME000166	MGYG-HGUT-00041	d__Bacteria;p__Firmicutes_A;c__Clostridia;o__Lachnospirales;f__Lachnospiraceae;g__Acetatifactor;s__Acetatifactor sp900066365	SRP100575	China	Asia	ftp://ftp.ebi.ac.uk/pub/databases/metagenomics/mgnify_genomes/human-gut/v1.0/all_genomes/MGYG-HGUT-000/MGYG-HGUT-00041/genomes1/GUT_GENOME200316.gff.gz	Bacteria	Firmicutes_A	Clostridia	Lachnospirales	Lachnospiraceae	Acetatifactor	Acetatifactor_sp900066365	W	SRS1997049
GUT_GENOME018190	CM_madagascar__A45_02_1FE__bin.5	CIBIO	MAG	2615998.0	230.0	16224.0	47.11	94.13	1.86	0.09	0.0	0.0	0.0	15.0		GUT_GENOME000166	MGYG-HGUT-00041	d__Bacteria;p__Firmicutes_A;c__Clostridia;o__Lachnospirales;f__Lachnospiraceae;g__Acetatifactor;s__Acetatifactor sp900066365	SRP156699	Madagascar	Africa	ftp://ftp.ebi.ac.uk/pub/databases/metagenomics/mgnify_genomes/human-gut/v1.0/all_genomes/MGYG-HGUT-000/MGYG-HGUT-00041/genomes1/GUT_GENOME018190.gff.gz	Bacteria	Firmicutes_A	Clostridia	Lachnospirales	Lachnospiraceae	Acetatifactor	Acetatifactor_sp900066365	NW	SRS3638574
GUT_GENOME018204	CM_madagascar__A46_01_1FE__bin.6	CIBIO	MAG	2975873.0	129.0	41187.0	46.43	94.77	2.13	0.11	0.0	0.0	0.0	15.0		GUT_GENOME000166	MGYG-HGUT-00041	d__Bacteria;p__Firmicutes_A;c__Clostridia;o__Lachnospirales;f__Lachnospiraceae;g__Acetatifactor;s__Acetatifactor sp900066365	SRP156699	Madagascar	Africa	ftp://ftp.ebi.ac.uk/pub/databases/metagenomics/mgnify_genomes/human-gut/v1.0/all_genomes/MGYG-HGUT-000/MGYG-HGUT-00041/genomes2/GUT_GENOME018204.gff.gz	Bacteria	Firmicutes_A	Clostridia	Lachnospirales	Lachnospiraceae	Acetatifactor	Acetatifactor_sp900066365	NW	SRS3638638
GUT_GENOME030742	ERR1018268_bin.19	EBI	MAG	2777868.0	94.0	43888.0	46.87	92.75	2.66	0.11	0.0	0.0	5.44	16.0	ERZ861324	GUT_GENOME000166	MGYG-HGUT-00041	d__Bacteria;p__Firmicutes_A;c__Clostridia;o__Lachnospirales;f__Lachnospiraceae;g__Acetatifactor;s__Acetatifactor sp900066365	ERP012177	China	Asia	ftp://ftp.ebi.ac.uk/pub/databases/metagenomics/mgnify_genomes/human-gut/v1.0/all_genomes/MGYG-HGUT-000/MGYG-HGUT-00041/genomes2/GUT_GENOME030742.gff.gz	Bacteria	Firmicutes_A	Clostridia	Lachnospirales	Lachnospiraceae	Acetatifactor	Acetatifactor_sp900066365	W	ERS848701
GUT_GENOME042805	ERR1297752_bin.10	EBI	MAG	2601797.0	136.0	27251.0	47.38	98.3	2.52	0.23	0.0	0.0	0.0	14.0	ERZ874751	GUT_GENOME000166	MGYG-HGUT-00041	d__Bacteria;p__Firmicutes_A;c__Clostridia;o__Lachnospirales;f__Lachnospiraceae;g__Acetatifactor;s__Acetatifactor sp900066365	ERP013827	Netherlands	Europe	ftp://ftp.ebi.ac.uk/pub/databases/metagenomics/mgnify_genomes/human-gut/v1.0/all_genomes/MGYG-HGUT-000/MGYG-HGUT-00041/genomes2/GUT_GENOME042805.gff.gz	Bacteria	Firmicutes_A	Clostridia	Lachnospirales	Lachnospiraceae	Acetatifactor	Acetatifactor_sp900066365	W	ERS1069681
GUT_GENOME030733	ERR1018267_bin.51	EBI	MAG	3026679.0	177.0	25505.0	46.59	91.24	4.5	0.13	0.0	21.07	0.0	14.0	ERZ861277	GUT_GENOME000166	MGYG-HGUT-00041	d__Bacteria;p__Firmicutes_A;c__Clostridia;o__Lachnospirales;f__Lachnospiraceae;g__Acetatifactor;s__Acetatifactor sp900066365	ERP012177	China	Asia	ftp://ftp.ebi.ac.uk/pub/databases/metagenomics/mgnify_genomes/human-gut/v1.0/all_genomes/MGYG-HGUT-000/MGYG-HGUT-00041/genomes2/GUT_GENOME030733.gff.gz	Bacteria	Firmicutes_A	Clostridia	Lachnospirales	Lachnospiraceae	Acetatifactor	Acetatifactor_sp900066365	W	ERS848700
GUT_GENOME236101	SRS476142_68	HGM	MAG	1692335.0	304.0	6314.0	47.85	65.67	0.58		0.0	0.0	0.0	12.0		GUT_GENOME000166	MGYG-HGUT-00041	d__Bacteria;p__Firmicutes_A;c__Clostridia;o__Lachnospirales;f__Lachnospiraceae;g__Acetatifactor;s__Acetatifactor sp900066365	SRP029441	Fiji	Oceania	ftp://ftp.ebi.ac.uk/pub/databases/metagenomics/mgnify_genomes/human-gut/v1.0/all_genomes/MGYG-HGUT-000/MGYG-HGUT-00041/genomes3/GUT_GENOME236101.gff.gz	Bacteria	Firmicutes_A	Clostridia	Lachnospirales	Lachnospiraceae	Acetatifactor	Acetatifactor_sp900066365	NW	SRS476142
GUT_GENOME268633	ZeeviD_2015__PNP_Main_232__bin.22	CIBIO	MAG	1632642.0	241.0	9337.0	48.15	71.19	3.54	0.36	0.0	0.0	0.0	12.0		GUT_GENOME000166	MGYG-HGUT-00041	d__Bacteria;p__Firmicutes_A;c__Clostridia;o__Lachnospirales;f__Lachnospiraceae;g__Acetatifactor;s__Acetatifactor sp900066365	ERP012929	Israel	Asia	ftp://ftp.ebi.ac.uk/pub/databases/metagenomics/mgnify_genomes/human-gut/v1.0/all_genomes/MGYG-HGUT-000/MGYG-HGUT-00041/genomes2/GUT_GENOME268633.gff.gz	Bacteria	Firmicutes_A	Clostridia	Lachnospirales	Lachnospiraceae	Acetatifactor	Acetatifactor_sp900066365	W	ERS971870
GUT_GENOME236072	SRS476141_64	HGM	MAG	2816913.0	157.0	30823.0	46.89	90.72	1.26	0.25	0.0	25.05	30.05	18.0		GUT_GENOME000166	MGYG-HGUT-00041	d__Bacteria;p__Firmicutes_A;c__Clostridia;o__Lachnospirales;f__Lachnospiraceae;g__Acetatifactor;s__Acetatifactor sp900066365	SRP029441	Fiji	Oceania	ftp://ftp.ebi.ac.uk/pub/databases/metagenomics/mgnify_genomes/human-gut/v1.0/all_genomes/MGYG-HGUT-000/MGYG-HGUT-00041/genomes3/GUT_GENOME236072.gff.gz	Bacteria	Firmicutes_A	Clostridia	Lachnospirales	Lachnospiraceae	Acetatifactor	Acetatifactor_sp900066365	NW	SRS476141
GUT_GENOME200624	SRR5279290_bin.23	EBI	MAG	2572363.0	128.0	31258.0	47.27	94.47	4.14	0.17	0.0	0.0	5.4	14.0	ERZ846059	GUT_GENOME000166	MGYG-HGUT-00041	d__Bacteria;p__Firmicutes_A;c__Clostridia;o__Lachnospirales;f__Lachnospiraceae;g__Acetatifactor;s__Acetatifactor sp900066365	SRP100575	China	Asia	ftp://ftp.ebi.ac.uk/pub/databases/metagenomics/mgnify_genomes/human-gut/v1.0/all_genomes/MGYG-HGUT-000/MGYG-HGUT-00041/genomes2/GUT_GENOME200624.gff.gz	Bacteria	Firmicutes_A	Clostridia	Lachnospirales	Lachnospiraceae	Acetatifactor	Acetatifactor_sp900066365	W	SRS1997069
GUT_GENOME200630	SRR5279291_bin.14	EBI	MAG	3023060.0	88.0	54847.0	46.7	97.58	1.98	0.01	0.0	0.0	0.0	18.0	ERZ846069	GUT_GENOME000166	MGYG-HGUT-00041	d__Bacteria;p__Firmicutes_A;c__Clostridia;o__Lachnospirales;f__Lachnospiraceae;g__Acetatifactor;s__Acetatifactor sp900066365	SRP100575	China	Asia	ftp://ftp.ebi.ac.uk/pub/databases/metagenomics/mgnify_genomes/human-gut/v1.0/all_genomes/MGYG-HGUT-000/MGYG-HGUT-00041/genomes1/GUT_GENOME200630.gff.gz	Bacteria	Firmicutes_A	Clostridia	Lachnospirales	Lachnospiraceae	Acetatifactor	Acetatifactor_sp900066365	W	SRS1997070
GUT_GENOME250241	WenC_2017__RA076__bin.1	CIBIO	MAG	2903646.0	120.0	48564.0	46.71	94.77	1.98	0.01	0.0	0.0	0.0	15.0		GUT_GENOME000166	MGYG-HGUT-00041	d__Bacteria;p__Firmicutes_A;c__Clostridia;o__Lachnospirales;f__Lachnospiraceae;g__Acetatifactor;s__Acetatifactor sp900066365	SRP094805	China	Asia	ftp://ftp.ebi.ac.uk/pub/databases/metagenomics/mgnify_genomes/human-gut/v1.0/all_genomes/MGYG-HGUT-000/MGYG-HGUT-00041/genomes3/GUT_GENOME250241.gff.gz	Bacteria	Firmicutes_A	Clostridia	Lachnospirales	Lachnospiraceae	Acetatifactor	Acetatifactor_sp900066365	W	SRS1846818
GUT_GENOME236016	SRS476128_62	HGM	MAG	2701577.0	137.0	41986.0	46.61	88.73	2.58	0.7	83.19	34.7	99.83	19.0		GUT_GENOME000166	MGYG-HGUT-00041	d__Bacteria;p__Firmicutes_A;c__Clostridia;o__Lachnospirales;f__Lachnospiraceae;g__Acetatifactor;s__Acetatifactor sp900066365	SRP029441	Fiji	Oceania	ftp://ftp.ebi.ac.uk/pub/databases/metagenomics/mgnify_genomes/human-gut/v1.0/all_genomes/MGYG-HGUT-000/MGYG-HGUT-00041/genomes2/GUT_GENOME236016.gff.gz	Bacteria	Firmicutes_A	Clostridia	Lachnospirales	Lachnospiraceae	Acetatifactor	Acetatifactor_sp900066365	NW	SRS476128
GUT_GENOME018240	CM_madagascar__A48_05_1FE__bin.15	CIBIO	MAG	2735175.0	405.0	9215.0	46.95	89.1	2.72	0.18	0.0	45.14	5.68	15.0		GUT_GENOME000166	MGYG-HGUT-00041	d__Bacteria;p__Firmicutes_A;c__Clostridia;o__Lachnospirales;f__Lachnospiraceae;g__Acetatifactor;s__Acetatifactor sp900066365	SRP156699	Madagascar	Africa	ftp://ftp.ebi.ac.uk/pub/databases/metagenomics/mgnify_genomes/human-gut/v1.0/all_genomes/MGYG-HGUT-000/MGYG-HGUT-00041/genomes3/GUT_GENOME018240.gff.gz	Bacteria	Firmicutes_A	Clostridia	Lachnospirales	Lachnospiraceae	Acetatifactor	Acetatifactor_sp900066365	NW	SRS3638667
GUT_GENOME250284	WenC_2017__RA077__bin.5	CIBIO	MAG	2521831.0	79.0	45765.0	47.16	82.61	1.93	0.01	0.0	0.0	0.0	15.0		GUT_GENOME000166	MGYG-HGUT-00041	d__Bacteria;p__Firmicutes_A;c__Clostridia;o__Lachnospirales;f__Lachnospiraceae;g__Acetatifactor;s__Acetatifactor sp900066365	SRP094805	China	Asia	ftp://ftp.ebi.ac.uk/pub/databases/metagenomics/mgnify_genomes/human-gut/v1.0/all_genomes/MGYG-HGUT-000/MGYG-HGUT-00041/genomes2/GUT_GENOME250284.gff.gz	Bacteria	Firmicutes_A	Clostridia	Lachnospirales	Lachnospiraceae	Acetatifactor	Acetatifactor_sp900066365	W	SRS1846793
GUT_GENOME235972	SRS476125_56	HGM	MAG	2449238.0	118.0	29765.0	47.01	85.47	2.03		0.0	0.0	0.0	15.0		GUT_GENOME000166	MGYG-HGUT-00041	d__Bacteria;p__Firmicutes_A;c__Clostridia;o__Lachnospirales;f__Lachnospiraceae;g__Acetatifactor;s__Acetatifactor sp900066365	SRP029441	Fiji	Oceania	ftp://ftp.ebi.ac.uk/pub/databases/metagenomics/mgnify_genomes/human-gut/v1.0/all_genomes/MGYG-HGUT-000/MGYG-HGUT-00041/genomes2/GUT_GENOME235972.gff.gz	Bacteria	Firmicutes_A	Clostridia	Lachnospirales	Lachnospiraceae	Acetatifactor	Acetatifactor_sp900066365	NW	SRS476125
GUT_GENOME078238	ERS473238_88	HGM	MAG	2733261.0	167.0	32312.0	47.04	92.75	2.42	0.04	0.0	0.0	4.92	18.0		GUT_GENOME000166	MGYG-HGUT-00041	d__Bacteria;p__Firmicutes_A;c__Clostridia;o__Lachnospirales;f__Lachnospiraceae;g__Acetatifactor;s__Acetatifactor sp900066365	ERP005989	Sweden	Europe	ftp://ftp.ebi.ac.uk/pub/databases/metagenomics/mgnify_genomes/human-gut/v1.0/all_genomes/MGYG-HGUT-000/MGYG-HGUT-00041/genomes3/GUT_GENOME078238.gff.gz	Bacteria	Firmicutes_A	Clostridia	Lachnospirales	Lachnospiraceae	Acetatifactor	Acetatifactor_sp900066365	W	ERS473238
GUT_GENOME179779	SRR3736996_bin.21	EBI	MAG	2626759.0	231.0	15640.0	47.13	77.19	1.75	0.33	0.0	0.0	0.0	11.0	ERZ838358	GUT_GENOME000166	MGYG-HGUT-00041	d__Bacteria;p__Firmicutes_A;c__Clostridia;o__Lachnospirales;f__Lachnospiraceae;g__Acetatifactor;s__Acetatifactor sp900066365	SRP076119	US	North America	ftp://ftp.ebi.ac.uk/pub/databases/metagenomics/mgnify_genomes/human-gut/v1.0/all_genomes/MGYG-HGUT-000/MGYG-HGUT-00041/genomes2/GUT_GENOME179779.gff.gz	Bacteria	Firmicutes_A	Clostridia	Lachnospirales	Lachnospiraceae	Acetatifactor	Acetatifactor_sp900066365		SRS1531276
GUT_GENOME043069	ERR1297790_bin.1	EBI	MAG	2727759.0	119.0	34256.0	47.15	99.03	1.75	0.19	0.0	0.0	0.0	15.0	ERZ875034	GUT_GENOME000166	MGYG-HGUT-00041	d__Bacteria;p__Firmicutes_A;c__Clostridia;o__Lachnospirales;f__Lachnospiraceae;g__Acetatifactor;s__Acetatifactor sp900066365	ERP013827	Netherlands	Europe	ftp://ftp.ebi.ac.uk/pub/databases/metagenomics/mgnify_genomes/human-gut/v1.0/all_genomes/MGYG-HGUT-000/MGYG-HGUT-00041/genomes3/GUT_GENOME043069.gff.gz	Bacteria	Firmicutes_A	Clostridia	Lachnospirales	Lachnospiraceae	Acetatifactor	Acetatifactor_sp900066365	W	ERS1069681
GUT_GENOME235458	SRS476092_26	HGM	MAG	3419188.0	158.0	48304.0	46.18	94.69	1.45	0.21	92.44	25.11	99.83	19.0		GUT_GENOME000166	MGYG-HGUT-00041	d__Bacteria;p__Firmicutes_A;c__Clostridia;o__Lachnospirales;f__Lachnospiraceae;g__Acetatifactor;s__Acetatifactor sp900066365	SRP029441	Fiji	Oceania	ftp://ftp.ebi.ac.uk/pub/databases/metagenomics/mgnify_genomes/human-gut/v1.0/all_genomes/MGYG-HGUT-000/MGYG-HGUT-00041/genomes1/GUT_GENOME235458.gff.gz	Bacteria	Firmicutes_A	Clostridia	Lachnospirales	Lachnospiraceae	Acetatifactor	Acetatifactor_sp900066365	NW	SRS476092
GUT_GENOME201725	SRR5558083_bin.10	EBI	MAG	3239588.0	58.0	100856.0	45.89	98.07	1.45	0.05	0.0	24.46	12.0	18.0	ERZ970224	GUT_GENOME000166	MGYG-HGUT-00041	d__Bacteria;p__Firmicutes_A;c__Clostridia;o__Lachnospirales;f__Lachnospiraceae;g__Acetatifactor;s__Acetatifactor sp900066365	SRP100518	Spain	Europe	ftp://ftp.ebi.ac.uk/pub/databases/metagenomics/mgnify_genomes/human-gut/v1.0/all_genomes/MGYG-HGUT-000/MGYG-HGUT-00041/genomes1/GUT_GENOME201725.gff.gz	Bacteria	Firmicutes_A	Clostridia	Lachnospirales	Lachnospiraceae	Acetatifactor	Acetatifactor_sp900066365	W	SRS1996016
GUT_GENOME201748	SRR5558085_bin.5	EBI	MAG	3221507.0	95.0	48034.0	46.15	99.52	1.49	0.02	0.0	61.25	0.0	18.0	ERZ970238	GUT_GENOME000166	MGYG-HGUT-00041	d__Bacteria;p__Firmicutes_A;c__Clostridia;o__Lachnospirales;f__Lachnospiraceae;g__Acetatifactor;s__Acetatifactor sp900066365	SRP100518	Spain	Europe	ftp://ftp.ebi.ac.uk/pub/databases/metagenomics/mgnify_genomes/human-gut/v1.0/all_genomes/MGYG-HGUT-000/MGYG-HGUT-00041/genomes3/GUT_GENOME201748.gff.gz	Bacteria	Firmicutes_A	Clostridia	Lachnospirales	Lachnospiraceae	Acetatifactor	Acetatifactor_sp900066365	W	SRS1996016
GUT_GENOME010333	Bengtsson-PalmeJ_2015__TRAVELRES5__bin.83	CIBIO	MAG	2649883.0	214.0	24063.0	46.83	88.58	1.45	0.15	0.0	0.0	0.0	16.0		GUT_GENOME000166	MGYG-HGUT-00041	d__Bacteria;p__Firmicutes_A;c__Clostridia;o__Lachnospirales;f__Lachnospiraceae;g__Acetatifactor;s__Acetatifactor sp900066365	ERP007090	Sweden	Europe	ftp://ftp.ebi.ac.uk/pub/databases/metagenomics/mgnify_genomes/human-gut/v1.0/all_genomes/MGYG-HGUT-000/MGYG-HGUT-00041/genomes3/GUT_GENOME010333.gff.gz	Bacteria	Firmicutes_A	Clostridia	Lachnospirales	Lachnospiraceae	Acetatifactor	Acetatifactor_sp900066365	W	ERS554196
GUT_GENOME278373	ZeeviD_2015__PNP_Main_706__bin.14	CIBIO	MAG	2538566.0	229.0	17101.0	47.22	93.86	2.53	0.07	0.0	0.0	0.0	16.0		GUT_GENOME000166	MGYG-HGUT-00041	d__Bacteria;p__Firmicutes_A;c__Clostridia;o__Lachnospirales;f__Lachnospiraceae;g__Acetatifactor;s__Acetatifactor sp900066365	ERP012929	Israel	Asia	ftp://ftp.ebi.ac.uk/pub/databases/metagenomics/mgnify_genomes/human-gut/v1.0/all_genomes/MGYG-HGUT-000/MGYG-HGUT-00041/genomes2/GUT_GENOME278373.gff.gz	Bacteria	Firmicutes_A	Clostridia	Lachnospirales	Lachnospiraceae	Acetatifactor	Acetatifactor_sp900066365	W	ERS972344
GUT_GENOME018510	CM_madagascar__A72_01_1FE__bin.7	CIBIO	MAG	2728940.0	164.0	25841.0	47.08	95.35	1.45	0.28	0.0	0.0	0.0	12.0		GUT_GENOME000166	MGYG-HGUT-00041	d__Bacteria;p__Firmicutes_A;c__Clostridia;o__Lachnospirales;f__Lachnospiraceae;g__Acetatifactor;s__Acetatifactor sp900066365	SRP156699	Madagascar	Africa	ftp://ftp.ebi.ac.uk/pub/databases/metagenomics/mgnify_genomes/human-gut/v1.0/all_genomes/MGYG-HGUT-000/MGYG-HGUT-00041/genomes3/GUT_GENOME018510.gff.gz	Bacteria	Firmicutes_A	Clostridia	Lachnospirales	Lachnospiraceae	Acetatifactor	Acetatifactor_sp900066365	NW	SRS3638657
GUT_GENOME179399	SRR3582169_bin.20	EBI	MAG	2742481.0	233.0	17046.0	47.15	95.54	0.97	0.04	0.0	0.0	11.25	16.0	ERZ836547	GUT_GENOME000166	MGYG-HGUT-00041	d__Bacteria;p__Firmicutes_A;c__Clostridia;o__Lachnospirales;f__Lachnospiraceae;g__Acetatifactor;s__Acetatifactor sp900066365	SRP075633	US	North America	ftp://ftp.ebi.ac.uk/pub/databases/metagenomics/mgnify_genomes/human-gut/v1.0/all_genomes/MGYG-HGUT-000/MGYG-HGUT-00041/genomes2/GUT_GENOME179399.gff.gz	Bacteria	Firmicutes_A	Clostridia	Lachnospirales	Lachnospiraceae	Acetatifactor	Acetatifactor_sp900066365		SRS1465267
GUT_GENOME077174	ERS473154_7	HGM	MAG	2781225.0	146.0	38409.0	46.83	92.75	2.95	0.06	0.0	23.55	0.0	18.0		GUT_GENOME000166	MGYG-HGUT-00041	d__Bacteria;p__Firmicutes_A;c__Clostridia;o__Lachnospirales;f__Lachnospiraceae;g__Acetatifactor;s__Acetatifactor sp900066365	ERP005989	Sweden	Europe	ftp://ftp.ebi.ac.uk/pub/databases/metagenomics/mgnify_genomes/human-gut/v1.0/all_genomes/MGYG-HGUT-000/MGYG-HGUT-00041/genomes2/GUT_GENOME077174.gff.gz	Bacteria	Firmicutes_A	Clostridia	Lachnospirales	Lachnospiraceae	Acetatifactor	Acetatifactor_sp900066365	W	ERS473154
GUT_GENOME234475	SRS475981_71	HGM	MAG	3655621.0	412.0	16626.0	46.57	96.14	4.75	0.54	95.8	99.67	99.86	19.0		GUT_GENOME000166	MGYG-HGUT-00041	d__Bacteria;p__Firmicutes_A;c__Clostridia;o__Lachnospirales;f__Lachnospiraceae;g__Acetatifactor;s__Acetatifactor sp900066365	SRP029441	Fiji	Oceania	ftp://ftp.ebi.ac.uk/pub/databases/metagenomics/mgnify_genomes/human-gut/v1.0/all_genomes/MGYG-HGUT-000/MGYG-HGUT-00041/genomes3/GUT_GENOME234475.gff.gz	Bacteria	Firmicutes_A	Clostridia	Lachnospirales	Lachnospiraceae	Acetatifactor	Acetatifactor_sp900066365	NW	SRS475981
GUT_GENOME077125	ERS473150_5	HGM	MAG	1761553.0	256.0	8245.0	47.72	64.98	2.9	0.26	0.0	0.0	0.0	16.0		GUT_GENOME000166	MGYG-HGUT-00041	d__Bacteria;p__Firmicutes_A;c__Clostridia;o__Lachnospirales;f__Lachnospiraceae;g__Acetatifactor;s__Acetatifactor sp900066365	ERP005989	Sweden	Europe	ftp://ftp.ebi.ac.uk/pub/databases/metagenomics/mgnify_genomes/human-gut/v1.0/all_genomes/MGYG-HGUT-000/MGYG-HGUT-00041/genomes3/GUT_GENOME077125.gff.gz	Bacteria	Firmicutes_A	Clostridia	Lachnospirales	Lachnospiraceae	Acetatifactor	Acetatifactor_sp900066365	W	ERS473150
GUT_GENOME077093	ERS473148_53	HGM	MAG	1881594.0	285.0	11037.0	47.6	75.97	2.74	0.35	0.0	0.0	0.0	15.0		GUT_GENOME000166	MGYG-HGUT-00041	d__Bacteria;p__Firmicutes_A;c__Clostridia;o__Lachnospirales;f__Lachnospiraceae;g__Acetatifactor;s__Acetatifactor sp900066365	ERP005989	Sweden	Europe	ftp://ftp.ebi.ac.uk/pub/databases/metagenomics/mgnify_genomes/human-gut/v1.0/all_genomes/MGYG-HGUT-000/MGYG-HGUT-00041/genomes1/GUT_GENOME077093.gff.gz	Bacteria	Firmicutes_A	Clostridia	Lachnospirales	Lachnospiraceae	Acetatifactor	Acetatifactor_sp900066365	W	ERS473148
GUT_GENOME157580	RaymondF_2016__P10E0__bin.53	CIBIO	MAG	2477873.0	187.0	23489.0	47.13	89.16	1.45	0.15	0.0	0.0	53.81	13.0		GUT_GENOME000166	MGYG-HGUT-00041	d__Bacteria;p__Firmicutes_A;c__Clostridia;o__Lachnospirales;f__Lachnospiraceae;g__Acetatifactor;s__Acetatifactor sp900066365	ERP009131	Canada	North America	ftp://ftp.ebi.ac.uk/pub/databases/metagenomics/mgnify_genomes/human-gut/v1.0/all_genomes/MGYG-HGUT-000/MGYG-HGUT-00041/genomes2/GUT_GENOME157580.gff.gz	Bacteria	Firmicutes_A	Clostridia	Lachnospirales	Lachnospiraceae	Acetatifactor	Acetatifactor_sp900066365	W	ERS634916
GUT_GENOME018530	CM_madagascar__A73_01_1FE__bin.29	CIBIO	MAG	2973040.0	66.0	70081.0	46.66	99.03	1.45	0.02	0.0	24.98	0.0	18.0		GUT_GENOME000166	MGYG-HGUT-00041	d__Bacteria;p__Firmicutes_A;c__Clostridia;o__Lachnospirales;f__Lachnospiraceae;g__Acetatifactor;s__Acetatifactor sp900066365	SRP156699	Madagascar	Africa	ftp://ftp.ebi.ac.uk/pub/databases/metagenomics/mgnify_genomes/human-gut/v1.0/all_genomes/MGYG-HGUT-000/MGYG-HGUT-00041/genomes1/GUT_GENOME018530.gff.gz	Bacteria	Firmicutes_A	Clostridia	Lachnospirales	Lachnospiraceae	Acetatifactor	Acetatifactor_sp900066365	NW	SRS3638662
GUT_GENOME250915	XieH_2016__YSZC12003_35365__bin.9	CIBIO	MAG	2725045.0	59.0	69050.0	46.84	96.14	1.93	0.02	0.0	0.0	11.42	17.0		GUT_GENOME000166	MGYG-HGUT-00041	d__Bacteria;p__Firmicutes_A;c__Clostridia;o__Lachnospirales;f__Lachnospiraceae;g__Acetatifactor;s__Acetatifactor sp900066365	ERP010700	UK	Europe	ftp://ftp.ebi.ac.uk/pub/databases/metagenomics/mgnify_genomes/human-gut/v1.0/all_genomes/MGYG-HGUT-000/MGYG-HGUT-00041/genomes3/GUT_GENOME250915.gff.gz	Bacteria	Firmicutes_A	Clostridia	Lachnospirales	Lachnospiraceae	Acetatifactor	Acetatifactor_sp900066365		ERS746710
GUT_GENOME118691	LiJ_2014__O2.UC18-1__bin.60	CIBIO	MAG	2016369.0	303.0	9885.0	47.91	73.31	3.0	0.25	0.0	0.0	0.0	10.0		GUT_GENOME000166	MGYG-HGUT-00041	d__Bacteria;p__Firmicutes_A;c__Clostridia;o__Lachnospirales;f__Lachnospiraceae;g__Acetatifactor;s__Acetatifactor sp900066365	ERP004605	Spain	Europe	ftp://ftp.ebi.ac.uk/pub/databases/metagenomics/mgnify_genomes/human-gut/v1.0/all_genomes/MGYG-HGUT-000/MGYG-HGUT-00041/genomes2/GUT_GENOME118691.gff.gz	Bacteria	Firmicutes_A	Clostridia	Lachnospirales	Lachnospiraceae	Acetatifactor	Acetatifactor_sp900066365	W	ERS396417
GUT_GENOME118651	LiJ_2014__O2.UC16-1__bin.8	CIBIO	MAG	2430076.0	332.0	10069.0	47.27	92.37	2.9	0.29	0.0	0.0	0.0	14.0		GUT_GENOME000166	MGYG-HGUT-00041	d__Bacteria;p__Firmicutes_A;c__Clostridia;o__Lachnospirales;f__Lachnospiraceae;g__Acetatifactor;s__Acetatifactor sp900066365	ERP004605	Spain	Europe	ftp://ftp.ebi.ac.uk/pub/databases/metagenomics/mgnify_genomes/human-gut/v1.0/all_genomes/MGYG-HGUT-000/MGYG-HGUT-00041/genomes3/GUT_GENOME118651.gff.gz	Bacteria	Firmicutes_A	Clostridia	Lachnospirales	Lachnospiraceae	Acetatifactor	Acetatifactor_sp900066365	W	ERS396415
GUT_GENOME234036	SRS475931_14	HGM	MAG	2994065.0	161.0	42904.0	47.04	94.2	1.45	0.74	0.0	31.18	67.73	19.0		GUT_GENOME000166	MGYG-HGUT-00041	d__Bacteria;p__Firmicutes_A;c__Clostridia;o__Lachnospirales;f__Lachnospiraceae;g__Acetatifactor;s__Acetatifactor sp900066365	SRP029441	Fiji	Oceania	ftp://ftp.ebi.ac.uk/pub/databases/metagenomics/mgnify_genomes/human-gut/v1.0/all_genomes/MGYG-HGUT-000/MGYG-HGUT-00041/genomes3/GUT_GENOME234036.gff.gz	Bacteria	Firmicutes_A	Clostridia	Lachnospirales	Lachnospiraceae	Acetatifactor	Acetatifactor_sp900066365	NW	SRS475931
GUT_GENOME234000	SRS475929_17	HGM	MAG	2557498.0	123.0	45644.0	47.18	82.13	1.98		0.0	0.0	0.0	15.0		GUT_GENOME000166	MGYG-HGUT-00041	d__Bacteria;p__Firmicutes_A;c__Clostridia;o__Lachnospirales;f__Lachnospiraceae;g__Acetatifactor;s__Acetatifactor sp900066365	SRP029441	Fiji	Oceania	ftp://ftp.ebi.ac.uk/pub/databases/metagenomics/mgnify_genomes/human-gut/v1.0/all_genomes/MGYG-HGUT-000/MGYG-HGUT-00041/genomes1/GUT_GENOME234000.gff.gz	Bacteria	Firmicutes_A	Clostridia	Lachnospirales	Lachnospiraceae	Acetatifactor	Acetatifactor_sp900066365	NW	SRS475929
GUT_GENOME010109	Bengtsson-PalmeJ_2015__TRAVELRES55__bin.65	CIBIO	MAG	1913850.0	145.0	19382.0	47.4	56.78	0.0	0.07	0.0	0.0	0.0	12.0		GUT_GENOME000166	MGYG-HGUT-00041	d__Bacteria;p__Firmicutes_A;c__Clostridia;o__Lachnospirales;f__Lachnospiraceae;g__Acetatifactor;s__Acetatifactor sp900066365	ERP007090	Sweden	Europe	ftp://ftp.ebi.ac.uk/pub/databases/metagenomics/mgnify_genomes/human-gut/v1.0/all_genomes/MGYG-HGUT-000/MGYG-HGUT-00041/genomes2/GUT_GENOME010109.gff.gz	Bacteria	Firmicutes_A	Clostridia	Lachnospirales	Lachnospiraceae	Acetatifactor	Acetatifactor_sp900066365	W	ERS554246
GUT_GENOME251042	XieH_2016__YSZC12003_35388__bin.57	CIBIO	MAG	2787757.0	202.0	22289.0	46.01	85.12	3.43	0.07	0.0	0.0	0.0	16.0		GUT_GENOME000166	MGYG-HGUT-00041	d__Bacteria;p__Firmicutes_A;c__Clostridia;o__Lachnospirales;f__Lachnospiraceae;g__Acetatifactor;s__Acetatifactor sp900066365	ERP010700	UK	Europe	ftp://ftp.ebi.ac.uk/pub/databases/metagenomics/mgnify_genomes/human-gut/v1.0/all_genomes/MGYG-HGUT-000/MGYG-HGUT-00041/genomes2/GUT_GENOME251042.gff.gz	Bacteria	Firmicutes_A	Clostridia	Lachnospirales	Lachnospiraceae	Acetatifactor	Acetatifactor_sp900066365		ERS746712
GUT_GENOME233949	SRS475920_82	HGM	MAG	2814045.0	300.0	18988.0	47.02	95.58	0.98	1.47	0.0	17.74	80.24	18.0		GUT_GENOME000166	MGYG-HGUT-00041	d__Bacteria;p__Firmicutes_A;c__Clostridia;o__Lachnospirales;f__Lachnospiraceae;g__Acetatifactor;s__Acetatifactor sp900066365	SRP029441	Fiji	Oceania	ftp://ftp.ebi.ac.uk/pub/databases/metagenomics/mgnify_genomes/human-gut/v1.0/all_genomes/MGYG-HGUT-000/MGYG-HGUT-00041/genomes2/GUT_GENOME233949.gff.gz	Bacteria	Firmicutes_A	Clostridia	Lachnospirales	Lachnospiraceae	Acetatifactor	Acetatifactor_sp900066365	NW	SRS475920
GUT_GENOME233886	SRS475722_20	HGM	MAG	3062165.0	180.0	37871.0	46.7	88.73	4.54	0.0	83.19	15.59	18.87	15.0		GUT_GENOME000166	MGYG-HGUT-00041	d__Bacteria;p__Firmicutes_A;c__Clostridia;o__Lachnospirales;f__Lachnospiraceae;g__Acetatifactor;s__Acetatifactor sp900066365	SRP029441	Fiji	Oceania	ftp://ftp.ebi.ac.uk/pub/databases/metagenomics/mgnify_genomes/human-gut/v1.0/all_genomes/MGYG-HGUT-000/MGYG-HGUT-00041/genomes2/GUT_GENOME233886.gff.gz	Bacteria	Firmicutes_A	Clostridia	Lachnospirales	Lachnospiraceae	Acetatifactor	Acetatifactor_sp900066365	NW	SRS475722
GUT_GENOME201720	SRR5558082_bin.2	EBI	MAG	3054683.0	75.0	67487.0	46.22	98.55	2.17	0.03	0.0	16.89	61.4	18.0	ERZ970216	GUT_GENOME000166	MGYG-HGUT-00041	d__Bacteria;p__Firmicutes_A;c__Clostridia;o__Lachnospirales;f__Lachnospiraceae;g__Acetatifactor;s__Acetatifactor sp900066365	SRP100518	Spain	Europe	ftp://ftp.ebi.ac.uk/pub/databases/metagenomics/mgnify_genomes/human-gut/v1.0/all_genomes/MGYG-HGUT-000/MGYG-HGUT-00041/genomes1/GUT_GENOME201720.gff.gz	Bacteria	Firmicutes_A	Clostridia	Lachnospirales	Lachnospiraceae	Acetatifactor	Acetatifactor_sp900066365	W	SRS1996016
GUT_GENOME201707	SRR5558080_bin.4	EBI	MAG	2771878.0	61.0	71108.0	46.6	94.11	1.45	0.1	0.0	0.0	53.81	18.0	ERZ970198	GUT_GENOME000166	MGYG-HGUT-00041	d__Bacteria;p__Firmicutes_A;c__Clostridia;o__Lachnospirales;f__Lachnospiraceae;g__Acetatifactor;s__Acetatifactor sp900066365	SRP100518	Spain	Europe	ftp://ftp.ebi.ac.uk/pub/databases/metagenomics/mgnify_genomes/human-gut/v1.0/all_genomes/MGYG-HGUT-000/MGYG-HGUT-00041/genomes1/GUT_GENOME201707.gff.gz	Bacteria	Firmicutes_A	Clostridia	Lachnospirales	Lachnospiraceae	Acetatifactor	Acetatifactor_sp900066365	W	SRS1996016
GUT_GENOME234774	SRS475998_50	HGM	MAG	3424346.0	142.0	40914.0	47.11	89.37	3.73	0.8	94.12	99.61	7.62	18.0		GUT_GENOME000166	MGYG-HGUT-00041	d__Bacteria;p__Firmicutes_A;c__Clostridia;o__Lachnospirales;f__Lachnospiraceae;g__Acetatifactor;s__Acetatifactor sp900066365	SRP029441	Fiji	Oceania	ftp://ftp.ebi.ac.uk/pub/databases/metagenomics/mgnify_genomes/human-gut/v1.0/all_genomes/MGYG-HGUT-000/MGYG-HGUT-00041/genomes2/GUT_GENOME234774.gff.gz	Bacteria	Firmicutes_A	Clostridia	Lachnospirales	Lachnospiraceae	Acetatifactor	Acetatifactor_sp900066365	NW	SRS475998
GUT_GENOME278361	ZeeviD_2015__PNP_Main_705__bin.16	CIBIO	MAG	1844877.0	69.0	39369.0	47.53	76.57	0.0	0.04	0.0	0.0	0.0	17.0		GUT_GENOME000166	MGYG-HGUT-00041	d__Bacteria;p__Firmicutes_A;c__Clostridia;o__Lachnospirales;f__Lachnospiraceae;g__Acetatifactor;s__Acetatifactor sp900066365	ERP012929	Israel	Asia	ftp://ftp.ebi.ac.uk/pub/databases/metagenomics/mgnify_genomes/human-gut/v1.0/all_genomes/MGYG-HGUT-000/MGYG-HGUT-00041/genomes2/GUT_GENOME278361.gff.gz	Bacteria	Firmicutes_A	Clostridia	Lachnospirales	Lachnospiraceae	Acetatifactor	Acetatifactor_sp900066365	W	ERS972343
GUT_GENOME043089	ERR1297794_bin.19	EBI	MAG	2718099.0	156.0	27384.0	46.88	95.69	2.15	0.22	0.0	0.0	0.0	13.0	ERZ875064	GUT_GENOME000166	MGYG-HGUT-00041	d__Bacteria;p__Firmicutes_A;c__Clostridia;o__Lachnospirales;f__Lachnospiraceae;g__Acetatifactor;s__Acetatifactor sp900066365	ERP013827	Netherlands	Europe	ftp://ftp.ebi.ac.uk/pub/databases/metagenomics/mgnify_genomes/human-gut/v1.0/all_genomes/MGYG-HGUT-000/MGYG-HGUT-00041/genomes1/GUT_GENOME043089.gff.gz	Bacteria	Firmicutes_A	Clostridia	Lachnospirales	Lachnospiraceae	Acetatifactor	Acetatifactor_sp900066365	W	ERS1069678
GUT_GENOME030354	ERR1018247_bin.17	EBI	MAG	2650720.0	171.0	21799.0	47.04	87.95	4.47	0.18	0.0	0.0	0.0	13.0	ERZ860879	GUT_GENOME000166	MGYG-HGUT-00041	d__Bacteria;p__Firmicutes_A;c__Clostridia;o__Lachnospirales;f__Lachnospiraceae;g__Acetatifactor;s__Acetatifactor sp900066365	ERP012177	China	Asia	ftp://ftp.ebi.ac.uk/pub/databases/metagenomics/mgnify_genomes/human-gut/v1.0/all_genomes/MGYG-HGUT-000/MGYG-HGUT-00041/genomes1/GUT_GENOME030354.gff.gz	Bacteria	Firmicutes_A	Clostridia	Lachnospirales	Lachnospiraceae	Acetatifactor	Acetatifactor_sp900066365	W	ERS848680
GUT_GENOME130208	LoombaR_2017__SID1015_aao__bin.18	CIBIO	MAG	2413340.0	308.0	12200.0	47.15	62.52	0.0	0.18	0.0	0.0	0.0	11.0		GUT_GENOME000166	MGYG-HGUT-00041	d__Bacteria;p__Firmicutes_A;c__Clostridia;o__Lachnospirales;f__Lachnospiraceae;g__Acetatifactor;s__Acetatifactor sp900066365	SRP100446	US	North America	ftp://ftp.ebi.ac.uk/pub/databases/metagenomics/mgnify_genomes/human-gut/v1.0/all_genomes/MGYG-HGUT-000/MGYG-HGUT-00041/genomes3/GUT_GENOME130208.gff.gz	Bacteria	Firmicutes_A	Clostridia	Lachnospirales	Lachnospiraceae	Acetatifactor	Acetatifactor_sp900066365		SRS1994011
GUT_GENOME030349	ERR1018246_bin.65	EBI	MAG	2343121.0	216.0	15176.0	47.36	80.49	4.24	0.58	0.0	0.0	0.0	7.0	ERZ860847	GUT_GENOME000166	MGYG-HGUT-00041	d__Bacteria;p__Firmicutes_A;c__Clostridia;o__Lachnospirales;f__Lachnospiraceae;g__Acetatifactor;s__Acetatifactor sp900066365	ERP012177	China	Asia	ftp://ftp.ebi.ac.uk/pub/databases/metagenomics/mgnify_genomes/human-gut/v1.0/all_genomes/MGYG-HGUT-000/MGYG-HGUT-00041/genomes3/GUT_GENOME030349.gff.gz	Bacteria	Firmicutes_A	Clostridia	Lachnospirales	Lachnospiraceae	Acetatifactor	Acetatifactor_sp900066365	W	ERS848679
GUT_GENOME179718	SRR3736990_bin.38	EBI	MAG	3020641.0	65.0	69761.0	46.49	94.69	0.97	0.02	0.0	0.0	0.0	15.0	ERZ838278	GUT_GENOME000166	MGYG-HGUT-00041	d__Bacteria;p__Firmicutes_A;c__Clostridia;o__Lachnospirales;f__Lachnospiraceae;g__Acetatifactor;s__Acetatifactor sp900066365	SRP076119	US	North America	ftp://ftp.ebi.ac.uk/pub/databases/metagenomics/mgnify_genomes/human-gut/v1.0/all_genomes/MGYG-HGUT-000/MGYG-HGUT-00041/genomes3/GUT_GENOME179718.gff.gz	Bacteria	Firmicutes_A	Clostridia	Lachnospirales	Lachnospiraceae	Acetatifactor	Acetatifactor_sp900066365		SRS1531255
GUT_GENOME268254	ZeeviD_2015__PNP_Main_219__bin.35	CIBIO	MAG	2763816.0	135.0	31198.0	47.02	97.67	1.61	0.09	0.0	0.0	0.0	18.0		GUT_GENOME000166	MGYG-HGUT-00041	d__Bacteria;p__Firmicutes_A;c__Clostridia;o__Lachnospirales;f__Lachnospiraceae;g__Acetatifactor;s__Acetatifactor sp900066365	ERP012929	Israel	Asia	ftp://ftp.ebi.ac.uk/pub/databases/metagenomics/mgnify_genomes/human-gut/v1.0/all_genomes/MGYG-HGUT-000/MGYG-HGUT-00041/genomes1/GUT_GENOME268254.gff.gz	Bacteria	Firmicutes_A	Clostridia	Lachnospirales	Lachnospiraceae	Acetatifactor	Acetatifactor_sp900066365	W	ERS971857
GUT_GENOME130250	LoombaR_2017__SID1030_bad__bin.6	CIBIO	MAG	2526614.0	92.0	38252.0	47.12	92.27	2.42	0.06	0.0	0.0	0.0	14.0		GUT_GENOME000166	MGYG-HGUT-00041	d__Bacteria;p__Firmicutes_A;c__Clostridia;o__Lachnospirales;f__Lachnospiraceae;g__Acetatifactor;s__Acetatifactor sp900066365	SRP100446	US	North America	ftp://ftp.ebi.ac.uk/pub/databases/metagenomics/mgnify_genomes/human-gut/v1.0/all_genomes/MGYG-HGUT-000/MGYG-HGUT-00041/genomes1/GUT_GENOME130250.gff.gz	Bacteria	Firmicutes_A	Clostridia	Lachnospirales	Lachnospiraceae	Acetatifactor	Acetatifactor_sp900066365		SRS1993589
GUT_GENOME201164	SRR5558037_bin.113	EBI	MAG	2846159.0	52.0	80390.0	46.6	97.1	1.45	0.03	0.0	12.92	0.0	18.0	ERZ969630	GUT_GENOME000166	MGYG-HGUT-00041	d__Bacteria;p__Firmicutes_A;c__Clostridia;o__Lachnospirales;f__Lachnospiraceae;g__Acetatifactor;s__Acetatifactor sp900066365	SRP100518	Spain	Europe	ftp://ftp.ebi.ac.uk/pub/databases/metagenomics/mgnify_genomes/human-gut/v1.0/all_genomes/MGYG-HGUT-000/MGYG-HGUT-00041/genomes1/GUT_GENOME201164.gff.gz	Bacteria	Firmicutes_A	Clostridia	Lachnospirales	Lachnospiraceae	Acetatifactor	Acetatifactor_sp900066365	W	SRS1996016
GUT_GENOME235308	SRS476074_23	HGM	MAG	3341318.0	251.0	61918.0	47.46	95.65	4.71	0.85	94.12	99.67	99.83	18.0		GUT_GENOME000166	MGYG-HGUT-00041	d__Bacteria;p__Firmicutes_A;c__Clostridia;o__Lachnospirales;f__Lachnospiraceae;g__Acetatifactor;s__Acetatifactor sp900066365	SRP029441	Fiji	Oceania	ftp://ftp.ebi.ac.uk/pub/databases/metagenomics/mgnify_genomes/human-gut/v1.0/all_genomes/MGYG-HGUT-000/MGYG-HGUT-00041/genomes2/GUT_GENOME235308.gff.gz	Bacteria	Firmicutes_A	Clostridia	Lachnospirales	Lachnospiraceae	Acetatifactor	Acetatifactor_sp900066365	NW	SRS476074
GUT_GENOME102291	HMP_2012__SRS024132__bin.44	CIBIO	MAG	2881734.0	116.0	35611.0	46.89	99.28	2.17	0.01	0.0	0.0	5.47	16.0		GUT_GENOME000166	MGYG-HGUT-00041	d__Bacteria;p__Firmicutes_A;c__Clostridia;o__Lachnospirales;f__Lachnospiraceae;g__Acetatifactor;s__Acetatifactor sp900066365	SRP002163	US	North America	ftp://ftp.ebi.ac.uk/pub/databases/metagenomics/mgnify_genomes/human-gut/v1.0/all_genomes/MGYG-HGUT-000/MGYG-HGUT-00041/genomes2/GUT_GENOME102291.gff.gz	Bacteria	Firmicutes_A	Clostridia	Lachnospirales	Lachnospiraceae	Acetatifactor	Acetatifactor_sp900066365	W	SRS024132
GUT_GENOME236407	SRS476163_7	HGM	MAG	3158295.0	188.0	26781.0	45.73	96.92	1.55	0.21	0.0	0.0	8.82	18.0		GUT_GENOME000166	MGYG-HGUT-00041	d__Bacteria;p__Firmicutes_A;c__Clostridia;o__Lachnospirales;f__Lachnospiraceae;g__Acetatifactor;s__Acetatifactor sp900066365	SRP029441	Fiji	Oceania	ftp://ftp.ebi.ac.uk/pub/databases/metagenomics/mgnify_genomes/human-gut/v1.0/all_genomes/MGYG-HGUT-000/MGYG-HGUT-00041/genomes1/GUT_GENOME236407.gff.gz	Bacteria	Firmicutes_A	Clostridia	Lachnospirales	Lachnospiraceae	Acetatifactor	Acetatifactor_sp900066365	NW	SRS476163
GUT_GENOME235236	SRS476058_69	HGM	MAG	2467979.0	85.0	45980.0	47.19	90.18	1.05	0.43	0.0	0.0	0.0	18.0		GUT_GENOME000166	MGYG-HGUT-00041	d__Bacteria;p__Firmicutes_A;c__Clostridia;o__Lachnospirales;f__Lachnospiraceae;g__Acetatifactor;s__Acetatifactor sp900066365	SRP029441	Fiji	Oceania	ftp://ftp.ebi.ac.uk/pub/databases/metagenomics/mgnify_genomes/human-gut/v1.0/all_genomes/MGYG-HGUT-000/MGYG-HGUT-00041/genomes3/GUT_GENOME235236.gff.gz	Bacteria	Firmicutes_A	Clostridia	Lachnospirales	Lachnospiraceae	Acetatifactor	Acetatifactor_sp900066365	NW	SRS476058
GUT_GENOME030242	ERR1018240_bin.37	EBI	MAG	1603238.0	341.0	5174.0	47.28	50.96	0.0	0.48	0.0	0.0	0.0	7.0	ERZ860736	GUT_GENOME000166	MGYG-HGUT-00041	d__Bacteria;p__Firmicutes_A;c__Clostridia;o__Lachnospirales;f__Lachnospiraceae;g__Acetatifactor;s__Acetatifactor sp900066365	ERP012177	China	Asia	ftp://ftp.ebi.ac.uk/pub/databases/metagenomics/mgnify_genomes/human-gut/v1.0/all_genomes/MGYG-HGUT-000/MGYG-HGUT-00041/genomes3/GUT_GENOME030242.gff.gz	Bacteria	Firmicutes_A	Clostridia	Lachnospirales	Lachnospiraceae	Acetatifactor	Acetatifactor_sp900066365	W	ERS848673
GUT_GENOME043213	ERR1297810_bin.36	EBI	MAG	2319680.0	293.0	10219.0	47.78	87.03	2.51	0.37	0.0	0.0	0.0	12.0	ERZ875192	GUT_GENOME000166	MGYG-HGUT-00041	d__Bacteria;p__Firmicutes_A;c__Clostridia;o__Lachnospirales;f__Lachnospiraceae;g__Acetatifactor;s__Acetatifactor sp900066365	ERP013827	Netherlands	Europe	ftp://ftp.ebi.ac.uk/pub/databases/metagenomics/mgnify_genomes/human-gut/v1.0/all_genomes/MGYG-HGUT-000/MGYG-HGUT-00041/genomes2/GUT_GENOME043213.gff.gz	Bacteria	Firmicutes_A	Clostridia	Lachnospirales	Lachnospiraceae	Acetatifactor	Acetatifactor_sp900066365	W	ERS1069680
GUT_GENOME102424	HMP_2012__SRS042628__bin.25	CIBIO	MAG	3127557.0	128.0	38363.0	46.22	99.52	1.51	0.03	0.0	0.0	0.0	14.0		GUT_GENOME000166	MGYG-HGUT-00041	d__Bacteria;p__Firmicutes_A;c__Clostridia;o__Lachnospirales;f__Lachnospiraceae;g__Acetatifactor;s__Acetatifactor sp900066365	SRP002163	US	North America	ftp://ftp.ebi.ac.uk/pub/databases/metagenomics/mgnify_genomes/human-gut/v1.0/all_genomes/MGYG-HGUT-000/MGYG-HGUT-00041/genomes1/GUT_GENOME102424.gff.gz	Bacteria	Firmicutes_A	Clostridia	Lachnospirales	Lachnospiraceae	Acetatifactor	Acetatifactor_sp900066365	W	SRS042628
GUT_GENOME179612	SRR3736984_bin.41	EBI	MAG	1662007.0	362.0	5062.0	48.24	61.0	0.0	1.93	0.0	0.0	0.0	7.0	ERZ838127	GUT_GENOME000166	MGYG-HGUT-00041	d__Bacteria;p__Firmicutes_A;c__Clostridia;o__Lachnospirales;f__Lachnospiraceae;g__Acetatifactor;s__Acetatifactor sp900066365	SRP076119	US	North America	ftp://ftp.ebi.ac.uk/pub/databases/metagenomics/mgnify_genomes/human-gut/v1.0/all_genomes/MGYG-HGUT-000/MGYG-HGUT-00041/genomes1/GUT_GENOME179612.gff.gz	Bacteria	Firmicutes_A	Clostridia	Lachnospirales	Lachnospiraceae	Acetatifactor	Acetatifactor_sp900066365		SRS1483393
GUT_GENOME278328	ZeeviD_2015__PNP_Main_702__bin.14	CIBIO	MAG	2724220.0	92.0	38998.0	46.74	78.95	1.75	0.01	0.0	0.0	0.0	16.0		GUT_GENOME000166	MGYG-HGUT-00041	d__Bacteria;p__Firmicutes_A;c__Clostridia;o__Lachnospirales;f__Lachnospiraceae;g__Acetatifactor;s__Acetatifactor sp900066365	ERP012929	Israel	Asia	ftp://ftp.ebi.ac.uk/pub/databases/metagenomics/mgnify_genomes/human-gut/v1.0/all_genomes/MGYG-HGUT-000/MGYG-HGUT-00041/genomes2/GUT_GENOME278328.gff.gz	Bacteria	Firmicutes_A	Clostridia	Lachnospirales	Lachnospiraceae	Acetatifactor	Acetatifactor_sp900066365	W	ERS972340
GUT_GENOME234941	SRS476019_45	HGM	MAG	2862301.0	143.0	50901.0	46.84	85.02	4.06	0.35	0.0	16.96	47.66	15.0		GUT_GENOME000166	MGYG-HGUT-00041	d__Bacteria;p__Firmicutes_A;c__Clostridia;o__Lachnospirales;f__Lachnospiraceae;g__Acetatifactor;s__Acetatifactor sp900066365	SRP029441	Fiji	Oceania	ftp://ftp.ebi.ac.uk/pub/databases/metagenomics/mgnify_genomes/human-gut/v1.0/all_genomes/MGYG-HGUT-000/MGYG-HGUT-00041/genomes2/GUT_GENOME234941.gff.gz	Bacteria	Firmicutes_A	Clostridia	Lachnospirales	Lachnospiraceae	Acetatifactor	Acetatifactor_sp900066365	NW	SRS476019
GUT_GENOME043263	ERR1297818_bin.21	EBI	MAG	2385023.0	213.0	15007.0	47.57	83.36	4.5	0.34	0.0	0.0	0.0	12.0	ERZ875242	GUT_GENOME000166	MGYG-HGUT-00041	d__Bacteria;p__Firmicutes_A;c__Clostridia;o__Lachnospirales;f__Lachnospiraceae;g__Acetatifactor;s__Acetatifactor sp900066365	ERP013827	Netherlands	Europe	ftp://ftp.ebi.ac.uk/pub/databases/metagenomics/mgnify_genomes/human-gut/v1.0/all_genomes/MGYG-HGUT-000/MGYG-HGUT-00041/genomes1/GUT_GENOME043263.gff.gz	Bacteria	Firmicutes_A	Clostridia	Lachnospirales	Lachnospiraceae	Acetatifactor	Acetatifactor_sp900066365	W	ERS1069643
GUT_GENOME157910	RaymondF_2016__P14E7__bin.19	CIBIO	MAG	2602735.0	268.0	14220.0	47.17	90.67	3.69	0.12	0.0	12.59	13.23	17.0		GUT_GENOME000166	MGYG-HGUT-00041	d__Bacteria;p__Firmicutes_A;c__Clostridia;o__Lachnospirales;f__Lachnospiraceae;g__Acetatifactor;s__Acetatifactor sp900066365	ERP009131	Canada	North America	ftp://ftp.ebi.ac.uk/pub/databases/metagenomics/mgnify_genomes/human-gut/v1.0/all_genomes/MGYG-HGUT-000/MGYG-HGUT-00041/genomes2/GUT_GENOME157910.gff.gz	Bacteria	Firmicutes_A	Clostridia	Lachnospirales	Lachnospiraceae	Acetatifactor	Acetatifactor_sp900066365	W	ERS634944
GUT_GENOME268188	ZeeviD_2015__PNP_Main_216__bin.31	CIBIO	MAG	2840516.0	83.0	50138.0	46.83	96.14	2.42	0.01	0.0	23.94	6.56	18.0		GUT_GENOME000166	MGYG-HGUT-00041	d__Bacteria;p__Firmicutes_A;c__Clostridia;o__Lachnospirales;f__Lachnospiraceae;g__Acetatifactor;s__Acetatifactor sp900066365	ERP012929	Israel	Asia	ftp://ftp.ebi.ac.uk/pub/databases/metagenomics/mgnify_genomes/human-gut/v1.0/all_genomes/MGYG-HGUT-000/MGYG-HGUT-00041/genomes2/GUT_GENOME268188.gff.gz	Bacteria	Firmicutes_A	Clostridia	Lachnospirales	Lachnospiraceae	Acetatifactor	Acetatifactor_sp900066365	W	ERS971854
GUT_GENOME077402	ERS473174_42	HGM	MAG	3136077.0	156.0	41957.0	46.72	94.69	3.04	0.04	0.0	0.0	17.95	18.0		GUT_GENOME000166	MGYG-HGUT-00041	d__Bacteria;p__Firmicutes_A;c__Clostridia;o__Lachnospirales;f__Lachnospiraceae;g__Acetatifactor;s__Acetatifactor sp900066365	ERP005989	Sweden	Europe	ftp://ftp.ebi.ac.uk/pub/databases/metagenomics/mgnify_genomes/human-gut/v1.0/all_genomes/MGYG-HGUT-000/MGYG-HGUT-00041/genomes1/GUT_GENOME077402.gff.gz	Bacteria	Firmicutes_A	Clostridia	Lachnospirales	Lachnospiraceae	Acetatifactor	Acetatifactor_sp900066365	W	ERS473174
GUT_GENOME235187	SRS476050_8	HGM	MAG	3153025.0	369.0	20007.0	46.65	96.76	1.96	3.85	0.0	52.64	22.46	18.0		GUT_GENOME000166	MGYG-HGUT-00041	d__Bacteria;p__Firmicutes_A;c__Clostridia;o__Lachnospirales;f__Lachnospiraceae;g__Acetatifactor;s__Acetatifactor sp900066365	SRP029441	Fiji	Oceania	ftp://ftp.ebi.ac.uk/pub/databases/metagenomics/mgnify_genomes/human-gut/v1.0/all_genomes/MGYG-HGUT-000/MGYG-HGUT-00041/genomes2/GUT_GENOME235187.gff.gz	Bacteria	Firmicutes_A	Clostridia	Lachnospirales	Lachnospiraceae	Acetatifactor	Acetatifactor_sp900066365	NW	SRS476050
GUT_GENOME103031	HMP_2012__SRS053398__bin.27	CIBIO	MAG	2526200.0	121.0	35654.0	47.08	95.17	1.45	0.05	0.0	24.98	0.0	15.0		GUT_GENOME000166	MGYG-HGUT-00041	d__Bacteria;p__Firmicutes_A;c__Clostridia;o__Lachnospirales;f__Lachnospiraceae;g__Acetatifactor;s__Acetatifactor sp900066365	SRP175119	US	North America	ftp://ftp.ebi.ac.uk/pub/databases/metagenomics/mgnify_genomes/human-gut/v1.0/all_genomes/MGYG-HGUT-000/MGYG-HGUT-00041/genomes2/GUT_GENOME103031.gff.gz	Bacteria	Firmicutes_A	Clostridia	Lachnospirales	Lachnospiraceae	Acetatifactor	Acetatifactor_sp900066365	W	SRS053398
GUT_GENOME129671	LiuW_2016__SRR3993061__bin.141	CIBIO	MAG	2796654.0	167.0	26877.0	46.85	95.39	3.71	0.3	0.0	0.0	0.0	15.0		GUT_GENOME000166	MGYG-HGUT-00041	d__Bacteria;p__Firmicutes_A;c__Clostridia;o__Lachnospirales;f__Lachnospiraceae;g__Acetatifactor;s__Acetatifactor sp900066365	SRP080787	Mongolia	Asia	ftp://ftp.ebi.ac.uk/pub/databases/metagenomics/mgnify_genomes/human-gut/v1.0/all_genomes/MGYG-HGUT-000/MGYG-HGUT-00041/genomes3/GUT_GENOME129671.gff.gz	Bacteria	Firmicutes_A	Clostridia	Lachnospirales	Lachnospiraceae	Acetatifactor	Acetatifactor_sp900066365	W	SRS1596874
GUT_GENOME277816	ZeeviD_2015__PNP_Main_672__bin.38	CIBIO	MAG	2621564.0	387.0	9248.0	47.04	87.84	4.88	0.19	0.0	0.0	0.0	15.0		GUT_GENOME000166	MGYG-HGUT-00041	d__Bacteria;p__Firmicutes_A;c__Clostridia;o__Lachnospirales;f__Lachnospiraceae;g__Acetatifactor;s__Acetatifactor sp900066365	ERP012929	Israel	Asia	ftp://ftp.ebi.ac.uk/pub/databases/metagenomics/mgnify_genomes/human-gut/v1.0/all_genomes/MGYG-HGUT-000/MGYG-HGUT-00041/genomes2/GUT_GENOME277816.gff.gz	Bacteria	Firmicutes_A	Clostridia	Lachnospirales	Lachnospiraceae	Acetatifactor	Acetatifactor_sp900066365	W	ERS972310
GUT_GENOME031398	ERR1018303_bin.25	EBI	MAG	2822206.0	129.0	33377.0	46.69	91.95	1.82	0.11	0.0	0.0	0.0	13.0	ERZ861989	GUT_GENOME000166	MGYG-HGUT-00041	d__Bacteria;p__Firmicutes_A;c__Clostridia;o__Lachnospirales;f__Lachnospiraceae;g__Acetatifactor;s__Acetatifactor sp900066365	ERP012177	China	Asia	ftp://ftp.ebi.ac.uk/pub/databases/metagenomics/mgnify_genomes/human-gut/v1.0/all_genomes/MGYG-HGUT-000/MGYG-HGUT-00041/genomes3/GUT_GENOME031398.gff.gz	Bacteria	Firmicutes_A	Clostridia	Lachnospirales	Lachnospiraceae	Acetatifactor	Acetatifactor_sp900066365	W	ERS848736
GUT_GENOME277202	ZeeviD_2015__PNP_Main_637__bin.53	CIBIO	MAG	2887536.0	124.0	34897.0	46.83	96.76	1.45	0.1	0.0	0.0	0.0	17.0		GUT_GENOME000166	MGYG-HGUT-00041	d__Bacteria;p__Firmicutes_A;c__Clostridia;o__Lachnospirales;f__Lachnospiraceae;g__Acetatifactor;s__Acetatifactor sp900066365	ERP012929	Israel	Asia	ftp://ftp.ebi.ac.uk/pub/databases/metagenomics/mgnify_genomes/human-gut/v1.0/all_genomes/MGYG-HGUT-000/MGYG-HGUT-00041/genomes1/GUT_GENOME277202.gff.gz	Bacteria	Firmicutes_A	Clostridia	Lachnospirales	Lachnospiraceae	Acetatifactor	Acetatifactor_sp900066365	W	ERS972275
GUT_GENOME249447	WenC_2017__RA016__bin.9	CIBIO	MAG	2605500.0	165.0	29464.0	47.14	91.35	4.72	0.19	0.0	0.0	0.0	16.0		GUT_GENOME000166	MGYG-HGUT-00041	d__Bacteria;p__Firmicutes_A;c__Clostridia;o__Lachnospirales;f__Lachnospiraceae;g__Acetatifactor;s__Acetatifactor sp900066365	SRP094805	China	Asia	ftp://ftp.ebi.ac.uk/pub/databases/metagenomics/mgnify_genomes/human-gut/v1.0/all_genomes/MGYG-HGUT-000/MGYG-HGUT-00041/genomes2/GUT_GENOME249447.gff.gz	Bacteria	Firmicutes_A	Clostridia	Lachnospirales	Lachnospiraceae	Acetatifactor	Acetatifactor_sp900066365	W	SRS1846898
GUT_GENOME031362	ERR1018301_bin.19	EBI	MAG	2899438.0	95.0	46892.0	46.85	93.24	0.97	0.02	0.0	0.0	11.25	17.0	ERZ861955	GUT_GENOME000166	MGYG-HGUT-00041	d__Bacteria;p__Firmicutes_A;c__Clostridia;o__Lachnospirales;f__Lachnospiraceae;g__Acetatifactor;s__Acetatifactor sp900066365	ERP012177	China	Asia	ftp://ftp.ebi.ac.uk/pub/databases/metagenomics/mgnify_genomes/human-gut/v1.0/all_genomes/MGYG-HGUT-000/MGYG-HGUT-00041/genomes3/GUT_GENOME031362.gff.gz	Bacteria	Firmicutes_A	Clostridia	Lachnospirales	Lachnospiraceae	Acetatifactor	Acetatifactor_sp900066365	W	ERS848734
GUT_GENOME100921	HMP_2012__SRS015065__bin.27	CIBIO	MAG	2942320.0	112.0	48172.0	46.47	94.93	0.97	0.02	0.0	0.0	0.0	15.0		GUT_GENOME000166	MGYG-HGUT-00041	d__Bacteria;p__Firmicutes_A;c__Clostridia;o__Lachnospirales;f__Lachnospiraceae;g__Acetatifactor;s__Acetatifactor sp900066365	SRP002163	US	North America	ftp://ftp.ebi.ac.uk/pub/databases/metagenomics/mgnify_genomes/human-gut/v1.0/all_genomes/MGYG-HGUT-000/MGYG-HGUT-00041/genomes3/GUT_GENOME100921.gff.gz	Bacteria	Firmicutes_A	Clostridia	Lachnospirales	Lachnospiraceae	Acetatifactor	Acetatifactor_sp900066365	W	SRS015065
GUT_GENOME011883	BritoIL_2016__M1.57.ST__bin.68	CIBIO	MAG	2614613.0	139.0	35333.0	47.18	93.24	1.93	0.15	0.0	0.0	11.25	18.0		GUT_GENOME000166	MGYG-HGUT-00041	d__Bacteria;p__Firmicutes_A;c__Clostridia;o__Lachnospirales;f__Lachnospiraceae;g__Acetatifactor;s__Acetatifactor sp900066365	SRP029441	Fiji	Oceania	ftp://ftp.ebi.ac.uk/pub/databases/metagenomics/mgnify_genomes/human-gut/v1.0/all_genomes/MGYG-HGUT-000/MGYG-HGUT-00041/genomes3/GUT_GENOME011883.gff.gz	Bacteria	Firmicutes_A	Clostridia	Lachnospirales	Lachnospiraceae	Acetatifactor	Acetatifactor_sp900066365	NW	SRS476188
GUT_GENOME129013	LiuW_2016__SRR3993035__bin.61	CIBIO	MAG	2825032.0	122.0	37173.0	47.15	95.45	2.42	0.02	0.0	0.0	0.0	13.0		GUT_GENOME000166	MGYG-HGUT-00041	d__Bacteria;p__Firmicutes_A;c__Clostridia;o__Lachnospirales;f__Lachnospiraceae;g__Acetatifactor;s__Acetatifactor sp900066365	SRP080787	Mongolia	Asia	ftp://ftp.ebi.ac.uk/pub/databases/metagenomics/mgnify_genomes/human-gut/v1.0/all_genomes/MGYG-HGUT-000/MGYG-HGUT-00041/genomes1/GUT_GENOME129013.gff.gz	Bacteria	Firmicutes_A	Clostridia	Lachnospirales	Lachnospiraceae	Acetatifactor	Acetatifactor_sp900066365	W	SRS1596848
GUT_GENOME042159	ERR1297665_bin.30	EBI	MAG	2409438.0	111.0	30885.0	47.53	95.89	2.42	0.18	0.0	0.0	0.0	14.0	ERZ874041	GUT_GENOME000166	MGYG-HGUT-00041	d__Bacteria;p__Firmicutes_A;c__Clostridia;o__Lachnospirales;f__Lachnospiraceae;g__Acetatifactor;s__Acetatifactor sp900066365	ERP013827	Netherlands	Europe	ftp://ftp.ebi.ac.uk/pub/databases/metagenomics/mgnify_genomes/human-gut/v1.0/all_genomes/MGYG-HGUT-000/MGYG-HGUT-00041/genomes1/GUT_GENOME042159.gff.gz	Bacteria	Firmicutes_A	Clostridia	Lachnospirales	Lachnospiraceae	Acetatifactor	Acetatifactor_sp900066365	W	ERS1069681
GUT_GENOME031319	ERR1018298_bin.34	EBI	MAG	2327167.0	191.0	16765.0	47.52	87.16	2.86	0.38	0.0	0.0	0.0	14.0	ERZ861915	GUT_GENOME000166	MGYG-HGUT-00041	d__Bacteria;p__Firmicutes_A;c__Clostridia;o__Lachnospirales;f__Lachnospiraceae;g__Acetatifactor;s__Acetatifactor sp900066365	ERP012177	China	Asia	ftp://ftp.ebi.ac.uk/pub/databases/metagenomics/mgnify_genomes/human-gut/v1.0/all_genomes/MGYG-HGUT-000/MGYG-HGUT-00041/genomes3/GUT_GENOME031319.gff.gz	Bacteria	Firmicutes_A	Clostridia	Lachnospirales	Lachnospiraceae	Acetatifactor	Acetatifactor_sp900066365	W	ERS848731
GUT_GENOME017979	CM_madagascar__A28_02_1FE__bin.51	CIBIO	MAG	2798427.0	57.0	65928.0	46.86	97.1	1.45	0.02	0.0	0.0	0.0	15.0		GUT_GENOME000166	MGYG-HGUT-00041	d__Bacteria;p__Firmicutes_A;c__Clostridia;o__Lachnospirales;f__Lachnospiraceae;g__Acetatifactor;s__Acetatifactor sp900066365	SRP156699	Madagascar	Africa	ftp://ftp.ebi.ac.uk/pub/databases/metagenomics/mgnify_genomes/human-gut/v1.0/all_genomes/MGYG-HGUT-000/MGYG-HGUT-00041/genomes3/GUT_GENOME017979.gff.gz	Bacteria	Firmicutes_A	Clostridia	Lachnospirales	Lachnospiraceae	Acetatifactor	Acetatifactor_sp900066365	NW	SRS3638653
GUT_GENOME042199	ERR1297670_bin.6	EBI	MAG	1327377.0	187.0	8880.0	48.47	52.71	0.0	0.4	0.0	0.0	0.0	4.0	ERZ874086	GUT_GENOME000166	MGYG-HGUT-00041	d__Bacteria;p__Firmicutes_A;c__Clostridia;o__Lachnospirales;f__Lachnospiraceae;g__Acetatifactor;s__Acetatifactor sp900066365	ERP013827	Netherlands	Europe	ftp://ftp.ebi.ac.uk/pub/databases/metagenomics/mgnify_genomes/human-gut/v1.0/all_genomes/MGYG-HGUT-000/MGYG-HGUT-00041/genomes1/GUT_GENOME042199.gff.gz	Bacteria	Firmicutes_A	Clostridia	Lachnospirales	Lachnospiraceae	Acetatifactor	Acetatifactor_sp900066365	W	ERS1069653
GUT_GENOME180726	SRR3992963_bin.7	EBI	MAG	2397546.0	309.0	10071.0	48.07	86.66	3.8	0.15	0.0	0.0	0.0	13.0	ERZ848560	GUT_GENOME000166	MGYG-HGUT-00041	d__Bacteria;p__Firmicutes_A;c__Clostridia;o__Lachnospirales;f__Lachnospiraceae;g__Acetatifactor;s__Acetatifactor sp900066365	SRP080787	Mongolia	Asia	ftp://ftp.ebi.ac.uk/pub/databases/metagenomics/mgnify_genomes/human-gut/v1.0/all_genomes/MGYG-HGUT-000/MGYG-HGUT-00041/genomes2/GUT_GENOME180726.gff.gz	Bacteria	Firmicutes_A	Clostridia	Lachnospirales	Lachnospiraceae	Acetatifactor	Acetatifactor_sp900066365	W	SRS1596776
GUT_GENOME198651	SRR5275412_bin.22	EBI	MAG	2549995.0	297.0	11621.0	47.19	75.44	3.51	0.25	0.0	0.0	5.44	12.0	ERZ842911	GUT_GENOME000166	MGYG-HGUT-00041	d__Bacteria;p__Firmicutes_A;c__Clostridia;o__Lachnospirales;f__Lachnospiraceae;g__Acetatifactor;s__Acetatifactor sp900066365	SRP100446	US	North America	ftp://ftp.ebi.ac.uk/pub/databases/metagenomics/mgnify_genomes/human-gut/v1.0/all_genomes/MGYG-HGUT-000/MGYG-HGUT-00041/genomes2/GUT_GENOME198651.gff.gz	Bacteria	Firmicutes_A	Clostridia	Lachnospirales	Lachnospiraceae	Acetatifactor	Acetatifactor_sp900066365		SRS1993544
GUT_GENOME277293	ZeeviD_2015__PNP_Main_644__bin.10	CIBIO	MAG	3366932.0	78.0	63581.0	45.99	99.52	0.97	0.02	0.0	0.0	5.16	18.0		GUT_GENOME000166	MGYG-HGUT-00041	d__Bacteria;p__Firmicutes_A;c__Clostridia;o__Lachnospirales;f__Lachnospiraceae;g__Acetatifactor;s__Acetatifactor sp900066365	ERP012929	Israel	Asia	ftp://ftp.ebi.ac.uk/pub/databases/metagenomics/mgnify_genomes/human-gut/v1.0/all_genomes/MGYG-HGUT-000/MGYG-HGUT-00041/genomes2/GUT_GENOME277293.gff.gz	Bacteria	Firmicutes_A	Clostridia	Lachnospirales	Lachnospiraceae	Acetatifactor	Acetatifactor_sp900066365	W	ERS972282
GUT_GENOME031205	ERR1018291_bin.21	EBI	MAG	3107943.0	222.0	19252.0	46.64	93.7	2.47	0.24	0.0	0.0	5.47	15.0	ERZ861784	GUT_GENOME000166	MGYG-HGUT-00041	d__Bacteria;p__Firmicutes_A;c__Clostridia;o__Lachnospirales;f__Lachnospiraceae;g__Acetatifactor;s__Acetatifactor sp900066365	ERP012177	China	Asia	ftp://ftp.ebi.ac.uk/pub/databases/metagenomics/mgnify_genomes/human-gut/v1.0/all_genomes/MGYG-HGUT-000/MGYG-HGUT-00041/genomes1/GUT_GENOME031205.gff.gz	Bacteria	Firmicutes_A	Clostridia	Lachnospirales	Lachnospiraceae	Acetatifactor	Acetatifactor_sp900066365	W	ERS848724
GUT_GENOME011818	BritoIL_2016__M1.52.ST__bin.18	CIBIO	MAG	2280790.0	479.0	6136.0	47.24	83.32	3.4	0.55	0.0	0.0	0.0	12.0		GUT_GENOME000166	MGYG-HGUT-00041	d__Bacteria;p__Firmicutes_A;c__Clostridia;o__Lachnospirales;f__Lachnospiraceae;g__Acetatifactor;s__Acetatifactor sp900066365	SRP029441	Fiji	Oceania	ftp://ftp.ebi.ac.uk/pub/databases/metagenomics/mgnify_genomes/human-gut/v1.0/all_genomes/MGYG-HGUT-000/MGYG-HGUT-00041/genomes1/GUT_GENOME011818.gff.gz	Bacteria	Firmicutes_A	Clostridia	Lachnospirales	Lachnospiraceae	Acetatifactor	Acetatifactor_sp900066365	NW	SRS476121
GUT_GENOME080220	ERS473398_30	HGM	MAG	2901747.0	171.0	38730.0	46.86	92.75	3.22	0.06	0.0	0.0	0.0	18.0		GUT_GENOME000166	MGYG-HGUT-00041	d__Bacteria;p__Firmicutes_A;c__Clostridia;o__Lachnospirales;f__Lachnospiraceae;g__Acetatifactor;s__Acetatifactor sp900066365	ERP005989	Sweden	Europe	ftp://ftp.ebi.ac.uk/pub/databases/metagenomics/mgnify_genomes/human-gut/v1.0/all_genomes/MGYG-HGUT-000/MGYG-HGUT-00041/genomes3/GUT_GENOME080220.gff.gz	Bacteria	Firmicutes_A	Clostridia	Lachnospirales	Lachnospiraceae	Acetatifactor	Acetatifactor_sp900066365	W	ERS473398
GUT_GENOME237276	SRS476274_110	HGM	MAG	2166276.0	70.0	46679.0	47.26	87.44	1.45	0.03	0.0	0.0	18.05	18.0		GUT_GENOME000166	MGYG-HGUT-00041	d__Bacteria;p__Firmicutes_A;c__Clostridia;o__Lachnospirales;f__Lachnospiraceae;g__Acetatifactor;s__Acetatifactor sp900066365	SRP029441	Fiji	Oceania	ftp://ftp.ebi.ac.uk/pub/databases/metagenomics/mgnify_genomes/human-gut/v1.0/all_genomes/MGYG-HGUT-000/MGYG-HGUT-00041/genomes1/GUT_GENOME237276.gff.gz	Bacteria	Firmicutes_A	Clostridia	Lachnospirales	Lachnospiraceae	Acetatifactor	Acetatifactor_sp900066365	NW	SRS476274
GUT_GENOME011805	BritoIL_2016__M1.4.ST__bin.53	CIBIO	MAG	2089015.0	451.0	5422.0	47.64	81.52	2.32	0.21	0.0	0.0	0.0	11.0		GUT_GENOME000166	MGYG-HGUT-00041	d__Bacteria;p__Firmicutes_A;c__Clostridia;o__Lachnospirales;f__Lachnospiraceae;g__Acetatifactor;s__Acetatifactor sp900066365	SRP029441	Fiji	Oceania	ftp://ftp.ebi.ac.uk/pub/databases/metagenomics/mgnify_genomes/human-gut/v1.0/all_genomes/MGYG-HGUT-000/MGYG-HGUT-00041/genomes3/GUT_GENOME011805.gff.gz	Bacteria	Firmicutes_A	Clostridia	Lachnospirales	Lachnospiraceae	Acetatifactor	Acetatifactor_sp900066365	NW	SRS476021
GUT_GENOME159846	SchirmerM_2016__G88712__bin.25	CIBIO	MAG	2972881.0	133.0	50873.0	46.62	94.24	1.45	0.03	0.0	0.0	20.51	17.0		GUT_GENOME000166	MGYG-HGUT-00041	d__Bacteria;p__Firmicutes_A;c__Clostridia;o__Lachnospirales;f__Lachnospiraceae;g__Acetatifactor;s__Acetatifactor sp900066365	SRP095580	Netherlands	Europe	ftp://ftp.ebi.ac.uk/pub/databases/metagenomics/mgnify_genomes/human-gut/v1.0/all_genomes/MGYG-HGUT-000/MGYG-HGUT-00041/genomes2/GUT_GENOME159846.gff.gz	Bacteria	Firmicutes_A	Clostridia	Lachnospirales	Lachnospiraceae	Acetatifactor	Acetatifactor_sp900066365	W	SRS1876591
GUT_GENOME119549	LiJ_2014__O2.UC48-1__bin.60	CIBIO	MAG	2880284.0	86.0	64923.0	46.63	96.62	1.21	0.03	0.0	0.0	0.0	15.0		GUT_GENOME000166	MGYG-HGUT-00041	d__Bacteria;p__Firmicutes_A;c__Clostridia;o__Lachnospirales;f__Lachnospiraceae;g__Acetatifactor;s__Acetatifactor sp900066365	ERP004605	Spain	Europe	ftp://ftp.ebi.ac.uk/pub/databases/metagenomics/mgnify_genomes/human-gut/v1.0/all_genomes/MGYG-HGUT-000/MGYG-HGUT-00041/genomes2/GUT_GENOME119549.gff.gz	Bacteria	Firmicutes_A	Clostridia	Lachnospirales	Lachnospiraceae	Acetatifactor	Acetatifactor_sp900066365	W	ERS396447
GUT_GENOME198358	SRR5127851_bin.25	EBI	MAG	2210997.0	379.0	6997.0	47.86	83.11	2.63	0.06	0.0	0.0	0.0	10.0	ERZ933803	GUT_GENOME000166	MGYG-HGUT-00041	d__Bacteria;p__Firmicutes_A;c__Clostridia;o__Lachnospirales;f__Lachnospiraceae;g__Acetatifactor;s__Acetatifactor sp900066365	SRP095580	Netherlands	Europe	ftp://ftp.ebi.ac.uk/pub/databases/metagenomics/mgnify_genomes/human-gut/v1.0/all_genomes/MGYG-HGUT-000/MGYG-HGUT-00041/genomes3/GUT_GENOME198358.gff.gz	Bacteria	Firmicutes_A	Clostridia	Lachnospirales	Lachnospiraceae	Acetatifactor	Acetatifactor_sp900066365	W	SRS1876718
GUT_GENOME237255	SRS476273_12	HGM	MAG	1832678.0	119.0	23497.0	47.82	66.91	1.69		0.0	0.0	0.0	15.0		GUT_GENOME000166	MGYG-HGUT-00041	d__Bacteria;p__Firmicutes_A;c__Clostridia;o__Lachnospirales;f__Lachnospiraceae;g__Acetatifactor;s__Acetatifactor sp900066365	SRP029441	Fiji	Oceania	ftp://ftp.ebi.ac.uk/pub/databases/metagenomics/mgnify_genomes/human-gut/v1.0/all_genomes/MGYG-HGUT-000/MGYG-HGUT-00041/genomes3/GUT_GENOME237255.gff.gz	Bacteria	Firmicutes_A	Clostridia	Lachnospirales	Lachnospiraceae	Acetatifactor	Acetatifactor_sp900066365	NW	SRS476273
GUT_GENOME237850	SRS476347_1	HGM	MAG	3291286.0	202.0	62500.0	46.66	96.14	0.58	0.6	94.96	62.43	99.86	19.0		GUT_GENOME000166	MGYG-HGUT-00041	d__Bacteria;p__Firmicutes_A;c__Clostridia;o__Lachnospirales;f__Lachnospiraceae;g__Acetatifactor;s__Acetatifactor sp900066365	SRP029441	Fiji	Oceania	ftp://ftp.ebi.ac.uk/pub/databases/metagenomics/mgnify_genomes/human-gut/v1.0/all_genomes/MGYG-HGUT-000/MGYG-HGUT-00041/genomes2/GUT_GENOME237850.gff.gz	Bacteria	Firmicutes_A	Clostridia	Lachnospirales	Lachnospiraceae	Acetatifactor	Acetatifactor_sp900066365	NW	SRS476347
GUT_GENOME180850	SRR3992975_bin.16	EBI	MAG	1842945.0	393.0	5248.0	48.62	69.58	2.72	0.14	0.0	0.0	0.0	6.0	ERZ848726	GUT_GENOME000166	MGYG-HGUT-00041	d__Bacteria;p__Firmicutes_A;c__Clostridia;o__Lachnospirales;f__Lachnospiraceae;g__Acetatifactor;s__Acetatifactor sp900066365	SRP080787	Mongolia	Asia	ftp://ftp.ebi.ac.uk/pub/databases/metagenomics/mgnify_genomes/human-gut/v1.0/all_genomes/MGYG-HGUT-000/MGYG-HGUT-00041/genomes2/GUT_GENOME180850.gff.gz	Bacteria	Firmicutes_A	Clostridia	Lachnospirales	Lachnospiraceae	Acetatifactor	Acetatifactor_sp900066365	NW	SRS1596787
GUT_GENOME249094	WenC_2017__N314__bin.28	CIBIO	MAG	3202006.0	79.0	65996.0	46.24	98.31	1.99	0.06	0.0	0.0	0.0	15.0		GUT_GENOME000166	MGYG-HGUT-00041	d__Bacteria;p__Firmicutes_A;c__Clostridia;o__Lachnospirales;f__Lachnospiraceae;g__Acetatifactor;s__Acetatifactor sp900066365	SRP094805	China	Asia	ftp://ftp.ebi.ac.uk/pub/databases/metagenomics/mgnify_genomes/human-gut/v1.0/all_genomes/MGYG-HGUT-000/MGYG-HGUT-00041/genomes1/GUT_GENOME249094.gff.gz	Bacteria	Firmicutes_A	Clostridia	Lachnospirales	Lachnospiraceae	Acetatifactor	Acetatifactor_sp900066365	W	SRS1846855
GUT_GENOME198080	SRR5127802_bin.5	EBI	MAG	2217645.0	360.0	7663.0	47.77	76.78	3.28	0.13	0.0	0.0	10.77	10.0	ERZ933508	GUT_GENOME000166	MGYG-HGUT-00041	d__Bacteria;p__Firmicutes_A;c__Clostridia;o__Lachnospirales;f__Lachnospiraceae;g__Acetatifactor;s__Acetatifactor sp900066365	SRP095580	Netherlands	Europe	ftp://ftp.ebi.ac.uk/pub/databases/metagenomics/mgnify_genomes/human-gut/v1.0/all_genomes/MGYG-HGUT-000/MGYG-HGUT-00041/genomes2/GUT_GENOME198080.gff.gz	Bacteria	Firmicutes_A	Clostridia	Lachnospirales	Lachnospiraceae	Acetatifactor	Acetatifactor_sp900066365	W	SRS1876669
GUT_GENOME249118	WenC_2017__N315__bin.31	CIBIO	MAG	3162423.0	99.0	73263.0	46.42	98.45	1.98	0.03	0.0	0.0	0.0	14.0		GUT_GENOME000166	MGYG-HGUT-00041	d__Bacteria;p__Firmicutes_A;c__Clostridia;o__Lachnospirales;f__Lachnospiraceae;g__Acetatifactor;s__Acetatifactor sp900066365	SRP094805	China	Asia	ftp://ftp.ebi.ac.uk/pub/databases/metagenomics/mgnify_genomes/human-gut/v1.0/all_genomes/MGYG-HGUT-000/MGYG-HGUT-00041/genomes3/GUT_GENOME249118.gff.gz	Bacteria	Firmicutes_A	Clostridia	Lachnospirales	Lachnospiraceae	Acetatifactor	Acetatifactor_sp900066365	W	SRS1846766
GUT_GENOME100616	HMP_2012__SRS013476__bin.55	CIBIO	MAG	2615803.0	306.0	12823.0	46.94	83.51	1.71	0.17	0.0	0.0	0.0	10.0		GUT_GENOME000166	MGYG-HGUT-00041	d__Bacteria;p__Firmicutes_A;c__Clostridia;o__Lachnospirales;f__Lachnospiraceae;g__Acetatifactor;s__Acetatifactor sp900066365	SRP002163	US	North America	ftp://ftp.ebi.ac.uk/pub/databases/metagenomics/mgnify_genomes/human-gut/v1.0/all_genomes/MGYG-HGUT-000/MGYG-HGUT-00041/genomes1/GUT_GENOME100616.gff.gz	Bacteria	Firmicutes_A	Clostridia	Lachnospirales	Lachnospiraceae	Acetatifactor	Acetatifactor_sp900066365	W	SRS013476
GUT_GENOME081022	ERS537196_82	HGM	MAG	2925810.0	166.0	35287.0	46.91	92.91	4.09	0.09	0.0	0.0	0.0	18.0		GUT_GENOME000166	MGYG-HGUT-00041	d__Bacteria;p__Firmicutes_A;c__Clostridia;o__Lachnospirales;f__Lachnospiraceae;g__Acetatifactor;s__Acetatifactor sp900066365	ERP006678	China	Asia	ftp://ftp.ebi.ac.uk/pub/databases/metagenomics/mgnify_genomes/human-gut/v1.0/all_genomes/MGYG-HGUT-000/MGYG-HGUT-00041/genomes3/GUT_GENOME081022.gff.gz	Bacteria	Firmicutes_A	Clostridia	Lachnospirales	Lachnospiraceae	Acetatifactor	Acetatifactor_sp900066365	W	ERS537196
GUT_GENOME012055	BritoIL_2016__M1.64.ST__bin.22	CIBIO	MAG	2769798.0	89.0	54147.0	46.14	85.02	1.93	0.03	0.0	0.0	0.0	17.0		GUT_GENOME000166	MGYG-HGUT-00041	d__Bacteria;p__Firmicutes_A;c__Clostridia;o__Lachnospirales;f__Lachnospiraceae;g__Acetatifactor;s__Acetatifactor sp900066365	SRP029441	Fiji	Oceania	ftp://ftp.ebi.ac.uk/pub/databases/metagenomics/mgnify_genomes/human-gut/v1.0/all_genomes/MGYG-HGUT-000/MGYG-HGUT-00041/genomes2/GUT_GENOME012055.gff.gz	Bacteria	Firmicutes_A	Clostridia	Lachnospirales	Lachnospiraceae	Acetatifactor	Acetatifactor_sp900066365	NW	SRS476274
GUT_GENOME198134	SRR5127810_bin.2	EBI	MAG	2927944.0	107.0	37197.0	46.77	96.62	1.55	0.02	0.0	45.53	0.0	15.0	ERZ933567	GUT_GENOME000166	MGYG-HGUT-00041	d__Bacteria;p__Firmicutes_A;c__Clostridia;o__Lachnospirales;f__Lachnospiraceae;g__Acetatifactor;s__Acetatifactor sp900066365	SRP095580	Netherlands	Europe	ftp://ftp.ebi.ac.uk/pub/databases/metagenomics/mgnify_genomes/human-gut/v1.0/all_genomes/MGYG-HGUT-000/MGYG-HGUT-00041/genomes1/GUT_GENOME198134.gff.gz	Bacteria	Firmicutes_A	Clostridia	Lachnospirales	Lachnospiraceae	Acetatifactor	Acetatifactor_sp900066365	W	SRS1876677
GUT_GENOME238028	SRS476516_51	HGM	MAG	3573187.0	289.0	51335.0	47.22	96.62	4.1	0.75	94.96	99.74	99.83	19.0		GUT_GENOME000166	MGYG-HGUT-00041	d__Bacteria;p__Firmicutes_A;c__Clostridia;o__Lachnospirales;f__Lachnospiraceae;g__Acetatifactor;s__Acetatifactor sp900066365	SRP029441	Fiji	Oceania	ftp://ftp.ebi.ac.uk/pub/databases/metagenomics/mgnify_genomes/human-gut/v1.0/all_genomes/MGYG-HGUT-000/MGYG-HGUT-00041/genomes2/GUT_GENOME238028.gff.gz	Bacteria	Firmicutes_A	Clostridia	Lachnospirales	Lachnospiraceae	Acetatifactor	Acetatifactor_sp900066365	NW	SRS476516
GUT_GENOME269233	ZeeviD_2015__PNP_Main_257__bin.11	CIBIO	MAG	2661599.0	83.0	54949.0	46.89	93.24	1.45	0.04	0.0	0.0	0.0	18.0		GUT_GENOME000166	MGYG-HGUT-00041	d__Bacteria;p__Firmicutes_A;c__Clostridia;o__Lachnospirales;f__Lachnospiraceae;g__Acetatifactor;s__Acetatifactor sp900066365	ERP012929	Israel	Asia	ftp://ftp.ebi.ac.uk/pub/databases/metagenomics/mgnify_genomes/human-gut/v1.0/all_genomes/MGYG-HGUT-000/MGYG-HGUT-00041/genomes3/GUT_GENOME269233.gff.gz	Bacteria	Firmicutes_A	Clostridia	Lachnospirales	Lachnospiraceae	Acetatifactor	Acetatifactor_sp900066365	W	ERS971895
GUT_GENOME181130	SRR3993001_bin.84	EBI	MAG	2572563.0	139.0	28083.0	47.06	94.25	1.76	0.0	0.0	0.0	0.0	18.0	ERZ848989	GUT_GENOME000166	MGYG-HGUT-00041	d__Bacteria;p__Firmicutes_A;c__Clostridia;o__Lachnospirales;f__Lachnospiraceae;g__Acetatifactor;s__Acetatifactor sp900066365	SRP080787	Mongolia	Asia	ftp://ftp.ebi.ac.uk/pub/databases/metagenomics/mgnify_genomes/human-gut/v1.0/all_genomes/MGYG-HGUT-000/MGYG-HGUT-00041/genomes3/GUT_GENOME181130.gff.gz	Bacteria	Firmicutes_A	Clostridia	Lachnospirales	Lachnospiraceae	Acetatifactor	Acetatifactor_sp900066365	W	SRS1596814
GUT_GENOME160037	SchirmerM_2016__G88746__bin.14	CIBIO	MAG	2860168.0	100.0	45870.0	46.8	94.3	1.69	0.03	0.0	0.0	0.0	13.0		GUT_GENOME000166	MGYG-HGUT-00041	d__Bacteria;p__Firmicutes_A;c__Clostridia;o__Lachnospirales;f__Lachnospiraceae;g__Acetatifactor;s__Acetatifactor sp900066365	SRP095580	Netherlands	Europe	ftp://ftp.ebi.ac.uk/pub/databases/metagenomics/mgnify_genomes/human-gut/v1.0/all_genomes/MGYG-HGUT-000/MGYG-HGUT-00041/genomes1/GUT_GENOME160037.gff.gz	Bacteria	Firmicutes_A	Clostridia	Lachnospirales	Lachnospiraceae	Acetatifactor	Acetatifactor_sp900066365	W	SRS1876651
GUT_GENOME198179	SRR5127815_bin.17	EBI	MAG	2176743.0	290.0	9823.0	47.77	79.43	4.15	0.15	0.0	0.0	0.0	11.0	ERZ933616	GUT_GENOME000166	MGYG-HGUT-00041	d__Bacteria;p__Firmicutes_A;c__Clostridia;o__Lachnospirales;f__Lachnospiraceae;g__Acetatifactor;s__Acetatifactor sp900066365	SRP095580	Netherlands	Europe	ftp://ftp.ebi.ac.uk/pub/databases/metagenomics/mgnify_genomes/human-gut/v1.0/all_genomes/MGYG-HGUT-000/MGYG-HGUT-00041/genomes2/GUT_GENOME198179.gff.gz	Bacteria	Firmicutes_A	Clostridia	Lachnospirales	Lachnospiraceae	Acetatifactor	Acetatifactor_sp900066365	W	SRS1876682
GUT_GENOME031592	ERR1018311_bin.77	EBI	MAG	1899424.0	284.0	8216.0	47.4	75.82	1.45	0.14	0.0	0.0	0.0	11.0	ERZ862167	GUT_GENOME000166	MGYG-HGUT-00041	d__Bacteria;p__Firmicutes_A;c__Clostridia;o__Lachnospirales;f__Lachnospiraceae;g__Acetatifactor;s__Acetatifactor sp900066365	ERP012177	China	Asia	ftp://ftp.ebi.ac.uk/pub/databases/metagenomics/mgnify_genomes/human-gut/v1.0/all_genomes/MGYG-HGUT-000/MGYG-HGUT-00041/genomes3/GUT_GENOME031592.gff.gz	Bacteria	Firmicutes_A	Clostridia	Lachnospirales	Lachnospiraceae	Acetatifactor	Acetatifactor_sp900066365	W	ERS848744
GUT_GENOME198211	SRR5127819_bin.17	EBI	MAG	2098828.0	361.0	7131.0	47.85	76.28	2.51	0.37	0.0	0.0	0.0	14.0	ERZ933651	GUT_GENOME000166	MGYG-HGUT-00041	d__Bacteria;p__Firmicutes_A;c__Clostridia;o__Lachnospirales;f__Lachnospiraceae;g__Acetatifactor;s__Acetatifactor sp900066365	SRP095580	Netherlands	Europe	ftp://ftp.ebi.ac.uk/pub/databases/metagenomics/mgnify_genomes/human-gut/v1.0/all_genomes/MGYG-HGUT-000/MGYG-HGUT-00041/genomes2/GUT_GENOME198211.gff.gz	Bacteria	Firmicutes_A	Clostridia	Lachnospirales	Lachnospiraceae	Acetatifactor	Acetatifactor_sp900066365	W	SRS1876686
GUT_GENOME181075	SRR3992996_bin.29	EBI	MAG	2480380.0	178.0	19412.0	47.83	90.66	2.25	0.01	0.0	0.0	11.93	15.0	ERZ848957	GUT_GENOME000166	MGYG-HGUT-00041	d__Bacteria;p__Firmicutes_A;c__Clostridia;o__Lachnospirales;f__Lachnospiraceae;g__Acetatifactor;s__Acetatifactor sp900066365	SRP080787	Mongolia	Asia	ftp://ftp.ebi.ac.uk/pub/databases/metagenomics/mgnify_genomes/human-gut/v1.0/all_genomes/MGYG-HGUT-000/MGYG-HGUT-00041/genomes2/GUT_GENOME181075.gff.gz	Bacteria	Firmicutes_A	Clostridia	Lachnospirales	Lachnospiraceae	Acetatifactor	Acetatifactor_sp900066365	W	SRS1596810
GUT_GENOME237910	SRS476430_123	HGM	MAG	2055975.0	317.0	10200.0	47.85	76.37	4.38		0.0	0.0	0.0	15.0		GUT_GENOME000166	MGYG-HGUT-00041	d__Bacteria;p__Firmicutes_A;c__Clostridia;o__Lachnospirales;f__Lachnospiraceae;g__Acetatifactor;s__Acetatifactor sp900066365	SRP029441	Fiji	Oceania	ftp://ftp.ebi.ac.uk/pub/databases/metagenomics/mgnify_genomes/human-gut/v1.0/all_genomes/MGYG-HGUT-000/MGYG-HGUT-00041/genomes2/GUT_GENOME237910.gff.gz	Bacteria	Firmicutes_A	Clostridia	Lachnospirales	Lachnospiraceae	Acetatifactor	Acetatifactor_sp900066365	NW	SRS476430
GUT_GENOME277095	ZeeviD_2015__PNP_Main_632__bin.21	CIBIO	MAG	1983130.0	376.0	6369.0	47.92	76.98	2.67	0.28	0.0	0.0	0.0	11.0		GUT_GENOME000166	MGYG-HGUT-00041	d__Bacteria;p__Firmicutes_A;c__Clostridia;o__Lachnospirales;f__Lachnospiraceae;g__Acetatifactor;s__Acetatifactor sp900066365	ERP012929	Israel	Asia	ftp://ftp.ebi.ac.uk/pub/databases/metagenomics/mgnify_genomes/human-gut/v1.0/all_genomes/MGYG-HGUT-000/MGYG-HGUT-00041/genomes2/GUT_GENOME277095.gff.gz	Bacteria	Firmicutes_A	Clostridia	Lachnospirales	Lachnospiraceae	Acetatifactor	Acetatifactor_sp900066365	W	ERS972270
GUT_GENOME011954	BritoIL_2016__M1.5.ST__bin.61	CIBIO	MAG	2661816.0	183.0	23578.0	46.95	95.68	2.0	0.09	0.0	0.0	0.0	15.0		GUT_GENOME000166	MGYG-HGUT-00041	d__Bacteria;p__Firmicutes_A;c__Clostridia;o__Lachnospirales;f__Lachnospiraceae;g__Acetatifactor;s__Acetatifactor sp900066365	SRP029441	Fiji	Oceania	ftp://ftp.ebi.ac.uk/pub/databases/metagenomics/mgnify_genomes/human-gut/v1.0/all_genomes/MGYG-HGUT-000/MGYG-HGUT-00041/genomes2/GUT_GENOME011954.gff.gz	Bacteria	Firmicutes_A	Clostridia	Lachnospirales	Lachnospiraceae	Acetatifactor	Acetatifactor_sp900066365	NW	SRS476125
GUT_GENOME100776	HMP_2012__SRS014459__bin.27	CIBIO	MAG	3083646.0	138.0	42962.0	46.54	97.91	0.97	0.01	0.0	0.0	0.0	15.0		GUT_GENOME000166	MGYG-HGUT-00041	d__Bacteria;p__Firmicutes_A;c__Clostridia;o__Lachnospirales;f__Lachnospiraceae;g__Acetatifactor;s__Acetatifactor sp900066365	SRP002163	US	North America	ftp://ftp.ebi.ac.uk/pub/databases/metagenomics/mgnify_genomes/human-gut/v1.0/all_genomes/MGYG-HGUT-000/MGYG-HGUT-00041/genomes2/GUT_GENOME100776.gff.gz	Bacteria	Firmicutes_A	Clostridia	Lachnospirales	Lachnospiraceae	Acetatifactor	Acetatifactor_sp900066365	W	SRS014459
GUT_GENOME180922	SRR3992981_bin.61	EBI	MAG	2541635.0	207.0	17390.0	47.84	93.76	2.27	0.05	0.0	0.0	0.0	15.0	ERZ848774	GUT_GENOME000166	MGYG-HGUT-00041	d__Bacteria;p__Firmicutes_A;c__Clostridia;o__Lachnospirales;f__Lachnospiraceae;g__Acetatifactor;s__Acetatifactor sp900066365	SRP080787	Mongolia	Asia	ftp://ftp.ebi.ac.uk/pub/databases/metagenomics/mgnify_genomes/human-gut/v1.0/all_genomes/MGYG-HGUT-000/MGYG-HGUT-00041/genomes3/GUT_GENOME180922.gff.gz	Bacteria	Firmicutes_A	Clostridia	Lachnospirales	Lachnospiraceae	Acetatifactor	Acetatifactor_sp900066365	NW	SRS1596794
GUT_GENOME042080	ERR1297654_bin.23	EBI	MAG	2600189.0	115.0	32605.0	47.06	92.27	1.93	0.13	0.0	0.0	0.0	16.0	ERZ873966	GUT_GENOME000166	MGYG-HGUT-00041	d__Bacteria;p__Firmicutes_A;c__Clostridia;o__Lachnospirales;f__Lachnospiraceae;g__Acetatifactor;s__Acetatifactor sp900066365	ERP013827	Netherlands	Europe	ftp://ftp.ebi.ac.uk/pub/databases/metagenomics/mgnify_genomes/human-gut/v1.0/all_genomes/MGYG-HGUT-000/MGYG-HGUT-00041/genomes1/GUT_GENOME042080.gff.gz	Bacteria	Firmicutes_A	Clostridia	Lachnospirales	Lachnospiraceae	Acetatifactor	Acetatifactor_sp900066365	W	ERS1069678
GUT_GENOME128939	LiuW_2016__SRR3993034__bin.113	CIBIO	MAG	2812446.0	150.0	29452.0	46.83	97.29	1.5	0.13	0.0	0.0	0.0	16.0		GUT_GENOME000166	MGYG-HGUT-00041	d__Bacteria;p__Firmicutes_A;c__Clostridia;o__Lachnospirales;f__Lachnospiraceae;g__Acetatifactor;s__Acetatifactor sp900066365	SRP080787	Mongolia	Asia	ftp://ftp.ebi.ac.uk/pub/databases/metagenomics/mgnify_genomes/human-gut/v1.0/all_genomes/MGYG-HGUT-000/MGYG-HGUT-00041/genomes2/GUT_GENOME128939.gff.gz	Bacteria	Firmicutes_A	Clostridia	Lachnospirales	Lachnospiraceae	Acetatifactor	Acetatifactor_sp900066365	W	SRS1596847
GUT_GENOME249628	WenC_2017__RA029__bin.5	CIBIO	MAG	3037077.0	88.0	69348.0	46.49	97.1	2.9	0.04	0.0	0.0	0.0	18.0		GUT_GENOME000166	MGYG-HGUT-00041	d__Bacteria;p__Firmicutes_A;c__Clostridia;o__Lachnospirales;f__Lachnospiraceae;g__Acetatifactor;s__Acetatifactor sp900066365	SRP094805	China	Asia	ftp://ftp.ebi.ac.uk/pub/databases/metagenomics/mgnify_genomes/human-gut/v1.0/all_genomes/MGYG-HGUT-000/MGYG-HGUT-00041/genomes1/GUT_GENOME249628.gff.gz	Bacteria	Firmicutes_A	Clostridia	Lachnospirales	Lachnospiraceae	Acetatifactor	Acetatifactor_sp900066365	W	SRS1846907
GUT_GENOME031157	ERR1018288_bin.14	EBI	MAG	2396103.0	294.0	10635.0	47.33	79.05	3.54	0.24	0.0	0.0	0.0	11.0	ERZ861737	GUT_GENOME000166	MGYG-HGUT-00041	d__Bacteria;p__Firmicutes_A;c__Clostridia;o__Lachnospirales;f__Lachnospiraceae;g__Acetatifactor;s__Acetatifactor sp900066365	ERP012177	China	Asia	ftp://ftp.ebi.ac.uk/pub/databases/metagenomics/mgnify_genomes/human-gut/v1.0/all_genomes/MGYG-HGUT-000/MGYG-HGUT-00041/genomes1/GUT_GENOME031157.gff.gz	Bacteria	Firmicutes_A	Clostridia	Lachnospirales	Lachnospiraceae	Acetatifactor	Acetatifactor_sp900066365	W	ERS848721
GUT_GENOME119500	LiJ_2014__O2.UC47-1__bin.51	CIBIO	MAG	2247925.0	422.0	6396.0	47.58	84.97	2.42	0.33	0.0	23.48	0.0	6.0		GUT_GENOME000166	MGYG-HGUT-00041	d__Bacteria;p__Firmicutes_A;c__Clostridia;o__Lachnospirales;f__Lachnospiraceae;g__Acetatifactor;s__Acetatifactor sp900066365	ERP004605	Spain	Europe	ftp://ftp.ebi.ac.uk/pub/databases/metagenomics/mgnify_genomes/human-gut/v1.0/all_genomes/MGYG-HGUT-000/MGYG-HGUT-00041/genomes1/GUT_GENOME119500.gff.gz	Bacteria	Firmicutes_A	Clostridia	Lachnospirales	Lachnospiraceae	Acetatifactor	Acetatifactor_sp900066365	W	ERS396446
GUT_GENOME236677	SRS476185_94	HGM	MAG	3700725.0	212.0	57598.0	46.27	96.14	0.98	0.84	95.8	99.67	99.83	19.0		GUT_GENOME000166	MGYG-HGUT-00041	d__Bacteria;p__Firmicutes_A;c__Clostridia;o__Lachnospirales;f__Lachnospiraceae;g__Acetatifactor;s__Acetatifactor sp900066365	SRP029441	Fiji	Oceania	ftp://ftp.ebi.ac.uk/pub/databases/metagenomics/mgnify_genomes/human-gut/v1.0/all_genomes/MGYG-HGUT-000/MGYG-HGUT-00041/genomes3/GUT_GENOME236677.gff.gz	Bacteria	Firmicutes_A	Clostridia	Lachnospirales	Lachnospiraceae	Acetatifactor	Acetatifactor_sp900066365	NW	SRS476185
GUT_GENOME101233	HMP_2012__SRS016018__bin.41	CIBIO	MAG	2716438.0	313.0	11028.0	46.78	89.59	2.42	0.25	0.0	0.0	0.0	17.0		GUT_GENOME000166	MGYG-HGUT-00041	d__Bacteria;p__Firmicutes_A;c__Clostridia;o__Lachnospirales;f__Lachnospiraceae;g__Acetatifactor;s__Acetatifactor sp900066365	SRP002163	US	North America	ftp://ftp.ebi.ac.uk/pub/databases/metagenomics/mgnify_genomes/human-gut/v1.0/all_genomes/MGYG-HGUT-000/MGYG-HGUT-00041/genomes2/GUT_GENOME101233.gff.gz	Bacteria	Firmicutes_A	Clostridia	Lachnospirales	Lachnospiraceae	Acetatifactor	Acetatifactor_sp900066365	W	SRS016018
GUT_GENOME129383	LiuW_2016__SRR3993052__bin.65	CIBIO	MAG	2397898.0	475.0	6216.0	47.84	87.61	3.56	0.71	0.0	0.0	0.0	11.0		GUT_GENOME000166	MGYG-HGUT-00041	d__Bacteria;p__Firmicutes_A;c__Clostridia;o__Lachnospirales;f__Lachnospiraceae;g__Acetatifactor;s__Acetatifactor sp900066365	SRP080787	Mongolia	Asia	ftp://ftp.ebi.ac.uk/pub/databases/metagenomics/mgnify_genomes/human-gut/v1.0/all_genomes/MGYG-HGUT-000/MGYG-HGUT-00041/genomes3/GUT_GENOME129383.gff.gz	Bacteria	Firmicutes_A	Clostridia	Lachnospirales	Lachnospiraceae	Acetatifactor	Acetatifactor_sp900066365	W	SRS1596865
GUT_GENOME011540	BritoIL_2016__M1.35.ST__bin.33	CIBIO	MAG	2545002.0	192.0	21670.0	47.19	94.61	1.9	0.2	0.0	0.0	0.0	15.0		GUT_GENOME000166	MGYG-HGUT-00041	d__Bacteria;p__Firmicutes_A;c__Clostridia;o__Lachnospirales;f__Lachnospiraceae;g__Acetatifactor;s__Acetatifactor sp900066365	SRP029441	Fiji	Oceania	ftp://ftp.ebi.ac.uk/pub/databases/metagenomics/mgnify_genomes/human-gut/v1.0/all_genomes/MGYG-HGUT-000/MGYG-HGUT-00041/genomes3/GUT_GENOME011540.gff.gz	Bacteria	Firmicutes_A	Clostridia	Lachnospirales	Lachnospiraceae	Acetatifactor	Acetatifactor_sp900066365	NW	SRS476096
GUT_GENOME236618	SRS476183_36	HGM	MAG	3135749.0	107.0	49757.0	46.17	94.69	2.66	1.31	0.0	0.0	0.0	17.0		GUT_GENOME000166	MGYG-HGUT-00041	d__Bacteria;p__Firmicutes_A;c__Clostridia;o__Lachnospirales;f__Lachnospiraceae;g__Acetatifactor;s__Acetatifactor sp900066365	SRP029441	Fiji	Oceania	ftp://ftp.ebi.ac.uk/pub/databases/metagenomics/mgnify_genomes/human-gut/v1.0/all_genomes/MGYG-HGUT-000/MGYG-HGUT-00041/genomes2/GUT_GENOME236618.gff.gz	Bacteria	Firmicutes_A	Clostridia	Lachnospirales	Lachnospiraceae	Acetatifactor	Acetatifactor_sp900066365	NW	SRS476183
GUT_GENOME018124	CM_madagascar__A39_04_1FE__bin.27	CIBIO	MAG	2640247.0	245.0	16658.0	47.29	95.3	1.21	0.04	0.0	0.0	0.0	18.0		GUT_GENOME000166	MGYG-HGUT-00041	d__Bacteria;p__Firmicutes_A;c__Clostridia;o__Lachnospirales;f__Lachnospiraceae;g__Acetatifactor;s__Acetatifactor sp900066365	SRP156699	Madagascar	Africa	ftp://ftp.ebi.ac.uk/pub/databases/metagenomics/mgnify_genomes/human-gut/v1.0/all_genomes/MGYG-HGUT-000/MGYG-HGUT-00041/genomes1/GUT_GENOME018124.gff.gz	Bacteria	Firmicutes_A	Clostridia	Lachnospirales	Lachnospiraceae	Acetatifactor	Acetatifactor_sp900066365	NW	SRS3638676
GUT_GENOME011488	BritoIL_2016__M1.27.ST__bin.98	CIBIO	MAG	2327177.0	348.0	8686.0	47.5	81.36	2.48	0.4	0.0	0.0	0.0	13.0		GUT_GENOME000166	MGYG-HGUT-00041	d__Bacteria;p__Firmicutes_A;c__Clostridia;o__Lachnospirales;f__Lachnospiraceae;g__Acetatifactor;s__Acetatifactor sp900066365	SRP029441	Fiji	Oceania	ftp://ftp.ebi.ac.uk/pub/databases/metagenomics/mgnify_genomes/human-gut/v1.0/all_genomes/MGYG-HGUT-000/MGYG-HGUT-00041/genomes1/GUT_GENOME011488.gff.gz	Bacteria	Firmicutes_A	Clostridia	Lachnospirales	Lachnospiraceae	Acetatifactor	Acetatifactor_sp900066365	NW	SRS476430
GUT_GENOME159484	RaymondF_2016__P6C90__bin.63	CIBIO	MAG	2753094.0	222.0	18580.0	46.8	86.39	2.98	0.07	0.0	0.0	0.0	17.0		GUT_GENOME000166	MGYG-HGUT-00041	d__Bacteria;p__Firmicutes_A;c__Clostridia;o__Lachnospirales;f__Lachnospiraceae;g__Acetatifactor;s__Acetatifactor sp900066365	ERP009131	Canada	North America	ftp://ftp.ebi.ac.uk/pub/databases/metagenomics/mgnify_genomes/human-gut/v1.0/all_genomes/MGYG-HGUT-000/MGYG-HGUT-00041/genomes2/GUT_GENOME159484.gff.gz	Bacteria	Firmicutes_A	Clostridia	Lachnospirales	Lachnospiraceae	Acetatifactor	Acetatifactor_sp900066365	W	ERS634960
GUT_GENOME236584	SRS476182_14	HGM	MAG	2967567.0	183.0	44781.0	46.98	90.82	2.27	2.53	83.19	15.59	68.65	18.0		GUT_GENOME000166	MGYG-HGUT-00041	d__Bacteria;p__Firmicutes_A;c__Clostridia;o__Lachnospirales;f__Lachnospiraceae;g__Acetatifactor;s__Acetatifactor sp900066365	SRP029441	Fiji	Oceania	ftp://ftp.ebi.ac.uk/pub/databases/metagenomics/mgnify_genomes/human-gut/v1.0/all_genomes/MGYG-HGUT-000/MGYG-HGUT-00041/genomes3/GUT_GENOME236584.gff.gz	Bacteria	Firmicutes_A	Clostridia	Lachnospirales	Lachnospiraceae	Acetatifactor	Acetatifactor_sp900066365	NW	SRS476182
GUT_GENOME129432	LiuW_2016__SRR3993055__bin.18	CIBIO	MAG	2711018.0	154.0	25372.0	47.15	97.12	2.17	0.2	0.0	0.0	0.0	15.0		GUT_GENOME000166	MGYG-HGUT-00041	d__Bacteria;p__Firmicutes_A;c__Clostridia;o__Lachnospirales;f__Lachnospiraceae;g__Acetatifactor;s__Acetatifactor sp900066365	SRP080787	Mongolia	Asia	ftp://ftp.ebi.ac.uk/pub/databases/metagenomics/mgnify_genomes/human-gut/v1.0/all_genomes/MGYG-HGUT-000/MGYG-HGUT-00041/genomes3/GUT_GENOME129432.gff.gz	Bacteria	Firmicutes_A	Clostridia	Lachnospirales	Lachnospiraceae	Acetatifactor	Acetatifactor_sp900066365	W	SRS1596868
GUT_GENOME249929	WenC_2017__RA050__bin.43	CIBIO	MAG	3255247.0	50.0	95444.0	46.13	99.03	1.45	0.01	0.0	0.0	0.0	17.0		GUT_GENOME000166	MGYG-HGUT-00041	d__Bacteria;p__Firmicutes_A;c__Clostridia;o__Lachnospirales;f__Lachnospiraceae;g__Acetatifactor;s__Acetatifactor sp900066365	SRP094805	China	Asia	ftp://ftp.ebi.ac.uk/pub/databases/metagenomics/mgnify_genomes/human-gut/v1.0/all_genomes/MGYG-HGUT-000/MGYG-HGUT-00041/genomes2/GUT_GENOME249929.gff.gz	Bacteria	Firmicutes_A	Clostridia	Lachnospirales	Lachnospiraceae	Acetatifactor	Acetatifactor_sp900066365	W	SRS1846870
GUT_GENOME200009	SRR5279249_bin.23	EBI	MAG	2533390.0	137.0	24472.0	47.36	89.6	2.01	0.26	0.0	0.0	0.0	15.0	ERZ845411	GUT_GENOME000166	MGYG-HGUT-00041	d__Bacteria;p__Firmicutes_A;c__Clostridia;o__Lachnospirales;f__Lachnospiraceae;g__Acetatifactor;s__Acetatifactor sp900066365	SRP100575	China	Asia	ftp://ftp.ebi.ac.uk/pub/databases/metagenomics/mgnify_genomes/human-gut/v1.0/all_genomes/MGYG-HGUT-000/MGYG-HGUT-00041/genomes1/GUT_GENOME200009.gff.gz	Bacteria	Firmicutes_A	Clostridia	Lachnospirales	Lachnospiraceae	Acetatifactor	Acetatifactor_sp900066365	W	SRS1997028
GUT_GENOME236558	SRS476173_3	HGM	MAG	3470111.0	257.0	21957.0	46.56	86.35	3.5	0.37	0.0	0.0	0.0	18.0		GUT_GENOME000166	MGYG-HGUT-00041	d__Bacteria;p__Firmicutes_A;c__Clostridia;o__Lachnospirales;f__Lachnospiraceae;g__Acetatifactor;s__Acetatifactor sp900066365	SRP029441	Fiji	Oceania	ftp://ftp.ebi.ac.uk/pub/databases/metagenomics/mgnify_genomes/human-gut/v1.0/all_genomes/MGYG-HGUT-000/MGYG-HGUT-00041/genomes2/GUT_GENOME236558.gff.gz	Bacteria	Firmicutes_A	Clostridia	Lachnospirales	Lachnospiraceae	Acetatifactor	Acetatifactor_sp900066365	NW	SRS476173
GUT_GENOME236529	SRS476169_38	HGM	MAG	2559264.0	268.0	16790.0	47.13	84.08	4.94		0.0	0.0	0.0	14.0		GUT_GENOME000166	MGYG-HGUT-00041	d__Bacteria;p__Firmicutes_A;c__Clostridia;o__Lachnospirales;f__Lachnospiraceae;g__Acetatifactor;s__Acetatifactor sp900066365	SRP029441	Fiji	Oceania	ftp://ftp.ebi.ac.uk/pub/databases/metagenomics/mgnify_genomes/human-gut/v1.0/all_genomes/MGYG-HGUT-000/MGYG-HGUT-00041/genomes2/GUT_GENOME236529.gff.gz	Bacteria	Firmicutes_A	Clostridia	Lachnospirales	Lachnospiraceae	Acetatifactor	Acetatifactor_sp900066365	NW	SRS476169
GUT_GENOME129602	LiuW_2016__SRR3993059__bin.44	CIBIO	MAG	2299688.0	393.0	7915.0	47.67	88.13	1.63	0.62	0.0	0.0	0.0	13.0		GUT_GENOME000166	MGYG-HGUT-00041	d__Bacteria;p__Firmicutes_A;c__Clostridia;o__Lachnospirales;f__Lachnospiraceae;g__Acetatifactor;s__Acetatifactor sp900066365	SRP080787	Mongolia	Asia	ftp://ftp.ebi.ac.uk/pub/databases/metagenomics/mgnify_genomes/human-gut/v1.0/all_genomes/MGYG-HGUT-000/MGYG-HGUT-00041/genomes2/GUT_GENOME129602.gff.gz	Bacteria	Firmicutes_A	Clostridia	Lachnospirales	Lachnospiraceae	Acetatifactor	Acetatifactor_sp900066365	W	SRS1596872
GUT_GENOME011426	BritoIL_2016__M1.26.ST__bin.57	CIBIO	MAG	2872789.0	71.0	57573.0	46.79	99.36	1.45	0.03	0.0	0.0	0.0	15.0		GUT_GENOME000166	MGYG-HGUT-00041	d__Bacteria;p__Firmicutes_A;c__Clostridia;o__Lachnospirales;f__Lachnospiraceae;g__Acetatifactor;s__Acetatifactor sp900066365	SRP029441	Fiji	Oceania	ftp://ftp.ebi.ac.uk/pub/databases/metagenomics/mgnify_genomes/human-gut/v1.0/all_genomes/MGYG-HGUT-000/MGYG-HGUT-00041/genomes2/GUT_GENOME011426.gff.gz	Bacteria	Firmicutes_A	Clostridia	Lachnospirales	Lachnospiraceae	Acetatifactor	Acetatifactor_sp900066365	NW	SRS476019
GUT_GENOME236467	SRS476166_43	HGM	MAG	2819313.0	104.0	66847.0	46.8	95.17	1.16	0.91	0.0	0.0	0.0	18.0		GUT_GENOME000166	MGYG-HGUT-00041	d__Bacteria;p__Firmicutes_A;c__Clostridia;o__Lachnospirales;f__Lachnospiraceae;g__Acetatifactor;s__Acetatifactor sp900066365	SRP029441	Fiji	Oceania	ftp://ftp.ebi.ac.uk/pub/databases/metagenomics/mgnify_genomes/human-gut/v1.0/all_genomes/MGYG-HGUT-000/MGYG-HGUT-00041/genomes2/GUT_GENOME236467.gff.gz	Bacteria	Firmicutes_A	Clostridia	Lachnospirales	Lachnospiraceae	Acetatifactor	Acetatifactor_sp900066365	NW	SRS476166
GUT_GENOME277781	ZeeviD_2015__PNP_Main_671__bin.22	CIBIO	MAG	3008399.0	169.0	30476.0	46.34	99.4	1.93	0.12	0.0	0.0	0.0	18.0		GUT_GENOME000166	MGYG-HGUT-00041	d__Bacteria;p__Firmicutes_A;c__Clostridia;o__Lachnospirales;f__Lachnospiraceae;g__Acetatifactor;s__Acetatifactor sp900066365	ERP012929	Israel	Asia	ftp://ftp.ebi.ac.uk/pub/databases/metagenomics/mgnify_genomes/human-gut/v1.0/all_genomes/MGYG-HGUT-000/MGYG-HGUT-00041/genomes3/GUT_GENOME277781.gff.gz	Bacteria	Firmicutes_A	Clostridia	Lachnospirales	Lachnospiraceae	Acetatifactor	Acetatifactor_sp900066365	W	ERS972309
GUT_GENOME011406	BritoIL_2016__M1.25.ST__bin.90	CIBIO	MAG	2804515.0	167.0	25208.0	46.7	95.63	3.62	0.09	0.0	0.0	0.0	14.0		GUT_GENOME000166	MGYG-HGUT-00041	d__Bacteria;p__Firmicutes_A;c__Clostridia;o__Lachnospirales;f__Lachnospiraceae;g__Acetatifactor;s__Acetatifactor sp900066365	SRP029441	Fiji	Oceania	ftp://ftp.ebi.ac.uk/pub/databases/metagenomics/mgnify_genomes/human-gut/v1.0/all_genomes/MGYG-HGUT-000/MGYG-HGUT-00041/genomes1/GUT_GENOME011406.gff.gz	Bacteria	Firmicutes_A	Clostridia	Lachnospirales	Lachnospiraceae	Acetatifactor	Acetatifactor_sp900066365	NW	SRS475627
GUT_GENOME180294	SRR3917562_bin.26	EBI	MAG	2616218.0	217.0	17169.0	47.25	86.38	4.85	0.03	0.0	0.0	0.0	11.0	ERZ839042	GUT_GENOME000166	MGYG-HGUT-00041	d__Bacteria;p__Firmicutes_A;c__Clostridia;o__Lachnospirales;f__Lachnospiraceae;g__Acetatifactor;s__Acetatifactor sp900066365	SRP076119	US	North America	ftp://ftp.ebi.ac.uk/pub/databases/metagenomics/mgnify_genomes/human-gut/v1.0/all_genomes/MGYG-HGUT-000/MGYG-HGUT-00041/genomes3/GUT_GENOME180294.gff.gz	Bacteria	Firmicutes_A	Clostridia	Lachnospirales	Lachnospiraceae	Acetatifactor	Acetatifactor_sp900066365		SRS1563115
GUT_GENOME236417	SRS476164_14	HGM	MAG	1905211.0	70.0	45574.0	47.58	75.56	0.97	0.47	0.0	0.0	0.0	18.0		GUT_GENOME000166	MGYG-HGUT-00041	d__Bacteria;p__Firmicutes_A;c__Clostridia;o__Lachnospirales;f__Lachnospiraceae;g__Acetatifactor;s__Acetatifactor sp900066365	SRP029441	Fiji	Oceania	ftp://ftp.ebi.ac.uk/pub/databases/metagenomics/mgnify_genomes/human-gut/v1.0/all_genomes/MGYG-HGUT-000/MGYG-HGUT-00041/genomes1/GUT_GENOME236417.gff.gz	Bacteria	Firmicutes_A	Clostridia	Lachnospirales	Lachnospiraceae	Acetatifactor	Acetatifactor_sp900066365	NW	SRS476164
GUT_GENOME236747	SRS476188_71	HGM	MAG	2920731.0	421.0	11229.0	46.65	93.27	2.46	0.21	0.0	0.0	0.0	18.0		GUT_GENOME000166	MGYG-HGUT-00041	d__Bacteria;p__Firmicutes_A;c__Clostridia;o__Lachnospirales;f__Lachnospiraceae;g__Acetatifactor;s__Acetatifactor sp900066365	SRP029441	Fiji	Oceania	ftp://ftp.ebi.ac.uk/pub/databases/metagenomics/mgnify_genomes/human-gut/v1.0/all_genomes/MGYG-HGUT-000/MGYG-HGUT-00041/genomes1/GUT_GENOME236747.gff.gz	Bacteria	Firmicutes_A	Clostridia	Lachnospirales	Lachnospiraceae	Acetatifactor	Acetatifactor_sp900066365	NW	SRS476188
GUT_GENOME129341	LiuW_2016__SRR3993051__bin.27	CIBIO	MAG	2883301.0	182.0	23987.0	46.95	98.35	2.55	0.22	0.0	0.0	0.0	16.0		GUT_GENOME000166	MGYG-HGUT-00041	d__Bacteria;p__Firmicutes_A;c__Clostridia;o__Lachnospirales;f__Lachnospiraceae;g__Acetatifactor;s__Acetatifactor sp900066365	SRP080787	Mongolia	Asia	ftp://ftp.ebi.ac.uk/pub/databases/metagenomics/mgnify_genomes/human-gut/v1.0/all_genomes/MGYG-HGUT-000/MGYG-HGUT-00041/genomes3/GUT_GENOME129341.gff.gz	Bacteria	Firmicutes_A	Clostridia	Lachnospirales	Lachnospiraceae	Acetatifactor	Acetatifactor_sp900066365	W	SRS1596864
GUT_GENOME199440	SRR5275480_bin.26	EBI	MAG	2631558.0	128.0	34530.0	46.74	88.56	0.97	0.04	0.0	0.0	5.44	15.0	ERZ843730	GUT_GENOME000166	MGYG-HGUT-00041	d__Bacteria;p__Firmicutes_A;c__Clostridia;o__Lachnospirales;f__Lachnospiraceae;g__Acetatifactor;s__Acetatifactor sp900066365	SRP100446	US	North America	ftp://ftp.ebi.ac.uk/pub/databases/metagenomics/mgnify_genomes/human-gut/v1.0/all_genomes/MGYG-HGUT-000/MGYG-HGUT-00041/genomes2/GUT_GENOME199440.gff.gz	Bacteria	Firmicutes_A	Clostridia	Lachnospirales	Lachnospiraceae	Acetatifactor	Acetatifactor_sp900066365		SRS1994027
GUT_GENOME129316	LiuW_2016__SRR3993050__bin.50	CIBIO	MAG	2721149.0	230.0	17237.0	47.05	95.56	1.45	0.35	0.0	70.38	5.44	14.0		GUT_GENOME000166	MGYG-HGUT-00041	d__Bacteria;p__Firmicutes_A;c__Clostridia;o__Lachnospirales;f__Lachnospiraceae;g__Acetatifactor;s__Acetatifactor sp900066365	SRP080787	Mongolia	Asia	ftp://ftp.ebi.ac.uk/pub/databases/metagenomics/mgnify_genomes/human-gut/v1.0/all_genomes/MGYG-HGUT-000/MGYG-HGUT-00041/genomes2/GUT_GENOME129316.gff.gz	Bacteria	Firmicutes_A	Clostridia	Lachnospirales	Lachnospiraceae	Acetatifactor	Acetatifactor_sp900066365	W	SRS1596863
GUT_GENOME237176	SRS476269_28	HGM	MAG	1579880.0	116.0	16838.0	47.68	65.62	0.48	0.12	0.0	0.0	0.0	13.0		GUT_GENOME000166	MGYG-HGUT-00041	d__Bacteria;p__Firmicutes_A;c__Clostridia;o__Lachnospirales;f__Lachnospiraceae;g__Acetatifactor;s__Acetatifactor sp900066365	SRP029441	Fiji	Oceania	ftp://ftp.ebi.ac.uk/pub/databases/metagenomics/mgnify_genomes/human-gut/v1.0/all_genomes/MGYG-HGUT-000/MGYG-HGUT-00041/genomes2/GUT_GENOME237176.gff.gz	Bacteria	Firmicutes_A	Clostridia	Lachnospirales	Lachnospiraceae	Acetatifactor	Acetatifactor_sp900066365	NW	SRS476269
GUT_GENOME042317	ERR1297687_bin.32	EBI	MAG	2111597.0	335.0	7605.0	48.06	79.89	3.09	0.2	0.0	0.0	0.0	12.0	ERZ874213	GUT_GENOME000166	MGYG-HGUT-00041	d__Bacteria;p__Firmicutes_A;c__Clostridia;o__Lachnospirales;f__Lachnospiraceae;g__Acetatifactor;s__Acetatifactor sp900066365	ERP013827	Netherlands	Europe	ftp://ftp.ebi.ac.uk/pub/databases/metagenomics/mgnify_genomes/human-gut/v1.0/all_genomes/MGYG-HGUT-000/MGYG-HGUT-00041/genomes3/GUT_GENOME042317.gff.gz	Bacteria	Firmicutes_A	Clostridia	Lachnospirales	Lachnospiraceae	Acetatifactor	Acetatifactor_sp900066365	W	ERS1069680
GUT_GENOME237143	SRS476262_76	HGM	MAG	2751748.0	105.0	68853.0	46.64	88.89	4.19		0.0	0.0	36.75	18.0		GUT_GENOME000166	MGYG-HGUT-00041	d__Bacteria;p__Firmicutes_A;c__Clostridia;o__Lachnospirales;f__Lachnospiraceae;g__Acetatifactor;s__Acetatifactor sp900066365	SRP029441	Fiji	Oceania	ftp://ftp.ebi.ac.uk/pub/databases/metagenomics/mgnify_genomes/human-gut/v1.0/all_genomes/MGYG-HGUT-000/MGYG-HGUT-00041/genomes3/GUT_GENOME237143.gff.gz	Bacteria	Firmicutes_A	Clostridia	Lachnospirales	Lachnospiraceae	Acetatifactor	Acetatifactor_sp900066365	NW	SRS476262
GUT_GENOME277380	ZeeviD_2015__PNP_Main_649__bin.4	CIBIO	MAG	2931510.0	83.0	52929.0	46.6	96.14	0.48	0.02	0.0	0.0	0.0	18.0		GUT_GENOME000166	MGYG-HGUT-00041	d__Bacteria;p__Firmicutes_A;c__Clostridia;o__Lachnospirales;f__Lachnospiraceae;g__Acetatifactor;s__Acetatifactor sp900066365	ERP012929	Israel	Asia	ftp://ftp.ebi.ac.uk/pub/databases/metagenomics/mgnify_genomes/human-gut/v1.0/all_genomes/MGYG-HGUT-000/MGYG-HGUT-00041/genomes1/GUT_GENOME277380.gff.gz	Bacteria	Firmicutes_A	Clostridia	Lachnospirales	Lachnospiraceae	Acetatifactor	Acetatifactor_sp900066365	W	ERS972287
GUT_GENOME268970	ZeeviD_2015__PNP_Main_246__bin.24	CIBIO	MAG	2324261.0	332.0	9490.0	47.68	85.88	3.67	0.36	0.0	0.0	0.0	15.0		GUT_GENOME000166	MGYG-HGUT-00041	d__Bacteria;p__Firmicutes_A;c__Clostridia;o__Lachnospirales;f__Lachnospiraceae;g__Acetatifactor;s__Acetatifactor sp900066365	ERP012929	Israel	Asia	ftp://ftp.ebi.ac.uk/pub/databases/metagenomics/mgnify_genomes/human-gut/v1.0/all_genomes/MGYG-HGUT-000/MGYG-HGUT-00041/genomes2/GUT_GENOME268970.gff.gz	Bacteria	Firmicutes_A	Clostridia	Lachnospirales	Lachnospiraceae	Acetatifactor	Acetatifactor_sp900066365	W	ERS971884
GUT_GENOME129212	LiuW_2016__SRR3993044__bin.58	CIBIO	MAG	2976097.0	85.0	56196.0	46.39	98.9	1.45	0.13	0.0	0.0	0.0	16.0		GUT_GENOME000166	MGYG-HGUT-00041	d__Bacteria;p__Firmicutes_A;c__Clostridia;o__Lachnospirales;f__Lachnospiraceae;g__Acetatifactor;s__Acetatifactor sp900066365	SRP080787	Mongolia	Asia	ftp://ftp.ebi.ac.uk/pub/databases/metagenomics/mgnify_genomes/human-gut/v1.0/all_genomes/MGYG-HGUT-000/MGYG-HGUT-00041/genomes2/GUT_GENOME129212.gff.gz	Bacteria	Firmicutes_A	Clostridia	Lachnospirales	Lachnospiraceae	Acetatifactor	Acetatifactor_sp900066365	W	SRS1596857
GUT_GENOME237092	SRS476213_78	HGM	MAG	1717659.0	266.0	7278.0	47.8	63.15	0.97		0.0	0.0	0.0	10.0		GUT_GENOME000166	MGYG-HGUT-00041	d__Bacteria;p__Firmicutes_A;c__Clostridia;o__Lachnospirales;f__Lachnospiraceae;g__Acetatifactor;s__Acetatifactor sp900066365	SRP029441	Fiji	Oceania	ftp://ftp.ebi.ac.uk/pub/databases/metagenomics/mgnify_genomes/human-gut/v1.0/all_genomes/MGYG-HGUT-000/MGYG-HGUT-00041/genomes3/GUT_GENOME237092.gff.gz	Bacteria	Firmicutes_A	Clostridia	Lachnospirales	Lachnospiraceae	Acetatifactor	Acetatifactor_sp900066365	NW	SRS476213
GUT_GENOME079916	ERS473374_16	HGM	MAG	2393911.0	555.0	5233.0	48.02	81.84	2.9	0.14	0.0	0.0	0.0	12.0		GUT_GENOME000166	MGYG-HGUT-00041	d__Bacteria;p__Firmicutes_A;c__Clostridia;o__Lachnospirales;f__Lachnospiraceae;g__Acetatifactor;s__Acetatifactor sp900066365	ERP005989	Sweden	Europe	ftp://ftp.ebi.ac.uk/pub/databases/metagenomics/mgnify_genomes/human-gut/v1.0/all_genomes/MGYG-HGUT-000/MGYG-HGUT-00041/genomes1/GUT_GENOME079916.gff.gz	Bacteria	Firmicutes_A	Clostridia	Lachnospirales	Lachnospiraceae	Acetatifactor	Acetatifactor_sp900066365	W	ERS473374
GUT_GENOME199232	SRR5275461_bin.5	EBI	MAG	2650454.0	96.0	39087.0	46.92	93.31	1.45	0.03	0.0	51.27	0.0	14.0	ERZ843508	GUT_GENOME000166	MGYG-HGUT-00041	d__Bacteria;p__Firmicutes_A;c__Clostridia;o__Lachnospirales;f__Lachnospiraceae;g__Acetatifactor;s__Acetatifactor sp900066365	SRP100446	US	North America	ftp://ftp.ebi.ac.uk/pub/databases/metagenomics/mgnify_genomes/human-gut/v1.0/all_genomes/MGYG-HGUT-000/MGYG-HGUT-00041/genomes3/GUT_GENOME199232.gff.gz	Bacteria	Firmicutes_A	Clostridia	Lachnospirales	Lachnospiraceae	Acetatifactor	Acetatifactor_sp900066365		SRS1993589
GUT_GENOME042406	ERR1297698_bin.15	EBI	MAG	2747985.0	124.0	33787.0	47.28	98.87	3.35	0.2	0.0	99.61	0.0	16.0	ERZ874310	GUT_GENOME000166	MGYG-HGUT-00041	d__Bacteria;p__Firmicutes_A;c__Clostridia;o__Lachnospirales;f__Lachnospiraceae;g__Acetatifactor;s__Acetatifactor sp900066365	ERP013827	Netherlands	Europe	ftp://ftp.ebi.ac.uk/pub/databases/metagenomics/mgnify_genomes/human-gut/v1.0/all_genomes/MGYG-HGUT-000/MGYG-HGUT-00041/genomes2/GUT_GENOME042406.gff.gz	Bacteria	Firmicutes_A	Clostridia	Lachnospirales	Lachnospiraceae	Acetatifactor	Acetatifactor_sp900066365	W	ERS1069681
GUT_GENOME042718	ERR1297740_bin.22	EBI	MAG	2541642.0	99.0	35747.0	47.13	93.46	3.64	0.22	0.0	0.0	0.0	14.0	ERZ874647	GUT_GENOME000166	MGYG-HGUT-00041	d__Bacteria;p__Firmicutes_A;c__Clostridia;o__Lachnospirales;f__Lachnospiraceae;g__Acetatifactor;s__Acetatifactor sp900066365	ERP013827	Netherlands	Europe	ftp://ftp.ebi.ac.uk/pub/databases/metagenomics/mgnify_genomes/human-gut/v1.0/all_genomes/MGYG-HGUT-000/MGYG-HGUT-00041/genomes3/GUT_GENOME042718.gff.gz	Bacteria	Firmicutes_A	Clostridia	Lachnospirales	Lachnospiraceae	Acetatifactor	Acetatifactor_sp900066365	W	ERS1069678
GUT_GENOME237007	SRS476209_22	HGM	MAG	3570391.0	317.0	52005.0	47.02	96.62	3.19	1.2	68.07	48.01	99.83	19.0		GUT_GENOME000166	MGYG-HGUT-00041	d__Bacteria;p__Firmicutes_A;c__Clostridia;o__Lachnospirales;f__Lachnospiraceae;g__Acetatifactor;s__Acetatifactor sp900066365	SRP029441	Fiji	Oceania	ftp://ftp.ebi.ac.uk/pub/databases/metagenomics/mgnify_genomes/human-gut/v1.0/all_genomes/MGYG-HGUT-000/MGYG-HGUT-00041/genomes1/GUT_GENOME237007.gff.gz	Bacteria	Firmicutes_A	Clostridia	Lachnospirales	Lachnospiraceae	Acetatifactor	Acetatifactor_sp900066365	NW	SRS476209
GUT_GENOME011629	BritoIL_2016__M1.38.ST__bin.49	CIBIO	MAG	1879445.0	50.0	54465.0	46.35	63.16	0.0	0.04	0.0	52.38	0.0	13.0		GUT_GENOME000166	MGYG-HGUT-00041	d__Bacteria;p__Firmicutes_A;c__Clostridia;o__Lachnospirales;f__Lachnospiraceae;g__Acetatifactor;s__Acetatifactor sp900066365	SRP029441	Fiji	Oceania	ftp://ftp.ebi.ac.uk/pub/databases/metagenomics/mgnify_genomes/human-gut/v1.0/all_genomes/MGYG-HGUT-000/MGYG-HGUT-00041/genomes1/GUT_GENOME011629.gff.gz	Bacteria	Firmicutes_A	Clostridia	Lachnospirales	Lachnospiraceae	Acetatifactor	Acetatifactor_sp900066365	NW	SRS476141
GUT_GENOME199268	SRR5275464_bin.4	EBI	MAG	2218947.0	288.0	10682.0	46.96	61.56	0.0	0.26	0.0	70.52	11.35	11.0	ERZ843545	GUT_GENOME000166	MGYG-HGUT-00041	d__Bacteria;p__Firmicutes_A;c__Clostridia;o__Lachnospirales;f__Lachnospiraceae;g__Acetatifactor;s__Acetatifactor sp900066365	SRP100446	US	North America	ftp://ftp.ebi.ac.uk/pub/databases/metagenomics/mgnify_genomes/human-gut/v1.0/all_genomes/MGYG-HGUT-000/MGYG-HGUT-00041/genomes2/GUT_GENOME199268.gff.gz	Bacteria	Firmicutes_A	Clostridia	Lachnospirales	Lachnospiraceae	Acetatifactor	Acetatifactor_sp900066365		SRS1994011
GUT_GENOME249668	WenC_2017__RA030__bin.68	CIBIO	MAG	2667040.0	69.0	70462.0	47.07	95.23	1.57	0.01	0.0	47.42	0.0	15.0		GUT_GENOME000166	MGYG-HGUT-00041	d__Bacteria;p__Firmicutes_A;c__Clostridia;o__Lachnospirales;f__Lachnospiraceae;g__Acetatifactor;s__Acetatifactor sp900066365	SRP094805	China	Asia	ftp://ftp.ebi.ac.uk/pub/databases/metagenomics/mgnify_genomes/human-gut/v1.0/all_genomes/MGYG-HGUT-000/MGYG-HGUT-00041/genomes3/GUT_GENOME249668.gff.gz	Bacteria	Firmicutes_A	Clostridia	Lachnospirales	Lachnospiraceae	Acetatifactor	Acetatifactor_sp900066365	W	SRS1846801
GUT_GENOME101116	HMP_2012__SRS015782__bin.19	CIBIO	MAG	2945744.0	123.0	36958.0	46.59	95.46	0.97	0.04	0.0	0.0	0.0	18.0		GUT_GENOME000166	MGYG-HGUT-00041	d__Bacteria;p__Firmicutes_A;c__Clostridia;o__Lachnospirales;f__Lachnospiraceae;g__Acetatifactor;s__Acetatifactor sp900066365	SRP002163	US	North America	ftp://ftp.ebi.ac.uk/pub/databases/metagenomics/mgnify_genomes/human-gut/v1.0/all_genomes/MGYG-HGUT-000/MGYG-HGUT-00041/genomes2/GUT_GENOME101116.gff.gz	Bacteria	Firmicutes_A	Clostridia	Lachnospirales	Lachnospiraceae	Acetatifactor	Acetatifactor_sp900066365	W	SRS015782
GUT_GENOME249696	WenC_2017__RA035__bin.38	CIBIO	MAG	2171967.0	290.0	10011.0	47.5	85.48	1.45	0.28	0.0	0.0	0.0	13.0		GUT_GENOME000166	MGYG-HGUT-00041	d__Bacteria;p__Firmicutes_A;c__Clostridia;o__Lachnospirales;f__Lachnospiraceae;g__Acetatifactor;s__Acetatifactor sp900066365	SRP094805	China	Asia	ftp://ftp.ebi.ac.uk/pub/databases/metagenomics/mgnify_genomes/human-gut/v1.0/all_genomes/MGYG-HGUT-000/MGYG-HGUT-00041/genomes2/GUT_GENOME249696.gff.gz	Bacteria	Firmicutes_A	Clostridia	Lachnospirales	Lachnospiraceae	Acetatifactor	Acetatifactor_sp900066365	W	SRS1846746
GUT_GENOME159729	SchirmerM_2016__G88691__bin.14	CIBIO	MAG	1932635.0	461.0	4757.0	48.13	69.3	1.63	0.2	0.0	0.0	0.0	6.0		GUT_GENOME000166	MGYG-HGUT-00041	d__Bacteria;p__Firmicutes_A;c__Clostridia;o__Lachnospirales;f__Lachnospiraceae;g__Acetatifactor;s__Acetatifactor sp900066365	SRP095580	Netherlands	Europe	ftp://ftp.ebi.ac.uk/pub/databases/metagenomics/mgnify_genomes/human-gut/v1.0/all_genomes/MGYG-HGUT-000/MGYG-HGUT-00041/genomes2/GUT_GENOME159729.gff.gz	Bacteria	Firmicutes_A	Clostridia	Lachnospirales	Lachnospiraceae	Acetatifactor	Acetatifactor_sp900066365	W	SRS1876669
GUT_GENOME236926	SRS476196_24	HGM	MAG	3328808.0	201.0	62316.0	46.61	95.65	2.11	0.98	0.0	39.07	99.86	19.0		GUT_GENOME000166	MGYG-HGUT-00041	d__Bacteria;p__Firmicutes_A;c__Clostridia;o__Lachnospirales;f__Lachnospiraceae;g__Acetatifactor;s__Acetatifactor sp900066365	SRP029441	Fiji	Oceania	ftp://ftp.ebi.ac.uk/pub/databases/metagenomics/mgnify_genomes/human-gut/v1.0/all_genomes/MGYG-HGUT-000/MGYG-HGUT-00041/genomes1/GUT_GENOME236926.gff.gz	Bacteria	Firmicutes_A	Clostridia	Lachnospirales	Lachnospiraceae	Acetatifactor	Acetatifactor_sp900066365	NW	SRS476196
GUT_GENOME042453	ERR1297703_bin.15	EBI	MAG	2727005.0	126.0	29873.0	46.85	95.3	2.72	0.18	0.0	0.0	0.0	14.0	ERZ874364	GUT_GENOME000166	MGYG-HGUT-00041	d__Bacteria;p__Firmicutes_A;c__Clostridia;o__Lachnospirales;f__Lachnospiraceae;g__Acetatifactor;s__Acetatifactor sp900066365	ERP013827	Netherlands	Europe	ftp://ftp.ebi.ac.uk/pub/databases/metagenomics/mgnify_genomes/human-gut/v1.0/all_genomes/MGYG-HGUT-000/MGYG-HGUT-00041/genomes1/GUT_GENOME042453.gff.gz	Bacteria	Firmicutes_A	Clostridia	Lachnospirales	Lachnospiraceae	Acetatifactor	Acetatifactor_sp900066365	W	ERS1069678
GUT_GENOME079778	ERS473362_54	HGM	MAG	2429902.0	76.0	60094.0	47.05	93.64	1.45	0.02	0.0	0.0	4.92	18.0		GUT_GENOME000166	MGYG-HGUT-00041	d__Bacteria;p__Firmicutes_A;c__Clostridia;o__Lachnospirales;f__Lachnospiraceae;g__Acetatifactor;s__Acetatifactor sp900066365	ERP005989	Sweden	Europe	ftp://ftp.ebi.ac.uk/pub/databases/metagenomics/mgnify_genomes/human-gut/v1.0/all_genomes/MGYG-HGUT-000/MGYG-HGUT-00041/genomes1/GUT_GENOME079778.gff.gz	Bacteria	Firmicutes_A	Clostridia	Lachnospirales	Lachnospiraceae	Acetatifactor	Acetatifactor_sp900066365	W	ERS473362
GUT_GENOME236770	SRS476189_50	HGM	MAG	3083947.0	158.0	44789.0	46.48	95.65	2.42	0.0	0.0	41.94	29.2	16.0		GUT_GENOME000166	MGYG-HGUT-00041	d__Bacteria;p__Firmicutes_A;c__Clostridia;o__Lachnospirales;f__Lachnospiraceae;g__Acetatifactor;s__Acetatifactor sp900066365	SRP029441	Fiji	Oceania	ftp://ftp.ebi.ac.uk/pub/databases/metagenomics/mgnify_genomes/human-gut/v1.0/all_genomes/MGYG-HGUT-000/MGYG-HGUT-00041/genomes3/GUT_GENOME236770.gff.gz	Bacteria	Firmicutes_A	Clostridia	Lachnospirales	Lachnospiraceae	Acetatifactor	Acetatifactor_sp900066365	NW	SRS476189
GUT_GENOME236969	SRS476205_39	HGM	MAG	2855452.0	160.0	34470.0	46.52	87.2	2.42		0.0	0.0	0.0	17.0		GUT_GENOME000166	MGYG-HGUT-00041	d__Bacteria;p__Firmicutes_A;c__Clostridia;o__Lachnospirales;f__Lachnospiraceae;g__Acetatifactor;s__Acetatifactor sp900066365	SRP029441	Fiji	Oceania	ftp://ftp.ebi.ac.uk/pub/databases/metagenomics/mgnify_genomes/human-gut/v1.0/all_genomes/MGYG-HGUT-000/MGYG-HGUT-00041/genomes2/GUT_GENOME236969.gff.gz	Bacteria	Firmicutes_A	Clostridia	Lachnospirales	Lachnospiraceae	Acetatifactor	Acetatifactor_sp900066365	NW	SRS476205
GUT_GENOME233710	SRS475698_100	HGM	MAG	2844017.0	103.0	41976.0	46.56	94.69	1.55	0.84	92.44	62.88	35.38	18.0		GUT_GENOME000166	MGYG-HGUT-00041	d__Bacteria;p__Firmicutes_A;c__Clostridia;o__Lachnospirales;f__Lachnospiraceae;g__Acetatifactor;s__Acetatifactor sp900066365	SRP029441	Fiji	Oceania	ftp://ftp.ebi.ac.uk/pub/databases/metagenomics/mgnify_genomes/human-gut/v1.0/all_genomes/MGYG-HGUT-000/MGYG-HGUT-00041/genomes1/GUT_GENOME233710.gff.gz	Bacteria	Firmicutes_A	Clostridia	Lachnospirales	Lachnospiraceae	Acetatifactor	Acetatifactor_sp900066365	NW	SRS475698
GUT_GENOME157062	QinN_2014__LV-4__bin.8	CIBIO	MAG	3439800.0	60.0	97157.0	46.21	99.52	1.45	0.06	0.0	0.0	0.0	19.0		GUT_GENOME000166	MGYG-HGUT-00041	d__Bacteria;p__Firmicutes_A;c__Clostridia;o__Lachnospirales;f__Lachnospiraceae;g__Acetatifactor;s__Acetatifactor sp900066365	ERP005860	China	Asia	ftp://ftp.ebi.ac.uk/pub/databases/metagenomics/mgnify_genomes/human-gut/v1.0/all_genomes/MGYG-HGUT-000/MGYG-HGUT-00041/genomes2/GUT_GENOME157062.gff.gz	Bacteria	Firmicutes_A	Clostridia	Lachnospirales	Lachnospiraceae	Acetatifactor	Acetatifactor_sp900066365	W	ERS475408
GUT_GENOME233688	SRS475695_11	HGM	MAG	3678868.0	280.0	19113.0	45.0	95.02	2.01		0.0	0.0	10.67	16.0		GUT_GENOME000166	MGYG-HGUT-00041	d__Bacteria;p__Firmicutes_A;c__Clostridia;o__Lachnospirales;f__Lachnospiraceae;g__Acetatifactor;s__Acetatifactor sp900066365	SRP029441	Fiji	Oceania	ftp://ftp.ebi.ac.uk/pub/databases/metagenomics/mgnify_genomes/human-gut/v1.0/all_genomes/MGYG-HGUT-000/MGYG-HGUT-00041/genomes3/GUT_GENOME233688.gff.gz	Bacteria	Firmicutes_A	Clostridia	Lachnospirales	Lachnospiraceae	Acetatifactor	Acetatifactor_sp900066365	NW	SRS475695
GUT_GENOME230119	SRS294970_72	HGM	MAG	2611234.0	296.0	12003.0	47.4	85.99	3.83	0.31	0.0	0.0	0.0	17.0		GUT_GENOME000166	MGYG-HGUT-00041	d__Bacteria;p__Firmicutes_A;c__Clostridia;o__Lachnospirales;f__Lachnospiraceae;g__Acetatifactor;s__Acetatifactor sp900066365	SRP008047	China	Asia	ftp://ftp.ebi.ac.uk/pub/databases/metagenomics/mgnify_genomes/human-gut/v1.0/all_genomes/MGYG-HGUT-000/MGYG-HGUT-00041/genomes1/GUT_GENOME230119.gff.gz	Bacteria	Firmicutes_A	Clostridia	Lachnospirales	Lachnospiraceae	Acetatifactor	Acetatifactor_sp900066365	W	SRS294970
GUT_GENOME132432	NielsenHB_2014__MH0024__bin.1	CIBIO	MAG	2690818.0	546.0	5981.0	46.41	84.64	3.24	0.08	0.0	0.0	0.0	10.0		GUT_GENOME000166	MGYG-HGUT-00041	d__Bacteria;p__Firmicutes_A;c__Clostridia;o__Lachnospirales;f__Lachnospiraceae;g__Acetatifactor;s__Acetatifactor sp900066365	ERP002061	Denmark	Europe	ftp://ftp.ebi.ac.uk/pub/databases/metagenomics/mgnify_genomes/human-gut/v1.0/all_genomes/MGYG-HGUT-000/MGYG-HGUT-00041/genomes1/GUT_GENOME132432.gff.gz	Bacteria	Firmicutes_A	Clostridia	Lachnospirales	Lachnospiraceae	Acetatifactor	Acetatifactor_sp900066365	W	ERS199023
GUT_GENOME177858	SRR341618_bin.28	EBI	MAG	2852452.0	89.0	43909.0	46.67	94.2	3.0	0.08	0.0	0.0	0.0	13.0	ERZ863332	GUT_GENOME000166	MGYG-HGUT-00041	d__Bacteria;p__Firmicutes_A;c__Clostridia;o__Lachnospirales;f__Lachnospiraceae;g__Acetatifactor;s__Acetatifactor sp900066365	SRP008047	China	Asia	ftp://ftp.ebi.ac.uk/pub/databases/metagenomics/mgnify_genomes/human-gut/v1.0/all_genomes/MGYG-HGUT-000/MGYG-HGUT-00041/genomes1/GUT_GENOME177858.gff.gz	Bacteria	Firmicutes_A	Clostridia	Lachnospirales	Lachnospiraceae	Acetatifactor	Acetatifactor_sp900066365	W	SRS259471
GUT_GENOME117084	LiJ_2014__MH0367__bin.7	CIBIO	MAG	2846815.0	272.0	16452.0	46.84	90.25	3.3	0.22	0.0	0.0	14.12	14.0		GUT_GENOME000166	MGYG-HGUT-00041	d__Bacteria;p__Firmicutes_A;c__Clostridia;o__Lachnospirales;f__Lachnospiraceae;g__Acetatifactor;s__Acetatifactor sp900066365	ERP004605	Denmark	Europe	ftp://ftp.ebi.ac.uk/pub/databases/metagenomics/mgnify_genomes/human-gut/v1.0/all_genomes/MGYG-HGUT-000/MGYG-HGUT-00041/genomes1/GUT_GENOME117084.gff.gz	Bacteria	Firmicutes_A	Clostridia	Lachnospirales	Lachnospiraceae	Acetatifactor	Acetatifactor_sp900066365	W	ERS396367
GUT_GENOME155145	QinN_2014__HV-31__bin.17	CIBIO	MAG	2227804.0	515.0	4941.0	47.33	68.96	2.9	0.7	0.0	0.0	5.4	9.0		GUT_GENOME000166	MGYG-HGUT-00041	d__Bacteria;p__Firmicutes_A;c__Clostridia;o__Lachnospirales;f__Lachnospiraceae;g__Acetatifactor;s__Acetatifactor sp900066365	ERP005860	China	Asia	ftp://ftp.ebi.ac.uk/pub/databases/metagenomics/mgnify_genomes/human-gut/v1.0/all_genomes/MGYG-HGUT-000/MGYG-HGUT-00041/genomes2/GUT_GENOME155145.gff.gz	Bacteria	Firmicutes_A	Clostridia	Lachnospirales	Lachnospiraceae	Acetatifactor	Acetatifactor_sp900066365	W	ERS475239
GUT_GENOME007702	Bengtsson-PalmeJ_2015__TRAVELRES14__bin.6	CIBIO	MAG	3011977.0	62.0	71368.0	46.3	98.07	1.01	0.01	0.0	0.0	0.0	17.0		GUT_GENOME000166	MGYG-HGUT-00041	d__Bacteria;p__Firmicutes_A;c__Clostridia;o__Lachnospirales;f__Lachnospiraceae;g__Acetatifactor;s__Acetatifactor sp900066365	ERP007090	Sweden	Europe	ftp://ftp.ebi.ac.uk/pub/databases/metagenomics/mgnify_genomes/human-gut/v1.0/all_genomes/MGYG-HGUT-000/MGYG-HGUT-00041/genomes1/GUT_GENOME007702.gff.gz	Bacteria	Firmicutes_A	Clostridia	Lachnospirales	Lachnospiraceae	Acetatifactor	Acetatifactor_sp900066365	W	ERS554205
GUT_GENOME132457	NielsenHB_2014__MH0030__bin.14	CIBIO	MAG	2944215.0	191.0	25043.0	46.47	97.76	2.17	0.02	0.0	0.0	0.0	14.0		GUT_GENOME000166	MGYG-HGUT-00041	d__Bacteria;p__Firmicutes_A;c__Clostridia;o__Lachnospirales;f__Lachnospiraceae;g__Acetatifactor;s__Acetatifactor sp900066365	ERP002061	Denmark	Europe	ftp://ftp.ebi.ac.uk/pub/databases/metagenomics/mgnify_genomes/human-gut/v1.0/all_genomes/MGYG-HGUT-000/MGYG-HGUT-00041/genomes1/GUT_GENOME132457.gff.gz	Bacteria	Firmicutes_A	Clostridia	Lachnospirales	Lachnospiraceae	Acetatifactor	Acetatifactor_sp900066365	W	ERS199028
GUT_GENOME073172	ERS396458_7	HGM	MAG	2585843.0	108.0	41522.0	47.09	91.21	0.97	0.01	0.0	0.0	0.0	18.0		GUT_GENOME000166	MGYG-HGUT-00041	d__Bacteria;p__Firmicutes_A;c__Clostridia;o__Lachnospirales;f__Lachnospiraceae;g__Acetatifactor;s__Acetatifactor sp900066365	ERP004605	Spain	Europe	ftp://ftp.ebi.ac.uk/pub/databases/metagenomics/mgnify_genomes/human-gut/v1.0/all_genomes/MGYG-HGUT-000/MGYG-HGUT-00041/genomes3/GUT_GENOME073172.gff.gz	Bacteria	Firmicutes_A	Clostridia	Lachnospirales	Lachnospiraceae	Acetatifactor	Acetatifactor_sp900066365	W	ERS396458
GUT_GENOME028677	ERR011200_bin.6	EBI	MAG	1941283.0	459.0	4498.0	47.24	68.64	2.37	0.23	0.0	0.0	0.0	10.0	ERZ894893	GUT_GENOME000166	MGYG-HGUT-00041	d__Bacteria;p__Firmicutes_A;c__Clostridia;o__Lachnospirales;f__Lachnospiraceae;g__Acetatifactor;s__Acetatifactor sp900066365	ERP000108	Denmark	Europe	ftp://ftp.ebi.ac.uk/pub/databases/metagenomics/mgnify_genomes/human-gut/v1.0/all_genomes/MGYG-HGUT-000/MGYG-HGUT-00041/genomes2/GUT_GENOME028677.gff.gz	Bacteria	Firmicutes_A	Clostridia	Lachnospirales	Lachnospiraceae	Acetatifactor	Acetatifactor_sp900066365	W	ERS006578
GUT_GENOME132483	NielsenHB_2014__MH0035__bin.19	CIBIO	MAG	2461711.0	293.0	11014.0	47.38	89.22	2.95	0.06	0.0	0.0	0.0	10.0		GUT_GENOME000166	MGYG-HGUT-00041	d__Bacteria;p__Firmicutes_A;c__Clostridia;o__Lachnospirales;f__Lachnospiraceae;g__Acetatifactor;s__Acetatifactor sp900066365	ERP002061	Denmark	Europe	ftp://ftp.ebi.ac.uk/pub/databases/metagenomics/mgnify_genomes/human-gut/v1.0/all_genomes/MGYG-HGUT-000/MGYG-HGUT-00041/genomes3/GUT_GENOME132483.gff.gz	Bacteria	Firmicutes_A	Clostridia	Lachnospirales	Lachnospiraceae	Acetatifactor	Acetatifactor_sp900066365	W	ERS199033
GUT_GENOME047182	ERR1620357_bin.52	EBI	MAG	2896320.0	75.0	56085.0	46.69	97.77	1.93	0.01	0.0	15.66	5.44	16.0	ERZ851484	GUT_GENOME000166	MGYG-HGUT-00041	d__Bacteria;p__Firmicutes_A;c__Clostridia;o__Lachnospirales;f__Lachnospiraceae;g__Acetatifactor;s__Acetatifactor sp900066365	ERP017091	China	Asia	ftp://ftp.ebi.ac.uk/pub/databases/metagenomics/mgnify_genomes/human-gut/v1.0/all_genomes/MGYG-HGUT-000/MGYG-HGUT-00041/genomes3/GUT_GENOME047182.gff.gz	Bacteria	Firmicutes_A	Clostridia	Lachnospirales	Lachnospiraceae	Acetatifactor	Acetatifactor_sp900066365	W	ERS1343419
GUT_GENOME047189	ERR1620358_bin.34	EBI	MAG	2814209.0	68.0	57336.0	46.87	96.21	3.86	0.0	0.0	23.09	0.0	15.0	ERZ851495	GUT_GENOME000166	MGYG-HGUT-00041	d__Bacteria;p__Firmicutes_A;c__Clostridia;o__Lachnospirales;f__Lachnospiraceae;g__Acetatifactor;s__Acetatifactor sp900066365	ERP017091	China	Asia	ftp://ftp.ebi.ac.uk/pub/databases/metagenomics/mgnify_genomes/human-gut/v1.0/all_genomes/MGYG-HGUT-000/MGYG-HGUT-00041/genomes2/GUT_GENOME047189.gff.gz	Bacteria	Firmicutes_A	Clostridia	Lachnospirales	Lachnospiraceae	Acetatifactor	Acetatifactor_sp900066365	W	ERS1343420
GUT_GENOME132490	NielsenHB_2014__MH0036__bin.4	CIBIO	MAG	2537214.0	389.0	8187.0	46.72	88.56	3.27	0.07	0.0	0.0	0.0	14.0		GUT_GENOME000166	MGYG-HGUT-00041	d__Bacteria;p__Firmicutes_A;c__Clostridia;o__Lachnospirales;f__Lachnospiraceae;g__Acetatifactor;s__Acetatifactor sp900066365	ERP002061	Denmark	Europe	ftp://ftp.ebi.ac.uk/pub/databases/metagenomics/mgnify_genomes/human-gut/v1.0/all_genomes/MGYG-HGUT-000/MGYG-HGUT-00041/genomes3/GUT_GENOME132490.gff.gz	Bacteria	Firmicutes_A	Clostridia	Lachnospirales	Lachnospiraceae	Acetatifactor	Acetatifactor_sp900066365	W	ERS199034
GUT_GENOME279473	ZeeviD_2015__PNP_Main_76__bin.27	CIBIO	MAG	2399960.0	194.0	18646.0	47.31	87.01	3.18	0.08	0.0	0.0	0.0	15.0		GUT_GENOME000166	MGYG-HGUT-00041	d__Bacteria;p__Firmicutes_A;c__Clostridia;o__Lachnospirales;f__Lachnospiraceae;g__Acetatifactor;s__Acetatifactor sp900066365	ERP012929	Israel	Asia	ftp://ftp.ebi.ac.uk/pub/databases/metagenomics/mgnify_genomes/human-gut/v1.0/all_genomes/MGYG-HGUT-000/MGYG-HGUT-00041/genomes1/GUT_GENOME279473.gff.gz	Bacteria	Firmicutes_A	Clostridia	Lachnospirales	Lachnospiraceae	Acetatifactor	Acetatifactor_sp900066365	W	ERS971714
GUT_GENOME132504	NielsenHB_2014__MH0039__bin.7	CIBIO	MAG	2896983.0	209.0	19613.0	46.42	94.62	2.01	0.04	0.0	0.0	0.0	13.0		GUT_GENOME000166	MGYG-HGUT-00041	d__Bacteria;p__Firmicutes_A;c__Clostridia;o__Lachnospirales;f__Lachnospiraceae;g__Acetatifactor;s__Acetatifactor sp900066365	ERP002061	Denmark	Europe	ftp://ftp.ebi.ac.uk/pub/databases/metagenomics/mgnify_genomes/human-gut/v1.0/all_genomes/MGYG-HGUT-000/MGYG-HGUT-00041/genomes2/GUT_GENOME132504.gff.gz	Bacteria	Firmicutes_A	Clostridia	Lachnospirales	Lachnospiraceae	Acetatifactor	Acetatifactor_sp900066365	W	ERS199037
GUT_GENOME177809	SRR341610_bin.14	EBI	MAG	2784114.0	121.0	32158.0	46.81	90.31	1.45	0.15	0.0	63.21	0.0	13.0	ERZ863277	GUT_GENOME000166	MGYG-HGUT-00041	d__Bacteria;p__Firmicutes_A;c__Clostridia;o__Lachnospirales;f__Lachnospiraceae;g__Acetatifactor;s__Acetatifactor sp900066365	SRP008047	China	Asia	ftp://ftp.ebi.ac.uk/pub/databases/metagenomics/mgnify_genomes/human-gut/v1.0/all_genomes/MGYG-HGUT-000/MGYG-HGUT-00041/genomes2/GUT_GENOME177809.gff.gz	Bacteria	Firmicutes_A	Clostridia	Lachnospirales	Lachnospiraceae	Acetatifactor	Acetatifactor_sp900066365	W	SRS259463
GUT_GENOME229900	SRS294958_16	HGM	MAG	2836652.0	117.0	51988.0	46.63	95.56	1.45	0.02	0.0	0.0	0.0	18.0		GUT_GENOME000166	MGYG-HGUT-00041	d__Bacteria;p__Firmicutes_A;c__Clostridia;o__Lachnospirales;f__Lachnospiraceae;g__Acetatifactor;s__Acetatifactor sp900066365	SRP008047	China	Asia	ftp://ftp.ebi.ac.uk/pub/databases/metagenomics/mgnify_genomes/human-gut/v1.0/all_genomes/MGYG-HGUT-000/MGYG-HGUT-00041/genomes1/GUT_GENOME229900.gff.gz	Bacteria	Firmicutes_A	Clostridia	Lachnospirales	Lachnospiraceae	Acetatifactor	Acetatifactor_sp900066365	W	SRS294958
GUT_GENOME253270	XieH_2016__YSZC12003_35837__bin.62	CIBIO	MAG	3268374.0	104.0	53158.0	46.15	99.03	2.9	0.07	0.0	47.49	0.0	17.0		GUT_GENOME000166	MGYG-HGUT-00041	d__Bacteria;p__Firmicutes_A;c__Clostridia;o__Lachnospirales;f__Lachnospiraceae;g__Acetatifactor;s__Acetatifactor sp900066365	ERP010700	UK	Europe	ftp://ftp.ebi.ac.uk/pub/databases/metagenomics/mgnify_genomes/human-gut/v1.0/all_genomes/MGYG-HGUT-000/MGYG-HGUT-00041/genomes3/GUT_GENOME253270.gff.gz	Bacteria	Firmicutes_A	Clostridia	Lachnospirales	Lachnospiraceae	Acetatifactor	Acetatifactor_sp900066365		ERS746841
GUT_GENOME177670	SRR341593_bin.11	EBI	MAG	3164964.0	190.0	24102.0	46.35	97.18	4.23	0.16	0.0	0.0	5.5	15.0	ERZ863133	GUT_GENOME000166	MGYG-HGUT-00041	d__Bacteria;p__Firmicutes_A;c__Clostridia;o__Lachnospirales;f__Lachnospiraceae;g__Acetatifactor;s__Acetatifactor sp900066365	SRP008047	China	Asia	ftp://ftp.ebi.ac.uk/pub/databases/metagenomics/mgnify_genomes/human-gut/v1.0/all_genomes/MGYG-HGUT-000/MGYG-HGUT-00041/genomes3/GUT_GENOME177670.gff.gz	Bacteria	Firmicutes_A	Clostridia	Lachnospirales	Lachnospiraceae	Acetatifactor	Acetatifactor_sp900066365	W	SRS259446
GUT_GENOME072864	ERS396447_43	HGM	MAG	2527791.0	550.0	7295.0	47.63	88.51	4.97	0.03	0.0	0.0	38.32	12.0		GUT_GENOME000166	MGYG-HGUT-00041	d__Bacteria;p__Firmicutes_A;c__Clostridia;o__Lachnospirales;f__Lachnospiraceae;g__Acetatifactor;s__Acetatifactor sp900066365	ERP004605	Spain	Europe	ftp://ftp.ebi.ac.uk/pub/databases/metagenomics/mgnify_genomes/human-gut/v1.0/all_genomes/MGYG-HGUT-000/MGYG-HGUT-00041/genomes1/GUT_GENOME072864.gff.gz	Bacteria	Firmicutes_A	Clostridia	Lachnospirales	Lachnospiraceae	Acetatifactor	Acetatifactor_sp900066365	W	ERS396447
GUT_GENOME105248	KarlssonFH_2013__S439__bin.28	CIBIO	MAG	2971829.0	80.0	59134.0	46.6	97.58	1.03	0.27	0.0	32.49	0.0	15.0		GUT_GENOME000166	MGYG-HGUT-00041	d__Bacteria;p__Firmicutes_A;c__Clostridia;o__Lachnospirales;f__Lachnospiraceae;g__Acetatifactor;s__Acetatifactor sp900066365	ERP002469	Sweden	Europe	ftp://ftp.ebi.ac.uk/pub/databases/metagenomics/mgnify_genomes/human-gut/v1.0/all_genomes/MGYG-HGUT-000/MGYG-HGUT-00041/genomes1/GUT_GENOME105248.gff.gz	Bacteria	Firmicutes_A	Clostridia	Lachnospirales	Lachnospiraceae	Acetatifactor	Acetatifactor_sp900066365	W	ERS235531
GUT_GENOME279408	ZeeviD_2015__PNP_Main_764__bin.43	CIBIO	MAG	2226735.0	548.0	4676.0	47.03	76.35	3.2	0.4	0.0	20.55	0.0	12.0		GUT_GENOME000166	MGYG-HGUT-00041	d__Bacteria;p__Firmicutes_A;c__Clostridia;o__Lachnospirales;f__Lachnospiraceae;g__Acetatifactor;s__Acetatifactor sp900066365	ERP012929	Israel	Asia	ftp://ftp.ebi.ac.uk/pub/databases/metagenomics/mgnify_genomes/human-gut/v1.0/all_genomes/MGYG-HGUT-000/MGYG-HGUT-00041/genomes1/GUT_GENOME279408.gff.gz	Bacteria	Firmicutes_A	Clostridia	Lachnospirales	Lachnospiraceae	Acetatifactor	Acetatifactor_sp900066365	W	ERS972402
GUT_GENOME132570	NielsenHB_2014__MH0051__bin.11	CIBIO	MAG	1724053.0	513.0	3591.0	46.38	58.6	1.0	0.3	0.0	17.68	4.96	7.0		GUT_GENOME000166	MGYG-HGUT-00041	d__Bacteria;p__Firmicutes_A;c__Clostridia;o__Lachnospirales;f__Lachnospiraceae;g__Acetatifactor;s__Acetatifactor sp900066365	ERP002061	Denmark	Europe	ftp://ftp.ebi.ac.uk/pub/databases/metagenomics/mgnify_genomes/human-gut/v1.0/all_genomes/MGYG-HGUT-000/MGYG-HGUT-00041/genomes1/GUT_GENOME132570.gff.gz	Bacteria	Firmicutes_A	Clostridia	Lachnospirales	Lachnospiraceae	Acetatifactor	Acetatifactor_sp900066365	W	ERS199049
GUT_GENOME073373	ERS396470_29	HGM	MAG	3180292.0	150.0	49421.0	46.75	95.07	1.8	0.02	0.0	14.02	67.76	19.0		GUT_GENOME000166	MGYG-HGUT-00041	d__Bacteria;p__Firmicutes_A;c__Clostridia;o__Lachnospirales;f__Lachnospiraceae;g__Acetatifactor;s__Acetatifactor sp900066365	ERP004605	Spain	Europe	ftp://ftp.ebi.ac.uk/pub/databases/metagenomics/mgnify_genomes/human-gut/v1.0/all_genomes/MGYG-HGUT-000/MGYG-HGUT-00041/genomes3/GUT_GENOME073373.gff.gz	Bacteria	Firmicutes_A	Clostridia	Lachnospirales	Lachnospiraceae	Acetatifactor	Acetatifactor_sp900066365	W	ERS396470
GUT_GENOME155228	QinN_2014__HV-9__bin.7	CIBIO	MAG	2899555.0	295.0	14705.0	46.83	92.67	3.86	0.41	0.0	0.0	11.25	17.0		GUT_GENOME000166	MGYG-HGUT-00041	d__Bacteria;p__Firmicutes_A;c__Clostridia;o__Lachnospirales;f__Lachnospiraceae;g__Acetatifactor;s__Acetatifactor sp900066365	ERP005860	China	Asia	ftp://ftp.ebi.ac.uk/pub/databases/metagenomics/mgnify_genomes/human-gut/v1.0/all_genomes/MGYG-HGUT-000/MGYG-HGUT-00041/genomes2/GUT_GENOME155228.gff.gz	Bacteria	Firmicutes_A	Clostridia	Lachnospirales	Lachnospiraceae	Acetatifactor	Acetatifactor_sp900066365	W	ERS475247
GUT_GENOME132209	NielsenHB_2014__MH0001__bin.5	CIBIO	MAG	2892847.0	233.0	17274.0	46.57	91.88	3.09	0.02	0.0	7.83	0.0	15.0		GUT_GENOME000166	MGYG-HGUT-00041	d__Bacteria;p__Firmicutes_A;c__Clostridia;o__Lachnospirales;f__Lachnospiraceae;g__Acetatifactor;s__Acetatifactor sp900066365	ERP002061	Denmark	Europe	ftp://ftp.ebi.ac.uk/pub/databases/metagenomics/mgnify_genomes/human-gut/v1.0/all_genomes/MGYG-HGUT-000/MGYG-HGUT-00041/genomes2/GUT_GENOME132209.gff.gz	Bacteria	Firmicutes_A	Clostridia	Lachnospirales	Lachnospiraceae	Acetatifactor	Acetatifactor_sp900066365	W	ERS199000
GUT_GENOME178001	SRR341643_bin.13	EBI	MAG	2705876.0	272.0	15180.0	46.45	81.64	2.25	0.08	0.0	23.09	0.0	13.0	ERZ863499	GUT_GENOME000166	MGYG-HGUT-00041	d__Bacteria;p__Firmicutes_A;c__Clostridia;o__Lachnospirales;f__Lachnospiraceae;g__Acetatifactor;s__Acetatifactor sp900066365	SRP008047	China	Asia	ftp://ftp.ebi.ac.uk/pub/databases/metagenomics/mgnify_genomes/human-gut/v1.0/all_genomes/MGYG-HGUT-000/MGYG-HGUT-00041/genomes3/GUT_GENOME178001.gff.gz	Bacteria	Firmicutes_A	Clostridia	Lachnospirales	Lachnospiraceae	Acetatifactor	Acetatifactor_sp900066365	W	SRS259496
GUT_GENOME230255	SRS294980_21	HGM	MAG	2596525.0	278.0	16402.0	47.28	85.9	1.82	0.14	0.0	0.0	15.15	16.0		GUT_GENOME000166	MGYG-HGUT-00041	d__Bacteria;p__Firmicutes_A;c__Clostridia;o__Lachnospirales;f__Lachnospiraceae;g__Acetatifactor;s__Acetatifactor sp900066365	SRP008047	China	Asia	ftp://ftp.ebi.ac.uk/pub/databases/metagenomics/mgnify_genomes/human-gut/v1.0/all_genomes/MGYG-HGUT-000/MGYG-HGUT-00041/genomes2/GUT_GENOME230255.gff.gz	Bacteria	Firmicutes_A	Clostridia	Lachnospirales	Lachnospiraceae	Acetatifactor	Acetatifactor_sp900066365	W	SRS294980
GUT_GENOME019199	CM_madagascar__V30_01_1FE__bin.79	CIBIO	MAG	1823833.0	375.0	6051.0	47.92	56.14	0.0	0.29	0.0	0.0	0.0	12.0		GUT_GENOME000166	MGYG-HGUT-00041	d__Bacteria;p__Firmicutes_A;c__Clostridia;o__Lachnospirales;f__Lachnospiraceae;g__Acetatifactor;s__Acetatifactor sp900066365	SRP156699	Madagascar	Africa	ftp://ftp.ebi.ac.uk/pub/databases/metagenomics/mgnify_genomes/human-gut/v1.0/all_genomes/MGYG-HGUT-000/MGYG-HGUT-00041/genomes1/GUT_GENOME019199.gff.gz	Bacteria	Firmicutes_A	Clostridia	Lachnospirales	Lachnospiraceae	Acetatifactor	Acetatifactor_sp900066365	NW	SRS3638613
GUT_GENOME046744	ERR1620337_bin.59	EBI	MAG	2933453.0	76.0	65792.0	46.77	96.14	1.45	0.01	0.0	0.0	5.47	18.0	ERZ851012	GUT_GENOME000166	MGYG-HGUT-00041	d__Bacteria;p__Firmicutes_A;c__Clostridia;o__Lachnospirales;f__Lachnospiraceae;g__Acetatifactor;s__Acetatifactor sp900066365	ERP017091	China	Asia	ftp://ftp.ebi.ac.uk/pub/databases/metagenomics/mgnify_genomes/human-gut/v1.0/all_genomes/MGYG-HGUT-000/MGYG-HGUT-00041/genomes1/GUT_GENOME046744.gff.gz	Bacteria	Firmicutes_A	Clostridia	Lachnospirales	Lachnospiraceae	Acetatifactor	Acetatifactor_sp900066365	W	ERS1343399
GUT_GENOME073583	ERS396479_4	HGM	MAG	2925364.0	176.0	32935.0	47.37	93.43	4.26	0.04	94.96	99.61	99.83	19.0		GUT_GENOME000166	MGYG-HGUT-00041	d__Bacteria;p__Firmicutes_A;c__Clostridia;o__Lachnospirales;f__Lachnospiraceae;g__Acetatifactor;s__Acetatifactor sp900066365	ERP004605	Spain	Europe	ftp://ftp.ebi.ac.uk/pub/databases/metagenomics/mgnify_genomes/human-gut/v1.0/all_genomes/MGYG-HGUT-000/MGYG-HGUT-00041/genomes2/GUT_GENOME073583.gff.gz	Bacteria	Firmicutes_A	Clostridia	Lachnospirales	Lachnospiraceae	Acetatifactor	Acetatifactor_sp900066365	W	ERS396479
GUT_GENOME019211	CM_madagascar__V31_01_2FE__bin.2	CIBIO	MAG	2841308.0	86.0	44685.0	46.91	96.62	2.25	0.03	0.0	52.38	0.0	14.0		GUT_GENOME000166	MGYG-HGUT-00041	d__Bacteria;p__Firmicutes_A;c__Clostridia;o__Lachnospirales;f__Lachnospiraceae;g__Acetatifactor;s__Acetatifactor sp900066365	SRP156699	Madagascar	Africa	ftp://ftp.ebi.ac.uk/pub/databases/metagenomics/mgnify_genomes/human-gut/v1.0/all_genomes/MGYG-HGUT-000/MGYG-HGUT-00041/genomes1/GUT_GENOME019211.gff.gz	Bacteria	Firmicutes_A	Clostridia	Lachnospirales	Lachnospiraceae	Acetatifactor	Acetatifactor_sp900066365	NW	SRS3638593
GUT_GENOME008095	Bengtsson-PalmeJ_2015__TRAVELRES20__bin.1	CIBIO	MAG	3219400.0	48.0	108733.0	46.22	99.03	1.45	0.02	0.0	0.0	0.0	14.0		GUT_GENOME000166	MGYG-HGUT-00041	d__Bacteria;p__Firmicutes_A;c__Clostridia;o__Lachnospirales;f__Lachnospiraceae;g__Acetatifactor;s__Acetatifactor sp900066365	ERP007090	Sweden	Europe	ftp://ftp.ebi.ac.uk/pub/databases/metagenomics/mgnify_genomes/human-gut/v1.0/all_genomes/MGYG-HGUT-000/MGYG-HGUT-00041/genomes2/GUT_GENOME008095.gff.gz	Bacteria	Firmicutes_A	Clostridia	Lachnospirales	Lachnospiraceae	Acetatifactor	Acetatifactor_sp900066365	W	ERS554211
GUT_GENOME155376	QinN_2014__LD-17__bin.20	CIBIO	MAG	2554057.0	32.0	106983.0	46.95	91.79	1.45	0.03	0.0	0.0	0.0	15.0		GUT_GENOME000166	MGYG-HGUT-00041	d__Bacteria;p__Firmicutes_A;c__Clostridia;o__Lachnospirales;f__Lachnospiraceae;g__Acetatifactor;s__Acetatifactor sp900066365	ERP005860	China	Asia	ftp://ftp.ebi.ac.uk/pub/databases/metagenomics/mgnify_genomes/human-gut/v1.0/all_genomes/MGYG-HGUT-000/MGYG-HGUT-00041/genomes1/GUT_GENOME155376.gff.gz	Bacteria	Firmicutes_A	Clostridia	Lachnospirales	Lachnospiraceae	Acetatifactor	Acetatifactor_sp900066365	W	ERS475258
GUT_GENOME008062	Bengtsson-PalmeJ_2015__TRAVELRES1__bin.50	CIBIO	MAG	2895163.0	112.0	58920.0	46.66	96.94	2.9	0.03	0.0	0.0	0.0	13.0		GUT_GENOME000166	MGYG-HGUT-00041	d__Bacteria;p__Firmicutes_A;c__Clostridia;o__Lachnospirales;f__Lachnospiraceae;g__Acetatifactor;s__Acetatifactor sp900066365	ERP007090	Sweden	Europe	ftp://ftp.ebi.ac.uk/pub/databases/metagenomics/mgnify_genomes/human-gut/v1.0/all_genomes/MGYG-HGUT-000/MGYG-HGUT-00041/genomes1/GUT_GENOME008062.gff.gz	Bacteria	Firmicutes_A	Clostridia	Lachnospirales	Lachnospiraceae	Acetatifactor	Acetatifactor_sp900066365	W	ERS554192
GUT_GENOME046798	ERR1620339_bin.54	EBI	MAG	3115441.0	148.0	34807.0	46.33	95.27	2.85	0.23	0.0	0.0	5.44	12.0	ERZ851053	GUT_GENOME000166	MGYG-HGUT-00041	d__Bacteria;p__Firmicutes_A;c__Clostridia;o__Lachnospirales;f__Lachnospiraceae;g__Acetatifactor;s__Acetatifactor sp900066365	ERP017091	China	Asia	ftp://ftp.ebi.ac.uk/pub/databases/metagenomics/mgnify_genomes/human-gut/v1.0/all_genomes/MGYG-HGUT-000/MGYG-HGUT-00041/genomes1/GUT_GENOME046798.gff.gz	Bacteria	Firmicutes_A	Clostridia	Lachnospirales	Lachnospiraceae	Acetatifactor	Acetatifactor_sp900066365	W	ERS1343401
GUT_GENOME155361	QinN_2014__LD-16__bin.28	CIBIO	MAG	3436581.0	58.0	92211.0	46.41	98.55	1.69	0.04	0.0	0.0	0.0	17.0		GUT_GENOME000166	MGYG-HGUT-00041	d__Bacteria;p__Firmicutes_A;c__Clostridia;o__Lachnospirales;f__Lachnospiraceae;g__Acetatifactor;s__Acetatifactor sp900066365	ERP005860	China	Asia	ftp://ftp.ebi.ac.uk/pub/databases/metagenomics/mgnify_genomes/human-gut/v1.0/all_genomes/MGYG-HGUT-000/MGYG-HGUT-00041/genomes2/GUT_GENOME155361.gff.gz	Bacteria	Firmicutes_A	Clostridia	Lachnospirales	Lachnospiraceae	Acetatifactor	Acetatifactor_sp900066365	W	ERS475257
GUT_GENOME132321	NielsenHB_2014__MH0012__bin.16	CIBIO	MAG	2890736.0	135.0	33126.0	46.7	92.11	0.97	0.09	0.0	0.0	0.0	14.0		GUT_GENOME000166	MGYG-HGUT-00041	d__Bacteria;p__Firmicutes_A;c__Clostridia;o__Lachnospirales;f__Lachnospiraceae;g__Acetatifactor;s__Acetatifactor sp900066365	ERP002061	Denmark	Europe	ftp://ftp.ebi.ac.uk/pub/databases/metagenomics/mgnify_genomes/human-gut/v1.0/all_genomes/MGYG-HGUT-000/MGYG-HGUT-00041/genomes2/GUT_GENOME132321.gff.gz	Bacteria	Firmicutes_A	Clostridia	Lachnospirales	Lachnospiraceae	Acetatifactor	Acetatifactor_sp900066365	W	ERS199011
GUT_GENOME007977	Bengtsson-PalmeJ_2015__TRAVELRES19__bin.113	CIBIO	MAG	2485143.0	256.0	12275.0	47.5	92.75	2.17	0.31	0.0	0.0	0.0	10.0		GUT_GENOME000166	MGYG-HGUT-00041	d__Bacteria;p__Firmicutes_A;c__Clostridia;o__Lachnospirales;f__Lachnospiraceae;g__Acetatifactor;s__Acetatifactor sp900066365	ERP007090	Sweden	Europe	ftp://ftp.ebi.ac.uk/pub/databases/metagenomics/mgnify_genomes/human-gut/v1.0/all_genomes/MGYG-HGUT-000/MGYG-HGUT-00041/genomes1/GUT_GENOME007977.gff.gz	Bacteria	Firmicutes_A	Clostridia	Lachnospirales	Lachnospiraceae	Acetatifactor	Acetatifactor_sp900066365	W	ERS554210
GUT_GENOME007956	Bengtsson-PalmeJ_2015__TRAVELRES18__bin.73	CIBIO	MAG	2103654.0	134.0	25369.0	46.84	77.78	0.48	0.08	0.0	0.0	0.0	7.0		GUT_GENOME000166	MGYG-HGUT-00041	d__Bacteria;p__Firmicutes_A;c__Clostridia;o__Lachnospirales;f__Lachnospiraceae;g__Acetatifactor;s__Acetatifactor sp900066365	ERP007090	Sweden	Europe	ftp://ftp.ebi.ac.uk/pub/databases/metagenomics/mgnify_genomes/human-gut/v1.0/all_genomes/MGYG-HGUT-000/MGYG-HGUT-00041/genomes2/GUT_GENOME007956.gff.gz	Bacteria	Firmicutes_A	Clostridia	Lachnospirales	Lachnospiraceae	Acetatifactor	Acetatifactor_sp900066365	W	ERS554209
GUT_GENOME155302	QinN_2014__LD-13__bin.18	CIBIO	MAG	2372266.0	424.0	6867.0	47.73	85.07	3.43	0.46	0.0	0.0	0.0	13.0		GUT_GENOME000166	MGYG-HGUT-00041	d__Bacteria;p__Firmicutes_A;c__Clostridia;o__Lachnospirales;f__Lachnospiraceae;g__Acetatifactor;s__Acetatifactor sp900066365	ERP005860	China	Asia	ftp://ftp.ebi.ac.uk/pub/databases/metagenomics/mgnify_genomes/human-gut/v1.0/all_genomes/MGYG-HGUT-000/MGYG-HGUT-00041/genomes2/GUT_GENOME155302.gff.gz	Bacteria	Firmicutes_A	Clostridia	Lachnospirales	Lachnospiraceae	Acetatifactor	Acetatifactor_sp900066365	W	ERS475254
GUT_GENOME132384	NielsenHB_2014__MH0014__bin.33	CIBIO	MAG	2529015.0	303.0	11755.0	47.27	89.3	4.01	0.21	0.0	0.0	0.0	15.0		GUT_GENOME000166	MGYG-HGUT-00041	d__Bacteria;p__Firmicutes_A;c__Clostridia;o__Lachnospirales;f__Lachnospiraceae;g__Acetatifactor;s__Acetatifactor sp900066365	ERP002061	Denmark	Europe	ftp://ftp.ebi.ac.uk/pub/databases/metagenomics/mgnify_genomes/human-gut/v1.0/all_genomes/MGYG-HGUT-000/MGYG-HGUT-00041/genomes2/GUT_GENOME132384.gff.gz	Bacteria	Firmicutes_A	Clostridia	Lachnospirales	Lachnospiraceae	Acetatifactor	Acetatifactor_sp900066365	W	ERS199013
GUT_GENOME253049	XieH_2016__YSZC12003_35739__bin.47	CIBIO	MAG	2961592.0	62.0	82986.0	46.45	95.65	0.97	0.01	0.0	0.0	0.0	15.0		GUT_GENOME000166	MGYG-HGUT-00041	d__Bacteria;p__Firmicutes_A;c__Clostridia;o__Lachnospirales;f__Lachnospiraceae;g__Acetatifactor;s__Acetatifactor sp900066365	ERP010700	UK	Europe	ftp://ftp.ebi.ac.uk/pub/databases/metagenomics/mgnify_genomes/human-gut/v1.0/all_genomes/MGYG-HGUT-000/MGYG-HGUT-00041/genomes1/GUT_GENOME253049.gff.gz	Bacteria	Firmicutes_A	Clostridia	Lachnospirales	Lachnospiraceae	Acetatifactor	Acetatifactor_sp900066365		ERS746739
GUT_GENOME132397	NielsenHB_2014__MH0016__bin.4	CIBIO	MAG	2220720.0	519.0	5145.0	47.09	77.24	2.35	0.22	0.0	0.0	0.0	10.0		GUT_GENOME000166	MGYG-HGUT-00041	d__Bacteria;p__Firmicutes_A;c__Clostridia;o__Lachnospirales;f__Lachnospiraceae;g__Acetatifactor;s__Acetatifactor sp900066365	ERP002061	Denmark	Europe	ftp://ftp.ebi.ac.uk/pub/databases/metagenomics/mgnify_genomes/human-gut/v1.0/all_genomes/MGYG-HGUT-000/MGYG-HGUT-00041/genomes3/GUT_GENOME132397.gff.gz	Bacteria	Firmicutes_A	Clostridia	Lachnospirales	Lachnospiraceae	Acetatifactor	Acetatifactor_sp900066365	W	ERS199015
GUT_GENOME177905	SRR341625_bin.9	EBI	MAG	2656200.0	375.0	9198.0	46.81	85.57	4.09	0.21	0.0	0.0	0.0	19.0	ERZ863380	GUT_GENOME000166	MGYG-HGUT-00041	d__Bacteria;p__Firmicutes_A;c__Clostridia;o__Lachnospirales;f__Lachnospiraceae;g__Acetatifactor;s__Acetatifactor sp900066365	SRP008047	China	Asia	ftp://ftp.ebi.ac.uk/pub/databases/metagenomics/mgnify_genomes/human-gut/v1.0/all_genomes/MGYG-HGUT-000/MGYG-HGUT-00041/genomes1/GUT_GENOME177905.gff.gz	Bacteria	Firmicutes_A	Clostridia	Lachnospirales	Lachnospiraceae	Acetatifactor	Acetatifactor_sp900066365	W	SRS259478
GUT_GENOME028740	ERR011215_bin.1	EBI	MAG	2772636.0	138.0	30698.0	46.88	93.33	1.55	0.18	0.0	20.55	0.0	12.0	ERZ894974	GUT_GENOME000166	MGYG-HGUT-00041	d__Bacteria;p__Firmicutes_A;c__Clostridia;o__Lachnospirales;f__Lachnospiraceae;g__Acetatifactor;s__Acetatifactor sp900066365	ERP000108	Denmark	Europe	ftp://ftp.ebi.ac.uk/pub/databases/metagenomics/mgnify_genomes/human-gut/v1.0/all_genomes/MGYG-HGUT-000/MGYG-HGUT-00041/genomes1/GUT_GENOME028740.gff.gz	Bacteria	Firmicutes_A	Clostridia	Lachnospirales	Lachnospiraceae	Acetatifactor	Acetatifactor_sp900066365	W	ERS006564
GUT_GENOME177876	SRR341620_bin.37	EBI	MAG	2516859.0	61.0	62251.0	47.08	93.24	1.5	0.04	0.0	70.58	0.0	14.0	ERZ863351	GUT_GENOME000166	MGYG-HGUT-00041	d__Bacteria;p__Firmicutes_A;c__Clostridia;o__Lachnospirales;f__Lachnospiraceae;g__Acetatifactor;s__Acetatifactor sp900066365	SRP008047	China	Asia	ftp://ftp.ebi.ac.uk/pub/databases/metagenomics/mgnify_genomes/human-gut/v1.0/all_genomes/MGYG-HGUT-000/MGYG-HGUT-00041/genomes2/GUT_GENOME177876.gff.gz	Bacteria	Firmicutes_A	Clostridia	Lachnospirales	Lachnospiraceae	Acetatifactor	Acetatifactor_sp900066365	W	SRS259473
GUT_GENOME155004	QinN_2014__HV-16__bin.23	CIBIO	MAG	3181571.0	280.0	18095.0	46.45	96.04	2.25	0.3	0.0	45.14	0.0	15.0		GUT_GENOME000166	MGYG-HGUT-00041	d__Bacteria;p__Firmicutes_A;c__Clostridia;o__Lachnospirales;f__Lachnospiraceae;g__Acetatifactor;s__Acetatifactor sp900066365	ERP005860	China	Asia	ftp://ftp.ebi.ac.uk/pub/databases/metagenomics/mgnify_genomes/human-gut/v1.0/all_genomes/MGYG-HGUT-000/MGYG-HGUT-00041/genomes2/GUT_GENOME155004.gff.gz	Bacteria	Firmicutes_A	Clostridia	Lachnospirales	Lachnospiraceae	Acetatifactor	Acetatifactor_sp900066365	W	ERS475219
GUT_GENOME028580	ERR011177_bin.7	EBI	MAG	3067602.0	92.0	54592.0	46.31	98.62	2.24	0.07	0.0	23.09	5.4	15.0	ERZ894762	GUT_GENOME000166	MGYG-HGUT-00041	d__Bacteria;p__Firmicutes_A;c__Clostridia;o__Lachnospirales;f__Lachnospiraceae;g__Acetatifactor;s__Acetatifactor sp900066365	ERP000108	Denmark	Europe	ftp://ftp.ebi.ac.uk/pub/databases/metagenomics/mgnify_genomes/human-gut/v1.0/all_genomes/MGYG-HGUT-000/MGYG-HGUT-00041/genomes3/GUT_GENOME028580.gff.gz	Bacteria	Firmicutes_A	Clostridia	Lachnospirales	Lachnospiraceae	Acetatifactor	Acetatifactor_sp900066365	W	ERS006580
GUT_GENOME229603	SRS294938_48	HGM	MAG	2688307.0	153.0	35581.0	47.12	85.7	1.69	0.1	82.35	13.31	73.61	17.0		GUT_GENOME000166	MGYG-HGUT-00041	d__Bacteria;p__Firmicutes_A;c__Clostridia;o__Lachnospirales;f__Lachnospiraceae;g__Acetatifactor;s__Acetatifactor sp900066365	SRP008047	China	Asia	ftp://ftp.ebi.ac.uk/pub/databases/metagenomics/mgnify_genomes/human-gut/v1.0/all_genomes/MGYG-HGUT-000/MGYG-HGUT-00041/genomes2/GUT_GENOME229603.gff.gz	Bacteria	Firmicutes_A	Clostridia	Lachnospirales	Lachnospiraceae	Acetatifactor	Acetatifactor_sp900066365	W	SRS294938
GUT_GENOME253792	XieH_2016__YSZC12003_36006__bin.44	CIBIO	MAG	2830417.0	239.0	20143.0	46.19	83.63	3.86	0.13	0.0	23.09	0.0	16.0		GUT_GENOME000166	MGYG-HGUT-00041	d__Bacteria;p__Firmicutes_A;c__Clostridia;o__Lachnospirales;f__Lachnospiraceae;g__Acetatifactor;s__Acetatifactor sp900066365	ERP010700	UK	Europe	ftp://ftp.ebi.ac.uk/pub/databases/metagenomics/mgnify_genomes/human-gut/v1.0/all_genomes/MGYG-HGUT-000/MGYG-HGUT-00041/genomes3/GUT_GENOME253792.gff.gz	Bacteria	Firmicutes_A	Clostridia	Lachnospirales	Lachnospiraceae	Acetatifactor	Acetatifactor_sp900066365		ERS746748
GUT_GENOME071954	ERS396410_5	HGM	MAG	2783289.0	136.0	50001.0	46.78	88.73	1.45	0.02	0.0	0.0	0.0	19.0		GUT_GENOME000166	MGYG-HGUT-00041	d__Bacteria;p__Firmicutes_A;c__Clostridia;o__Lachnospirales;f__Lachnospiraceae;g__Acetatifactor;s__Acetatifactor sp900066365	ERP004605	Spain	Europe	ftp://ftp.ebi.ac.uk/pub/databases/metagenomics/mgnify_genomes/human-gut/v1.0/all_genomes/MGYG-HGUT-000/MGYG-HGUT-00041/genomes2/GUT_GENOME071954.gff.gz	Bacteria	Firmicutes_A	Clostridia	Lachnospirales	Lachnospiraceae	Acetatifactor	Acetatifactor_sp900066365	W	ERS396410
GUT_GENOME176422	SRR3110873_bin.7	EBI	MAG	3457191.0	65.0	88663.0	46.03	99.52	1.45	0.05	0.0	7.31	9.95	19.0	ERZ838415	GUT_GENOME000166	MGYG-HGUT-00041	d__Bacteria;p__Firmicutes_A;c__Clostridia;o__Lachnospirales;f__Lachnospiraceae;g__Acetatifactor;s__Acetatifactor sp900066365	SRP068612	Ireland	Europe	ftp://ftp.ebi.ac.uk/pub/databases/metagenomics/mgnify_genomes/human-gut/v1.0/all_genomes/MGYG-HGUT-000/MGYG-HGUT-00041/genomes2/GUT_GENOME176422.gff.gz	Bacteria	Firmicutes_A	Clostridia	Lachnospirales	Lachnospiraceae	Acetatifactor	Acetatifactor_sp900066365		SRS1253248
GUT_GENOME047875	ERR1912987_bin.30	EBI	MAG	2740563.0	232.0	16201.0	47.38	92.51	2.46	0.02	0.0	22.83	0.0	14.0	ERZ867521	GUT_GENOME000166	MGYG-HGUT-00041	d__Bacteria;p__Firmicutes_A;c__Clostridia;o__Lachnospirales;f__Lachnospiraceae;g__Acetatifactor;s__Acetatifactor sp900066365	ERP019674	Germany	Europe	ftp://ftp.ebi.ac.uk/pub/databases/metagenomics/mgnify_genomes/human-gut/v1.0/all_genomes/MGYG-HGUT-000/MGYG-HGUT-00041/genomes2/GUT_GENOME047875.gff.gz	Bacteria	Firmicutes_A	Clostridia	Lachnospirales	Lachnospiraceae	Acetatifactor	Acetatifactor_sp900066365	W	ERS1647281
GUT_GENOME047897	ERR1912988_bin.3	EBI	MAG	2741255.0	257.0	14754.0	47.33	93.88	2.95	0.03	0.0	46.51	5.47	17.0	ERZ867548	GUT_GENOME000166	MGYG-HGUT-00041	d__Bacteria;p__Firmicutes_A;c__Clostridia;o__Lachnospirales;f__Lachnospiraceae;g__Acetatifactor;s__Acetatifactor sp900066365	ERP019674	Germany	Europe	ftp://ftp.ebi.ac.uk/pub/databases/metagenomics/mgnify_genomes/human-gut/v1.0/all_genomes/MGYG-HGUT-000/MGYG-HGUT-00041/genomes2/GUT_GENOME047897.gff.gz	Bacteria	Firmicutes_A	Clostridia	Lachnospirales	Lachnospiraceae	Acetatifactor	Acetatifactor_sp900066365	W	ERS1647281
GUT_GENOME007028	BackhedF_2015__SID640_M__bin.25	CIBIO	MAG	2989354.0	81.0	54035.0	46.46	97.1	0.97	0.01	0.0	0.0	0.0	15.0		GUT_GENOME000166	MGYG-HGUT-00041	d__Bacteria;p__Firmicutes_A;c__Clostridia;o__Lachnospirales;f__Lachnospiraceae;g__Acetatifactor;s__Acetatifactor sp900066365	ERP005989	Sweden	Europe	ftp://ftp.ebi.ac.uk/pub/databases/metagenomics/mgnify_genomes/human-gut/v1.0/all_genomes/MGYG-HGUT-000/MGYG-HGUT-00041/genomes1/GUT_GENOME007028.gff.gz	Bacteria	Firmicutes_A	Clostridia	Lachnospirales	Lachnospiraceae	Acetatifactor	Acetatifactor_sp900066365	W	ERS473398
GUT_GENOME253996	XieH_2016__YSZC12003_36019__bin.20	CIBIO	MAG	2626680.0	92.0	46918.0	47.14	97.42	2.9	0.06	0.0	0.0	0.0	15.0		GUT_GENOME000166	MGYG-HGUT-00041	d__Bacteria;p__Firmicutes_A;c__Clostridia;o__Lachnospirales;f__Lachnospiraceae;g__Acetatifactor;s__Acetatifactor sp900066365	ERP010700	UK	Europe	ftp://ftp.ebi.ac.uk/pub/databases/metagenomics/mgnify_genomes/human-gut/v1.0/all_genomes/MGYG-HGUT-000/MGYG-HGUT-00041/genomes1/GUT_GENOME253996.gff.gz	Bacteria	Firmicutes_A	Clostridia	Lachnospirales	Lachnospiraceae	Acetatifactor	Acetatifactor_sp900066365		ERS746945
GUT_GENOME071631	ERS396398_20	HGM	MAG	2044037.0	200.0	13359.0	47.62	81.88	1.21	0.33	0.0	0.0	0.0	15.0		GUT_GENOME000166	MGYG-HGUT-00041	d__Bacteria;p__Firmicutes_A;c__Clostridia;o__Lachnospirales;f__Lachnospiraceae;g__Acetatifactor;s__Acetatifactor sp900066365	ERP004605	Denmark	Europe	ftp://ftp.ebi.ac.uk/pub/databases/metagenomics/mgnify_genomes/human-gut/v1.0/all_genomes/MGYG-HGUT-000/MGYG-HGUT-00041/genomes2/GUT_GENOME071631.gff.gz	Bacteria	Firmicutes_A	Clostridia	Lachnospirales	Lachnospiraceae	Acetatifactor	Acetatifactor_sp900066365	W	ERS396398
GUT_GENOME254021	XieH_2016__YSZC12003_36020__bin.26	CIBIO	MAG	2875807.0	66.0	69252.0	46.69	97.58	1.45	0.01	0.0	0.0	0.0	17.0		GUT_GENOME000166	MGYG-HGUT-00041	d__Bacteria;p__Firmicutes_A;c__Clostridia;o__Lachnospirales;f__Lachnospiraceae;g__Acetatifactor;s__Acetatifactor sp900066365	ERP010700	UK	Europe	ftp://ftp.ebi.ac.uk/pub/databases/metagenomics/mgnify_genomes/human-gut/v1.0/all_genomes/MGYG-HGUT-000/MGYG-HGUT-00041/genomes3/GUT_GENOME254021.gff.gz	Bacteria	Firmicutes_A	Clostridia	Lachnospirales	Lachnospiraceae	Acetatifactor	Acetatifactor_sp900066365		ERS746845
GUT_GENOME116577	LiJ_2014__MH0349__bin.62	CIBIO	MAG	2515558.0	218.0	15534.0	47.17	86.81	2.42	0.09	0.0	0.0	0.0	14.0		GUT_GENOME000166	MGYG-HGUT-00041	d__Bacteria;p__Firmicutes_A;c__Clostridia;o__Lachnospirales;f__Lachnospiraceae;g__Acetatifactor;s__Acetatifactor sp900066365	ERP004605	Denmark	Europe	ftp://ftp.ebi.ac.uk/pub/databases/metagenomics/mgnify_genomes/human-gut/v1.0/all_genomes/MGYG-HGUT-000/MGYG-HGUT-00041/genomes1/GUT_GENOME116577.gff.gz	Bacteria	Firmicutes_A	Clostridia	Lachnospirales	Lachnospiraceae	Acetatifactor	Acetatifactor_sp900066365	W	ERS396351
GUT_GENOME154686	QinN_2014__HD-71__bin.12	CIBIO	MAG	2807006.0	120.0	37441.0	47.0	93.24	1.93	0.15	0.0	22.77	0.0	15.0		GUT_GENOME000166	MGYG-HGUT-00041	d__Bacteria;p__Firmicutes_A;c__Clostridia;o__Lachnospirales;f__Lachnospiraceae;g__Acetatifactor;s__Acetatifactor sp900066365	ERP005860	China	Asia	ftp://ftp.ebi.ac.uk/pub/databases/metagenomics/mgnify_genomes/human-gut/v1.0/all_genomes/MGYG-HGUT-000/MGYG-HGUT-00041/genomes3/GUT_GENOME154686.gff.gz	Bacteria	Firmicutes_A	Clostridia	Lachnospirales	Lachnospiraceae	Acetatifactor	Acetatifactor_sp900066365	W	ERS475193
GUT_GENOME071581	ERS396396_88	HGM	MAG	2416511.0	118.0	32028.0	47.2	89.46	0.48	0.02	0.0	0.0	12.21	18.0		GUT_GENOME000166	MGYG-HGUT-00041	d__Bacteria;p__Firmicutes_A;c__Clostridia;o__Lachnospirales;f__Lachnospiraceae;g__Acetatifactor;s__Acetatifactor sp900066365	ERP004605	Denmark	Europe	ftp://ftp.ebi.ac.uk/pub/databases/metagenomics/mgnify_genomes/human-gut/v1.0/all_genomes/MGYG-HGUT-000/MGYG-HGUT-00041/genomes2/GUT_GENOME071581.gff.gz	Bacteria	Firmicutes_A	Clostridia	Lachnospirales	Lachnospiraceae	Acetatifactor	Acetatifactor_sp900066365	W	ERS396396
GUT_GENOME228803	SRS294888_3	HGM	MAG	3291862.0	287.0	22090.0	46.55	99.03	2.98	0.04	0.0	42.01	68.14	20.0		GUT_GENOME000166	MGYG-HGUT-00041	d__Bacteria;p__Firmicutes_A;c__Clostridia;o__Lachnospirales;f__Lachnospiraceae;g__Acetatifactor;s__Acetatifactor sp900066365	SRP008047	China	Asia	ftp://ftp.ebi.ac.uk/pub/databases/metagenomics/mgnify_genomes/human-gut/v1.0/all_genomes/MGYG-HGUT-000/MGYG-HGUT-00041/genomes1/GUT_GENOME228803.gff.gz	Bacteria	Firmicutes_A	Clostridia	Lachnospirales	Lachnospiraceae	Acetatifactor	Acetatifactor_sp900066365	W	SRS294888
GUT_GENOME205472	SRR5579977_bin.41	EBI	MAG	3001793.0	60.0	78248.0	46.49	95.29	0.97	0.02	0.0	20.81	11.93	15.0	ERZ974365	GUT_GENOME000166	MGYG-HGUT-00041	d__Bacteria;p__Firmicutes_A;c__Clostridia;o__Lachnospirales;f__Lachnospiraceae;g__Acetatifactor;s__Acetatifactor sp900066365	SRP100518	Spain	Europe	ftp://ftp.ebi.ac.uk/pub/databases/metagenomics/mgnify_genomes/human-gut/v1.0/all_genomes/MGYG-HGUT-000/MGYG-HGUT-00041/genomes2/GUT_GENOME205472.gff.gz	Bacteria	Firmicutes_A	Clostridia	Lachnospirales	Lachnospiraceae	Acetatifactor	Acetatifactor_sp900066365	W	SRS1996016
GUT_GENOME205495	SRR5579978_bin.36	EBI	MAG	2955224.0	60.0	70155.0	46.58	94.2	0.97	0.02	0.0	34.83	0.0	15.0	ERZ974419	GUT_GENOME000166	MGYG-HGUT-00041	d__Bacteria;p__Firmicutes_A;c__Clostridia;o__Lachnospirales;f__Lachnospiraceae;g__Acetatifactor;s__Acetatifactor sp900066365	SRP100518	Spain	Europe	ftp://ftp.ebi.ac.uk/pub/databases/metagenomics/mgnify_genomes/human-gut/v1.0/all_genomes/MGYG-HGUT-000/MGYG-HGUT-00041/genomes2/GUT_GENOME205495.gff.gz	Bacteria	Firmicutes_A	Clostridia	Lachnospirales	Lachnospiraceae	Acetatifactor	Acetatifactor_sp900066365	W	SRS1996016
GUT_GENOME205556	SRR5579979_bin.75	EBI	MAG	3165332.0	66.0	75957.0	46.39	99.52	2.9	0.02	0.0	20.81	11.93	18.0	ERZ974452	GUT_GENOME000166	MGYG-HGUT-00041	d__Bacteria;p__Firmicutes_A;c__Clostridia;o__Lachnospirales;f__Lachnospiraceae;g__Acetatifactor;s__Acetatifactor sp900066365	SRP100518	Spain	Europe	ftp://ftp.ebi.ac.uk/pub/databases/metagenomics/mgnify_genomes/human-gut/v1.0/all_genomes/MGYG-HGUT-000/MGYG-HGUT-00041/genomes2/GUT_GENOME205556.gff.gz	Bacteria	Firmicutes_A	Clostridia	Lachnospirales	Lachnospiraceae	Acetatifactor	Acetatifactor_sp900066365	W	SRS1996016
GUT_GENOME205587	SRR5579980_bin.52	EBI	MAG	3207561.0	67.0	75617.0	46.32	99.4	0.97	0.02	0.0	24.46	11.93	15.0	ERZ974491	GUT_GENOME000166	MGYG-HGUT-00041	d__Bacteria;p__Firmicutes_A;c__Clostridia;o__Lachnospirales;f__Lachnospiraceae;g__Acetatifactor;s__Acetatifactor sp900066365	SRP100518	Spain	Europe	ftp://ftp.ebi.ac.uk/pub/databases/metagenomics/mgnify_genomes/human-gut/v1.0/all_genomes/MGYG-HGUT-000/MGYG-HGUT-00041/genomes3/GUT_GENOME205587.gff.gz	Bacteria	Firmicutes_A	Clostridia	Lachnospirales	Lachnospiraceae	Acetatifactor	Acetatifactor_sp900066365	W	SRS1996016
GUT_GENOME205608	SRR5579981_bin.8	EBI	MAG	3143004.0	78.0	61916.0	46.45	98.75	2.9	0.11	0.0	20.29	0.0	18.0	ERZ974520	GUT_GENOME000166	MGYG-HGUT-00041	d__Bacteria;p__Firmicutes_A;c__Clostridia;o__Lachnospirales;f__Lachnospiraceae;g__Acetatifactor;s__Acetatifactor sp900066365	SRP100518	Spain	Europe	ftp://ftp.ebi.ac.uk/pub/databases/metagenomics/mgnify_genomes/human-gut/v1.0/all_genomes/MGYG-HGUT-000/MGYG-HGUT-00041/genomes3/GUT_GENOME205608.gff.gz	Bacteria	Firmicutes_A	Clostridia	Lachnospirales	Lachnospiraceae	Acetatifactor	Acetatifactor_sp900066365	W	SRS1996016
GUT_GENOME176298	SRR3108049_bin.24	EBI	MAG	3223375.0	83.0	57071.0	46.08	97.58	1.45	0.01	0.0	0.0	0.0	18.0	ERZ837080	GUT_GENOME000166	MGYG-HGUT-00041	d__Bacteria;p__Firmicutes_A;c__Clostridia;o__Lachnospirales;f__Lachnospiraceae;g__Acetatifactor;s__Acetatifactor sp900066365	SRP068612	Ireland	Europe	ftp://ftp.ebi.ac.uk/pub/databases/metagenomics/mgnify_genomes/human-gut/v1.0/all_genomes/MGYG-HGUT-000/MGYG-HGUT-00041/genomes1/GUT_GENOME176298.gff.gz	Bacteria	Firmicutes_A	Clostridia	Lachnospirales	Lachnospiraceae	Acetatifactor	Acetatifactor_sp900066365		SRS1253248
GUT_GENOME279844	ZeeviD_2015__PNP_Main_81__bin.48	CIBIO	MAG	2864569.0	121.0	48649.0	46.77	99.03	1.45	0.05	0.0	0.0	0.0	18.0		GUT_GENOME000166	MGYG-HGUT-00041	d__Bacteria;p__Firmicutes_A;c__Clostridia;o__Lachnospirales;f__Lachnospiraceae;g__Acetatifactor;s__Acetatifactor sp900066365	ERP012929	Israel	Asia	ftp://ftp.ebi.ac.uk/pub/databases/metagenomics/mgnify_genomes/human-gut/v1.0/all_genomes/MGYG-HGUT-000/MGYG-HGUT-00041/genomes3/GUT_GENOME279844.gff.gz	Bacteria	Firmicutes_A	Clostridia	Lachnospirales	Lachnospiraceae	Acetatifactor	Acetatifactor_sp900066365	W	ERS971719
GUT_GENOME071444	ERS396391_95	HGM	MAG	3583903.0	298.0	29937.0	46.27	97.65	1.93	0.05	0.0	0.0	67.9	20.0		GUT_GENOME000166	MGYG-HGUT-00041	d__Bacteria;p__Firmicutes_A;c__Clostridia;o__Lachnospirales;f__Lachnospiraceae;g__Acetatifactor;s__Acetatifactor sp900066365	ERP004605	Denmark	Europe	ftp://ftp.ebi.ac.uk/pub/databases/metagenomics/mgnify_genomes/human-gut/v1.0/all_genomes/MGYG-HGUT-000/MGYG-HGUT-00041/genomes1/GUT_GENOME071444.gff.gz	Bacteria	Firmicutes_A	Clostridia	Lachnospirales	Lachnospiraceae	Acetatifactor	Acetatifactor_sp900066365	W	ERS396391
GUT_GENOME132801	NielsenHB_2014__MH0081__bin.21	CIBIO	MAG	2936050.0	157.0	27010.0	46.7	96.96	0.97	0.02	0.0	70.58	11.25	19.0		GUT_GENOME000166	MGYG-HGUT-00041	d__Bacteria;p__Firmicutes_A;c__Clostridia;o__Lachnospirales;f__Lachnospiraceae;g__Acetatifactor;s__Acetatifactor sp900066365	ERP002061	Denmark	Europe	ftp://ftp.ebi.ac.uk/pub/databases/metagenomics/mgnify_genomes/human-gut/v1.0/all_genomes/MGYG-HGUT-000/MGYG-HGUT-00041/genomes2/GUT_GENOME132801.gff.gz	Bacteria	Firmicutes_A	Clostridia	Lachnospirales	Lachnospiraceae	Acetatifactor	Acetatifactor_sp900066365	W	ERS199079
GUT_GENOME105455	KarlssonFH_2013__S462__bin.47	CIBIO	MAG	3355947.0	86.0	64632.0	45.91	98.55	0.97	0.1	0.0	0.0	11.25	18.0		GUT_GENOME000166	MGYG-HGUT-00041	d__Bacteria;p__Firmicutes_A;c__Clostridia;o__Lachnospirales;f__Lachnospiraceae;g__Acetatifactor;s__Acetatifactor sp900066365	ERP002469	Sweden	Europe	ftp://ftp.ebi.ac.uk/pub/databases/metagenomics/mgnify_genomes/human-gut/v1.0/all_genomes/MGYG-HGUT-000/MGYG-HGUT-00041/genomes1/GUT_GENOME105455.gff.gz	Bacteria	Firmicutes_A	Clostridia	Lachnospirales	Lachnospiraceae	Acetatifactor	Acetatifactor_sp900066365	W	ERS235538
GUT_GENOME229066	SRS294906_28	HGM	MAG	3392650.0	209.0	54962.0	46.32	96.62	0.97	0.03	94.96	99.74	99.83	20.0		GUT_GENOME000166	MGYG-HGUT-00041	d__Bacteria;p__Firmicutes_A;c__Clostridia;o__Lachnospirales;f__Lachnospiraceae;g__Acetatifactor;s__Acetatifactor sp900066365	SRP008047	China	Asia	ftp://ftp.ebi.ac.uk/pub/databases/metagenomics/mgnify_genomes/human-gut/v1.0/all_genomes/MGYG-HGUT-000/MGYG-HGUT-00041/genomes3/GUT_GENOME229066.gff.gz	Bacteria	Firmicutes_A	Clostridia	Lachnospirales	Lachnospiraceae	Acetatifactor	Acetatifactor_sp900066365	W	SRS294906
GUT_GENOME072095	ERS396417_41	HGM	MAG	1636266.0	262.0	7239.0	48.05	63.78	0.86	1.06	0.0	0.0	0.0	6.0		GUT_GENOME000166	MGYG-HGUT-00041	d__Bacteria;p__Firmicutes_A;c__Clostridia;o__Lachnospirales;f__Lachnospiraceae;g__Acetatifactor;s__Acetatifactor sp900066365	ERP004605	Spain	Europe	ftp://ftp.ebi.ac.uk/pub/databases/metagenomics/mgnify_genomes/human-gut/v1.0/all_genomes/MGYG-HGUT-000/MGYG-HGUT-00041/genomes2/GUT_GENOME072095.gff.gz	Bacteria	Firmicutes_A	Clostridia	Lachnospirales	Lachnospiraceae	Acetatifactor	Acetatifactor_sp900066365	W	ERS396417
GUT_GENOME028574	ERR011176_bin.2	EBI	MAG	2784306.0	357.0	9284.0	46.55	91.95	3.28	0.06	0.0	0.0	5.47	14.0	ERZ894756	GUT_GENOME000166	MGYG-HGUT-00041	d__Bacteria;p__Firmicutes_A;c__Clostridia;o__Lachnospirales;f__Lachnospiraceae;g__Acetatifactor;s__Acetatifactor sp900066365	ERP000108	Denmark	Europe	ftp://ftp.ebi.ac.uk/pub/databases/metagenomics/mgnify_genomes/human-gut/v1.0/all_genomes/MGYG-HGUT-000/MGYG-HGUT-00041/genomes2/GUT_GENOME028574.gff.gz	Bacteria	Firmicutes_A	Clostridia	Lachnospirales	Lachnospiraceae	Acetatifactor	Acetatifactor_sp900066365	W	ERS006580
GUT_GENOME154985	QinN_2014__HV-13__bin.7	CIBIO	MAG	2850082.0	224.0	20913.0	46.64	91.29	3.98	0.34	0.0	46.44	0.0	14.0		GUT_GENOME000166	MGYG-HGUT-00041	d__Bacteria;p__Firmicutes_A;c__Clostridia;o__Lachnospirales;f__Lachnospiraceae;g__Acetatifactor;s__Acetatifactor sp900066365	ERP005860	China	Asia	ftp://ftp.ebi.ac.uk/pub/databases/metagenomics/mgnify_genomes/human-gut/v1.0/all_genomes/MGYG-HGUT-000/MGYG-HGUT-00041/genomes3/GUT_GENOME154985.gff.gz	Bacteria	Firmicutes_A	Clostridia	Lachnospirales	Lachnospiraceae	Acetatifactor	Acetatifactor_sp900066365	W	ERS475214
GUT_GENOME028557	ERR011171_bin.9	EBI	MAG	3014285.0	104.0	48987.0	46.46	98.17	1.98	0.13	0.0	0.0	0.0	14.0	ERZ894721	GUT_GENOME000166	MGYG-HGUT-00041	d__Bacteria;p__Firmicutes_A;c__Clostridia;o__Lachnospirales;f__Lachnospiraceae;g__Acetatifactor;s__Acetatifactor sp900066365	ERP000108	Denmark	Europe	ftp://ftp.ebi.ac.uk/pub/databases/metagenomics/mgnify_genomes/human-gut/v1.0/all_genomes/MGYG-HGUT-000/MGYG-HGUT-00041/genomes1/GUT_GENOME028557.gff.gz	Bacteria	Firmicutes_A	Clostridia	Lachnospirales	Lachnospiraceae	Acetatifactor	Acetatifactor_sp900066365	W	ERS006556
GUT_GENOME229567	SRS294936_50	HGM	MAG	2088774.0	55.0	57957.0	47.5	72.46	1.93	0.01	0.0	0.0	0.0	18.0		GUT_GENOME000166	MGYG-HGUT-00041	d__Bacteria;p__Firmicutes_A;c__Clostridia;o__Lachnospirales;f__Lachnospiraceae;g__Acetatifactor;s__Acetatifactor sp900066365	SRP008047	China	Asia	ftp://ftp.ebi.ac.uk/pub/databases/metagenomics/mgnify_genomes/human-gut/v1.0/all_genomes/MGYG-HGUT-000/MGYG-HGUT-00041/genomes1/GUT_GENOME229567.gff.gz	Bacteria	Firmicutes_A	Clostridia	Lachnospirales	Lachnospiraceae	Acetatifactor	Acetatifactor_sp900066365	W	SRS294936
GUT_GENOME253362	XieH_2016__YSZC12003_35979__bin.7	CIBIO	MAG	3217328.0	73.0	77205.0	45.91	97.58	1.93	0.02	0.0	0.0	0.0	19.0		GUT_GENOME000166	MGYG-HGUT-00041	d__Bacteria;p__Firmicutes_A;c__Clostridia;o__Lachnospirales;f__Lachnospiraceae;g__Acetatifactor;s__Acetatifactor sp900066365	ERP010700	UK	Europe	ftp://ftp.ebi.ac.uk/pub/databases/metagenomics/mgnify_genomes/human-gut/v1.0/all_genomes/MGYG-HGUT-000/MGYG-HGUT-00041/genomes1/GUT_GENOME253362.gff.gz	Bacteria	Firmicutes_A	Clostridia	Lachnospirales	Lachnospiraceae	Acetatifactor	Acetatifactor_sp900066365		ERS746743
GUT_GENOME229506	SRS294934_57	HGM	MAG	2466882.0	291.0	13334.0	47.42	90.43	3.38	0.13	0.0	0.0	0.0	17.0		GUT_GENOME000166	MGYG-HGUT-00041	d__Bacteria;p__Firmicutes_A;c__Clostridia;o__Lachnospirales;f__Lachnospiraceae;g__Acetatifactor;s__Acetatifactor sp900066365	SRP008047	China	Asia	ftp://ftp.ebi.ac.uk/pub/databases/metagenomics/mgnify_genomes/human-gut/v1.0/all_genomes/MGYG-HGUT-000/MGYG-HGUT-00041/genomes3/GUT_GENOME229506.gff.gz	Bacteria	Firmicutes_A	Clostridia	Lachnospirales	Lachnospiraceae	Acetatifactor	Acetatifactor_sp900066365	W	SRS294934
GUT_GENOME132630	NielsenHB_2014__MH0058__bin.4	CIBIO	MAG	2486214.0	357.0	9658.0	47.17	83.94	2.14	0.07	0.0	0.0	0.0	10.0		GUT_GENOME000166	MGYG-HGUT-00041	d__Bacteria;p__Firmicutes_A;c__Clostridia;o__Lachnospirales;f__Lachnospiraceae;g__Acetatifactor;s__Acetatifactor sp900066365	ERP002061	Denmark	Europe	ftp://ftp.ebi.ac.uk/pub/databases/metagenomics/mgnify_genomes/human-gut/v1.0/all_genomes/MGYG-HGUT-000/MGYG-HGUT-00041/genomes1/GUT_GENOME132630.gff.gz	Bacteria	Firmicutes_A	Clostridia	Lachnospirales	Lachnospiraceae	Acetatifactor	Acetatifactor_sp900066365	W	ERS199056
GUT_GENOME028545	ERR011169_bin.6	EBI	MAG	2909462.0	185.0	22923.0	46.52	95.32	2.71	0.26	0.0	0.0	5.81	14.0	ERZ894717	GUT_GENOME000166	MGYG-HGUT-00041	d__Bacteria;p__Firmicutes_A;c__Clostridia;o__Lachnospirales;f__Lachnospiraceae;g__Acetatifactor;s__Acetatifactor sp900066365	ERP000108	Denmark	Europe	ftp://ftp.ebi.ac.uk/pub/databases/metagenomics/mgnify_genomes/human-gut/v1.0/all_genomes/MGYG-HGUT-000/MGYG-HGUT-00041/genomes3/GUT_GENOME028545.gff.gz	Bacteria	Firmicutes_A	Clostridia	Lachnospirales	Lachnospiraceae	Acetatifactor	Acetatifactor_sp900066365	W	ERS006489
GUT_GENOME266936	ZeeviD_2015__PNP_Main_166__bin.57	CIBIO	MAG	2850740.0	64.0	74230.0	46.71	94.2	1.45	0.01	0.0	14.35	0.0	18.0		GUT_GENOME000166	MGYG-HGUT-00041	d__Bacteria;p__Firmicutes_A;c__Clostridia;o__Lachnospirales;f__Lachnospiraceae;g__Acetatifactor;s__Acetatifactor sp900066365	ERP012929	Israel	Asia	ftp://ftp.ebi.ac.uk/pub/databases/metagenomics/mgnify_genomes/human-gut/v1.0/all_genomes/MGYG-HGUT-000/MGYG-HGUT-00041/genomes2/GUT_GENOME266936.gff.gz	Bacteria	Firmicutes_A	Clostridia	Lachnospirales	Lachnospiraceae	Acetatifactor	Acetatifactor_sp900066365	W	ERS971804
GUT_GENOME154922	QinN_2014__HD-8__bin.69	CIBIO	MAG	3040043.0	73.0	63305.0	46.51	96.62	1.45	0.16	0.0	45.14	0.0	17.0		GUT_GENOME000166	MGYG-HGUT-00041	d__Bacteria;p__Firmicutes_A;c__Clostridia;o__Lachnospirales;f__Lachnospiraceae;g__Acetatifactor;s__Acetatifactor sp900066365	ERP005860	China	Asia	ftp://ftp.ebi.ac.uk/pub/databases/metagenomics/mgnify_genomes/human-gut/v1.0/all_genomes/MGYG-HGUT-000/MGYG-HGUT-00041/genomes1/GUT_GENOME154922.gff.gz	Bacteria	Firmicutes_A	Clostridia	Lachnospirales	Lachnospiraceae	Acetatifactor	Acetatifactor_sp900066365	W	ERS475202
GUT_GENOME178038	SRR341647_bin.2	EBI	MAG	3000157.0	121.0	39917.0	46.68	96.62	2.61	0.11	0.0	21.2	0.0	15.0	ERZ863529	GUT_GENOME000166	MGYG-HGUT-00041	d__Bacteria;p__Firmicutes_A;c__Clostridia;o__Lachnospirales;f__Lachnospiraceae;g__Acetatifactor;s__Acetatifactor sp900066365	SRP008047	China	Asia	ftp://ftp.ebi.ac.uk/pub/databases/metagenomics/mgnify_genomes/human-gut/v1.0/all_genomes/MGYG-HGUT-000/MGYG-HGUT-00041/genomes1/GUT_GENOME178038.gff.gz	Bacteria	Firmicutes_A	Clostridia	Lachnospirales	Lachnospiraceae	Acetatifactor	Acetatifactor_sp900066365	W	SRS259500
GUT_GENOME177616	SRR341586_bin.1	EBI	MAG	1988876.0	401.0	5467.0	47.3	63.51	0.88	0.36	0.0	0.0	0.0	5.0	ERZ863066	GUT_GENOME000166	MGYG-HGUT-00041	d__Bacteria;p__Firmicutes_A;c__Clostridia;o__Lachnospirales;f__Lachnospiraceae;g__Acetatifactor;s__Acetatifactor sp900066365	SRP008047	China	Asia	ftp://ftp.ebi.ac.uk/pub/databases/metagenomics/mgnify_genomes/human-gut/v1.0/all_genomes/MGYG-HGUT-000/MGYG-HGUT-00041/genomes1/GUT_GENOME177616.gff.gz	Bacteria	Firmicutes_A	Clostridia	Lachnospirales	Lachnospiraceae	Acetatifactor	Acetatifactor_sp900066365	W	SRS259439
GUT_GENOME154844	QinN_2014__HD-81__bin.24	CIBIO	MAG	3234778.0	111.0	54792.0	46.1	98.86	1.45	0.12	0.0	0.0	0.0	16.0		GUT_GENOME000166	MGYG-HGUT-00041	d__Bacteria;p__Firmicutes_A;c__Clostridia;o__Lachnospirales;f__Lachnospiraceae;g__Acetatifactor;s__Acetatifactor sp900066365	ERP005860	China	Asia	ftp://ftp.ebi.ac.uk/pub/databases/metagenomics/mgnify_genomes/human-gut/v1.0/all_genomes/MGYG-HGUT-000/MGYG-HGUT-00041/genomes1/GUT_GENOME154844.gff.gz	Bacteria	Firmicutes_A	Clostridia	Lachnospirales	Lachnospiraceae	Acetatifactor	Acetatifactor_sp900066365	W	ERS475204
GUT_GENOME116775	LiJ_2014__MH0357__bin.74	CIBIO	MAG	2794783.0	134.0	32492.0	46.67	95.96	1.69	0.12	0.0	0.0	0.0	17.0		GUT_GENOME000166	MGYG-HGUT-00041	d__Bacteria;p__Firmicutes_A;c__Clostridia;o__Lachnospirales;f__Lachnospiraceae;g__Acetatifactor;s__Acetatifactor sp900066365	ERP004605	Denmark	Europe	ftp://ftp.ebi.ac.uk/pub/databases/metagenomics/mgnify_genomes/human-gut/v1.0/all_genomes/MGYG-HGUT-000/MGYG-HGUT-00041/genomes1/GUT_GENOME116775.gff.gz	Bacteria	Firmicutes_A	Clostridia	Lachnospirales	Lachnospiraceae	Acetatifactor	Acetatifactor_sp900066365	W	ERS396357
GUT_GENOME279623	ZeeviD_2015__PNP_Main_780__bin.7	CIBIO	MAG	2683082.0	319.0	12083.0	46.95	92.68	1.2	0.05	0.0	0.0	0.0	10.0		GUT_GENOME000166	MGYG-HGUT-00041	d__Bacteria;p__Firmicutes_A;c__Clostridia;o__Lachnospirales;f__Lachnospiraceae;g__Acetatifactor;s__Acetatifactor sp900066365	ERP012929	Israel	Asia	ftp://ftp.ebi.ac.uk/pub/databases/metagenomics/mgnify_genomes/human-gut/v1.0/all_genomes/MGYG-HGUT-000/MGYG-HGUT-00041/genomes2/GUT_GENOME279623.gff.gz	Bacteria	Firmicutes_A	Clostridia	Lachnospirales	Lachnospiraceae	Acetatifactor	Acetatifactor_sp900066365	W	ERS972418
GUT_GENOME177597	SRR341584_bin.10	EBI	MAG	2923320.0	157.0	30680.0	46.74	94.33	1.98	0.09	0.0	15.66	0.0	15.0	ERZ863050	GUT_GENOME000166	MGYG-HGUT-00041	d__Bacteria;p__Firmicutes_A;c__Clostridia;o__Lachnospirales;f__Lachnospiraceae;g__Acetatifactor;s__Acetatifactor sp900066365	SRP008047	China	Asia	ftp://ftp.ebi.ac.uk/pub/databases/metagenomics/mgnify_genomes/human-gut/v1.0/all_genomes/MGYG-HGUT-000/MGYG-HGUT-00041/genomes1/GUT_GENOME177597.gff.gz	Bacteria	Firmicutes_A	Clostridia	Lachnospirales	Lachnospiraceae	Acetatifactor	Acetatifactor_sp900066365	W	SRS259437
GUT_GENOME028515	ERR011159_bin.1	EBI	MAG	2864922.0	213.0	19686.0	46.74	95.65	1.93	0.0	0.0	0.0	0.0	13.0	ERZ880093	GUT_GENOME000166	MGYG-HGUT-00041	d__Bacteria;p__Firmicutes_A;c__Clostridia;o__Lachnospirales;f__Lachnospiraceae;g__Acetatifactor;s__Acetatifactor sp900066365	ERP000108	Denmark	Europe	ftp://ftp.ebi.ac.uk/pub/databases/metagenomics/mgnify_genomes/human-gut/v1.0/all_genomes/MGYG-HGUT-000/MGYG-HGUT-00041/genomes1/GUT_GENOME028515.gff.gz	Bacteria	Firmicutes_A	Clostridia	Lachnospirales	Lachnospiraceae	Acetatifactor	Acetatifactor_sp900066365	W	ERS006527
GUT_GENOME028514	ERR011158_bin.7	EBI	MAG	2922092.0	80.0	61858.0	46.65	97.97	1.45	0.01	0.0	0.0	0.0	18.0	ERZ880087	GUT_GENOME000166	MGYG-HGUT-00041	d__Bacteria;p__Firmicutes_A;c__Clostridia;o__Lachnospirales;f__Lachnospiraceae;g__Acetatifactor;s__Acetatifactor sp900066365	ERP000108	Denmark	Europe	ftp://ftp.ebi.ac.uk/pub/databases/metagenomics/mgnify_genomes/human-gut/v1.0/all_genomes/MGYG-HGUT-000/MGYG-HGUT-00041/genomes2/GUT_GENOME028514.gff.gz	Bacteria	Firmicutes_A	Clostridia	Lachnospirales	Lachnospiraceae	Acetatifactor	Acetatifactor_sp900066365	W	ERS006527
GUT_GENOME253742	XieH_2016__YSZC12003_36005__bin.36	CIBIO	MAG	3021815.0	57.0	107798.0	46.4	97.1	1.45	0.01	0.0	0.0	0.0	15.0		GUT_GENOME000166	MGYG-HGUT-00041	d__Bacteria;p__Firmicutes_A;c__Clostridia;o__Lachnospirales;f__Lachnospiraceae;g__Acetatifactor;s__Acetatifactor sp900066365	ERP010700	UK	Europe	ftp://ftp.ebi.ac.uk/pub/databases/metagenomics/mgnify_genomes/human-gut/v1.0/all_genomes/MGYG-HGUT-000/MGYG-HGUT-00041/genomes2/GUT_GENOME253742.gff.gz	Bacteria	Firmicutes_A	Clostridia	Lachnospirales	Lachnospiraceae	Acetatifactor	Acetatifactor_sp900066365		ERS746747
GUT_GENOME229110	SRS294909_1	HGM	MAG	2657903.0	72.0	69786.0	46.78	93.72	1.45	0.01	0.0	0.0	0.0	18.0		GUT_GENOME000166	MGYG-HGUT-00041	d__Bacteria;p__Firmicutes_A;c__Clostridia;o__Lachnospirales;f__Lachnospiraceae;g__Acetatifactor;s__Acetatifactor sp900066365	SRP008047	China	Asia	ftp://ftp.ebi.ac.uk/pub/databases/metagenomics/mgnify_genomes/human-gut/v1.0/all_genomes/MGYG-HGUT-000/MGYG-HGUT-00041/genomes1/GUT_GENOME229110.gff.gz	Bacteria	Firmicutes_A	Clostridia	Lachnospirales	Lachnospiraceae	Acetatifactor	Acetatifactor_sp900066365	W	SRS294909
GUT_GENOME266862	ZeeviD_2015__PNP_Main_163__bin.18	CIBIO	MAG	2800392.0	169.0	22706.0	46.85	94.51	2.98	0.22	0.0	6.78	4.72	18.0		GUT_GENOME000166	MGYG-HGUT-00041	d__Bacteria;p__Firmicutes_A;c__Clostridia;o__Lachnospirales;f__Lachnospiraceae;g__Acetatifactor;s__Acetatifactor sp900066365	ERP012929	Israel	Asia	ftp://ftp.ebi.ac.uk/pub/databases/metagenomics/mgnify_genomes/human-gut/v1.0/all_genomes/MGYG-HGUT-000/MGYG-HGUT-00041/genomes1/GUT_GENOME266862.gff.gz	Bacteria	Firmicutes_A	Clostridia	Lachnospirales	Lachnospiraceae	Acetatifactor	Acetatifactor_sp900066365	W	ERS971801
GUT_GENOME116642	LiJ_2014__MH0354__bin.23	CIBIO	MAG	2870793.0	70.0	68761.0	47.05	93.6	0.97	0.01	0.0	0.0	0.0	17.0		GUT_GENOME000166	MGYG-HGUT-00041	d__Bacteria;p__Firmicutes_A;c__Clostridia;o__Lachnospirales;f__Lachnospiraceae;g__Acetatifactor;s__Acetatifactor sp900066365	ERP004605	Denmark	Europe	ftp://ftp.ebi.ac.uk/pub/databases/metagenomics/mgnify_genomes/human-gut/v1.0/all_genomes/MGYG-HGUT-000/MGYG-HGUT-00041/genomes3/GUT_GENOME116642.gff.gz	Bacteria	Firmicutes_A	Clostridia	Lachnospirales	Lachnospiraceae	Acetatifactor	Acetatifactor_sp900066365	W	ERS396354
GUT_GENOME072291	ERS396426_2	HGM	MAG	2100631.0	91.0	32323.0	47.37	65.79	1.75	0.03	0.0	0.0	0.0	16.0		GUT_GENOME000166	MGYG-HGUT-00041	d__Bacteria;p__Firmicutes_A;c__Clostridia;o__Lachnospirales;f__Lachnospiraceae;g__Acetatifactor;s__Acetatifactor sp900066365	ERP004605	Spain	Europe	ftp://ftp.ebi.ac.uk/pub/databases/metagenomics/mgnify_genomes/human-gut/v1.0/all_genomes/MGYG-HGUT-000/MGYG-HGUT-00041/genomes2/GUT_GENOME072291.gff.gz	Bacteria	Firmicutes_A	Clostridia	Lachnospirales	Lachnospiraceae	Acetatifactor	Acetatifactor_sp900066365	W	ERS396426
GUT_GENOME155508	QinN_2014__LD-24__bin.1	CIBIO	MAG	2887821.0	306.0	14051.0	46.73	93.12	4.13	0.52	0.0	0.0	0.0	16.0		GUT_GENOME000166	MGYG-HGUT-00041	d__Bacteria;p__Firmicutes_A;c__Clostridia;o__Lachnospirales;f__Lachnospiraceae;g__Acetatifactor;s__Acetatifactor sp900066365	ERP005860	China	Asia	ftp://ftp.ebi.ac.uk/pub/databases/metagenomics/mgnify_genomes/human-gut/v1.0/all_genomes/MGYG-HGUT-000/MGYG-HGUT-00041/genomes1/GUT_GENOME155508.gff.gz	Bacteria	Firmicutes_A	Clostridia	Lachnospirales	Lachnospiraceae	Acetatifactor	Acetatifactor_sp900066365	W	ERS475270
GUT_GENOME073648	ERS396481_87	HGM	MAG	2660175.0	445.0	8410.0	47.06	89.17	3.96	0.06	0.0	0.0	0.0	16.0		GUT_GENOME000166	MGYG-HGUT-00041	d__Bacteria;p__Firmicutes_A;c__Clostridia;o__Lachnospirales;f__Lachnospiraceae;g__Acetatifactor;s__Acetatifactor sp900066365	ERP004605	Spain	Europe	ftp://ftp.ebi.ac.uk/pub/databases/metagenomics/mgnify_genomes/human-gut/v1.0/all_genomes/MGYG-HGUT-000/MGYG-HGUT-00041/genomes1/GUT_GENOME073648.gff.gz	Bacteria	Firmicutes_A	Clostridia	Lachnospirales	Lachnospiraceae	Acetatifactor	Acetatifactor_sp900066365	W	ERS396481
GUT_GENOME104696	KarlssonFH_2013__S317__bin.5	CIBIO	MAG	2612094.0	77.0	58391.0	46.95	90.16	0.97	0.34	0.0	0.0	0.0	15.0		GUT_GENOME000166	MGYG-HGUT-00041	d__Bacteria;p__Firmicutes_A;c__Clostridia;o__Lachnospirales;f__Lachnospiraceae;g__Acetatifactor;s__Acetatifactor sp900066365	ERP002469	Sweden	Europe	ftp://ftp.ebi.ac.uk/pub/databases/metagenomics/mgnify_genomes/human-gut/v1.0/all_genomes/MGYG-HGUT-000/MGYG-HGUT-00041/genomes2/GUT_GENOME104696.gff.gz	Bacteria	Firmicutes_A	Clostridia	Lachnospirales	Lachnospiraceae	Acetatifactor	Acetatifactor_sp900066365	W	ERS235499
GUT_GENOME233039	SRS475611_59	HGM	MAG	2169727.0	95.0	43788.0	47.27	87.12	0.48	0.05	0.0	0.0	0.0	16.0		GUT_GENOME000166	MGYG-HGUT-00041	d__Bacteria;p__Firmicutes_A;c__Clostridia;o__Lachnospirales;f__Lachnospiraceae;g__Acetatifactor;s__Acetatifactor sp900066365	SRP029441	Fiji	Oceania	ftp://ftp.ebi.ac.uk/pub/databases/metagenomics/mgnify_genomes/human-gut/v1.0/all_genomes/MGYG-HGUT-000/MGYG-HGUT-00041/genomes2/GUT_GENOME233039.gff.gz	Bacteria	Firmicutes_A	Clostridia	Lachnospirales	Lachnospiraceae	Acetatifactor	Acetatifactor_sp900066365	NW	SRS475611
GUT_GENOME232986	SRS475604_30	HGM	MAG	3102003.0	110.0	45409.0	46.25	98.55	1.93	1.04	0.0	0.0	0.0	19.0		GUT_GENOME000166	MGYG-HGUT-00041	d__Bacteria;p__Firmicutes_A;c__Clostridia;o__Lachnospirales;f__Lachnospiraceae;g__Acetatifactor;s__Acetatifactor sp900066365	SRP029441	Fiji	Oceania	ftp://ftp.ebi.ac.uk/pub/databases/metagenomics/mgnify_genomes/human-gut/v1.0/all_genomes/MGYG-HGUT-000/MGYG-HGUT-00041/genomes1/GUT_GENOME232986.gff.gz	Bacteria	Firmicutes_A	Clostridia	Lachnospirales	Lachnospiraceae	Acetatifactor	Acetatifactor_sp900066365	NW	SRS475604
GUT_GENOME232967	SRS475598_43	HGM	MAG	2511011.0	52.0	73967.0	46.84	92.27	1.45	0.11	0.0	0.0	0.0	18.0		GUT_GENOME000166	MGYG-HGUT-00041	d__Bacteria;p__Firmicutes_A;c__Clostridia;o__Lachnospirales;f__Lachnospiraceae;g__Acetatifactor;s__Acetatifactor sp900066365	SRP029441	Fiji	Oceania	ftp://ftp.ebi.ac.uk/pub/databases/metagenomics/mgnify_genomes/human-gut/v1.0/all_genomes/MGYG-HGUT-000/MGYG-HGUT-00041/genomes2/GUT_GENOME232967.gff.gz	Bacteria	Firmicutes_A	Clostridia	Lachnospirales	Lachnospiraceae	Acetatifactor	Acetatifactor_sp900066365	NW	SRS475598
GUT_GENOME029161	ERR1018186_bin.42	EBI	MAG	2191163.0	322.0	8920.0	47.34	83.41	2.5	0.0	0.0	0.0	0.0	12.0	ERZ852387	GUT_GENOME000166	MGYG-HGUT-00041	d__Bacteria;p__Firmicutes_A;c__Clostridia;o__Lachnospirales;f__Lachnospiraceae;g__Acetatifactor;s__Acetatifactor sp900066365	ERP012177	China	Asia	ftp://ftp.ebi.ac.uk/pub/databases/metagenomics/mgnify_genomes/human-gut/v1.0/all_genomes/MGYG-HGUT-000/MGYG-HGUT-00041/genomes3/GUT_GENOME029161.gff.gz	Bacteria	Firmicutes_A	Clostridia	Lachnospirales	Lachnospiraceae	Acetatifactor	Acetatifactor_sp900066365	W	ERS848619
GUT_GENOME009296	Bengtsson-PalmeJ_2015__TRAVELRES41__bin.46	CIBIO	MAG	2779233.0	113.0	43426.0	46.66	94.4	1.45	0.08	0.0	51.21	11.25	14.0		GUT_GENOME000166	MGYG-HGUT-00041	d__Bacteria;p__Firmicutes_A;c__Clostridia;o__Lachnospirales;f__Lachnospiraceae;g__Acetatifactor;s__Acetatifactor sp900066365	ERP007090	Sweden	Europe	ftp://ftp.ebi.ac.uk/pub/databases/metagenomics/mgnify_genomes/human-gut/v1.0/all_genomes/MGYG-HGUT-000/MGYG-HGUT-00041/genomes2/GUT_GENOME009296.gff.gz	Bacteria	Firmicutes_A	Clostridia	Lachnospirales	Lachnospiraceae	Acetatifactor	Acetatifactor_sp900066365	W	ERS554232
GUT_GENOME232818	SRS475575_39	HGM	MAG	2891832.0	129.0	46914.0	46.96	90.34	1.21	0.68	0.0	19.18	22.87	20.0		GUT_GENOME000166	MGYG-HGUT-00041	d__Bacteria;p__Firmicutes_A;c__Clostridia;o__Lachnospirales;f__Lachnospiraceae;g__Acetatifactor;s__Acetatifactor sp900066365	SRP029441	Fiji	Oceania	ftp://ftp.ebi.ac.uk/pub/databases/metagenomics/mgnify_genomes/human-gut/v1.0/all_genomes/MGYG-HGUT-000/MGYG-HGUT-00041/genomes3/GUT_GENOME232818.gff.gz	Bacteria	Firmicutes_A	Clostridia	Lachnospirales	Lachnospiraceae	Acetatifactor	Acetatifactor_sp900066365	NW	SRS475575
GUT_GENOME131149	LouisS_2016__AS43_3__bin.21	CIBIO	MAG	2985853.0	85.0	48313.0	46.61	98.23	1.93	0.02	0.0	0.0	5.47	14.0		GUT_GENOME000166	MGYG-HGUT-00041	d__Bacteria;p__Firmicutes_A;c__Clostridia;o__Lachnospirales;f__Lachnospiraceae;g__Acetatifactor;s__Acetatifactor sp900066365		Germany	Europe	ftp://ftp.ebi.ac.uk/pub/databases/metagenomics/mgnify_genomes/human-gut/v1.0/all_genomes/MGYG-HGUT-000/MGYG-HGUT-00041/genomes1/GUT_GENOME131149.gff.gz	Bacteria	Firmicutes_A	Clostridia	Lachnospirales	Lachnospiraceae	Acetatifactor	Acetatifactor_sp900066365	W
GUT_GENOME044524	ERR1578621_bin.7	EBI	MAG	2721047.0	55.0	73228.0	46.61	96.14	1.93	0.01	0.0	0.0	11.25	18.0	ERZ847494	GUT_GENOME000166	MGYG-HGUT-00041	d__Bacteria;p__Firmicutes_A;c__Clostridia;o__Lachnospirales;f__Lachnospiraceae;g__Acetatifactor;s__Acetatifactor sp900066365	ERP016813	China	Asia	ftp://ftp.ebi.ac.uk/pub/databases/metagenomics/mgnify_genomes/human-gut/v1.0/all_genomes/MGYG-HGUT-000/MGYG-HGUT-00041/genomes3/GUT_GENOME044524.gff.gz	Bacteria	Firmicutes_A	Clostridia	Lachnospirales	Lachnospiraceae	Acetatifactor	Acetatifactor_sp900066365	W	ERS1289679
GUT_GENOME267679	ZeeviD_2015__PNP_Main_197__bin.14	CIBIO	MAG	2867555.0	69.0	68554.0	46.78	95.53	0.97	0.01	0.0	49.84	0.0	18.0		GUT_GENOME000166	MGYG-HGUT-00041	d__Bacteria;p__Firmicutes_A;c__Clostridia;o__Lachnospirales;f__Lachnospiraceae;g__Acetatifactor;s__Acetatifactor sp900066365	ERP012929	Israel	Asia	ftp://ftp.ebi.ac.uk/pub/databases/metagenomics/mgnify_genomes/human-gut/v1.0/all_genomes/MGYG-HGUT-000/MGYG-HGUT-00041/genomes3/GUT_GENOME267679.gff.gz	Bacteria	Firmicutes_A	Clostridia	Lachnospirales	Lachnospiraceae	Acetatifactor	Acetatifactor_sp900066365	W	ERS971835
GUT_GENOME232608	SRS475546_20	HGM	MAG	2683984.0	115.0	56213.0	46.84	87.76	1.69		93.28	17.87	21.2	16.0		GUT_GENOME000166	MGYG-HGUT-00041	d__Bacteria;p__Firmicutes_A;c__Clostridia;o__Lachnospirales;f__Lachnospiraceae;g__Acetatifactor;s__Acetatifactor sp900066365	SRP029441	Fiji	Oceania	ftp://ftp.ebi.ac.uk/pub/databases/metagenomics/mgnify_genomes/human-gut/v1.0/all_genomes/MGYG-HGUT-000/MGYG-HGUT-00041/genomes3/GUT_GENOME232608.gff.gz	Bacteria	Firmicutes_A	Clostridia	Lachnospirales	Lachnospiraceae	Acetatifactor	Acetatifactor_sp900066365	NW	SRS475546
GUT_GENOME104065	KarlssonFH_2013__S146__bin.28	CIBIO	MAG	2870230.0	77.0	50079.0	46.78	97.58	1.45	0.12	0.0	0.0	0.0	15.0		GUT_GENOME000166	MGYG-HGUT-00041	d__Bacteria;p__Firmicutes_A;c__Clostridia;o__Lachnospirales;f__Lachnospiraceae;g__Acetatifactor;s__Acetatifactor sp900066365	ERP002469	Sweden	Europe	ftp://ftp.ebi.ac.uk/pub/databases/metagenomics/mgnify_genomes/human-gut/v1.0/all_genomes/MGYG-HGUT-000/MGYG-HGUT-00041/genomes1/GUT_GENOME104065.gff.gz	Bacteria	Firmicutes_A	Clostridia	Lachnospirales	Lachnospiraceae	Acetatifactor	Acetatifactor_sp900066365	W	ERS235622
GUT_GENOME029057	ERR011332_bin.7	EBI	MAG	2710906.0	201.0	21206.0	46.74	90.66	1.93	0.17	0.0	24.98	34.46	18.0	ERZ895407	GUT_GENOME000166	MGYG-HGUT-00041	d__Bacteria;p__Firmicutes_A;c__Clostridia;o__Lachnospirales;f__Lachnospiraceae;g__Acetatifactor;s__Acetatifactor sp900066365	ERP000108	Spain	Europe	ftp://ftp.ebi.ac.uk/pub/databases/metagenomics/mgnify_genomes/human-gut/v1.0/all_genomes/MGYG-HGUT-000/MGYG-HGUT-00041/genomes3/GUT_GENOME029057.gff.gz	Bacteria	Firmicutes_A	Clostridia	Lachnospirales	Lachnospiraceae	Acetatifactor	Acetatifactor_sp900066365	W	ERS006606
GUT_GENOME118089	LiJ_2014__MH0399__bin.10	CIBIO	MAG	3004650.0	241.0	18581.0	46.62	95.78	2.62	0.17	0.0	0.0	11.25	14.0		GUT_GENOME000166	MGYG-HGUT-00041	d__Bacteria;p__Firmicutes_A;c__Clostridia;o__Lachnospirales;f__Lachnospiraceae;g__Acetatifactor;s__Acetatifactor sp900066365	ERP004605	Denmark	Europe	ftp://ftp.ebi.ac.uk/pub/databases/metagenomics/mgnify_genomes/human-gut/v1.0/all_genomes/MGYG-HGUT-000/MGYG-HGUT-00041/genomes2/GUT_GENOME118089.gff.gz	Bacteria	Firmicutes_A	Clostridia	Lachnospirales	Lachnospiraceae	Acetatifactor	Acetatifactor_sp900066365	W	ERS396398
GUT_GENOME118086	LiJ_2014__MH0398__bin.82	CIBIO	MAG	2523153.0	295.0	13261.0	47.05	85.03	4.24	0.24	0.0	0.0	0.0	14.0		GUT_GENOME000166	MGYG-HGUT-00041	d__Bacteria;p__Firmicutes_A;c__Clostridia;o__Lachnospirales;f__Lachnospiraceae;g__Acetatifactor;s__Acetatifactor sp900066365	ERP004605	Denmark	Europe	ftp://ftp.ebi.ac.uk/pub/databases/metagenomics/mgnify_genomes/human-gut/v1.0/all_genomes/MGYG-HGUT-000/MGYG-HGUT-00041/genomes1/GUT_GENOME118086.gff.gz	Bacteria	Firmicutes_A	Clostridia	Lachnospirales	Lachnospiraceae	Acetatifactor	Acetatifactor_sp900066365	W	ERS396397
GUT_GENOME232532	SRS475541_49	HGM	MAG	2879458.0	127.0	44495.0	46.66	96.14	1.45	1.69	94.12	13.57	18.77	15.0		GUT_GENOME000166	MGYG-HGUT-00041	d__Bacteria;p__Firmicutes_A;c__Clostridia;o__Lachnospirales;f__Lachnospiraceae;g__Acetatifactor;s__Acetatifactor sp900066365	SRP029441	Fiji	Oceania	ftp://ftp.ebi.ac.uk/pub/databases/metagenomics/mgnify_genomes/human-gut/v1.0/all_genomes/MGYG-HGUT-000/MGYG-HGUT-00041/genomes3/GUT_GENOME232532.gff.gz	Bacteria	Firmicutes_A	Clostridia	Lachnospirales	Lachnospiraceae	Acetatifactor	Acetatifactor_sp900066365	NW	SRS475541
GUT_GENOME029038	ERR011328_bin.15	EBI	MAG	2588752.0	98.0	41092.0	47.31	92.59	3.38	0.02	0.0	0.0	5.81	16.0	ERZ895395	GUT_GENOME000166	MGYG-HGUT-00041	d__Bacteria;p__Firmicutes_A;c__Clostridia;o__Lachnospirales;f__Lachnospiraceae;g__Acetatifactor;s__Acetatifactor sp900066365	ERP000108	Spain	Europe	ftp://ftp.ebi.ac.uk/pub/databases/metagenomics/mgnify_genomes/human-gut/v1.0/all_genomes/MGYG-HGUT-000/MGYG-HGUT-00041/genomes2/GUT_GENOME029038.gff.gz	Bacteria	Firmicutes_A	Clostridia	Lachnospirales	Lachnospiraceae	Acetatifactor	Acetatifactor_sp900066365	W	ERS006577
GUT_GENOME232451	SRS475537_91	HGM	MAG	2179263.0	270.0	10779.0	47.44	81.47	2.78		0.0	25.83	0.0	13.0		GUT_GENOME000166	MGYG-HGUT-00041	d__Bacteria;p__Firmicutes_A;c__Clostridia;o__Lachnospirales;f__Lachnospiraceae;g__Acetatifactor;s__Acetatifactor sp900066365	SRP029441	Fiji	Oceania	ftp://ftp.ebi.ac.uk/pub/databases/metagenomics/mgnify_genomes/human-gut/v1.0/all_genomes/MGYG-HGUT-000/MGYG-HGUT-00041/genomes1/GUT_GENOME232451.gff.gz	Bacteria	Firmicutes_A	Clostridia	Lachnospirales	Lachnospiraceae	Acetatifactor	Acetatifactor_sp900066365	NW	SRS475537
GUT_GENOME252247	XieH_2016__YSZC12003_35630__bin.34	CIBIO	MAG	2630359.0	377.0	9846.0	47.16	84.41	4.61	0.35	0.0	0.0	0.0	13.0		GUT_GENOME000166	MGYG-HGUT-00041	d__Bacteria;p__Firmicutes_A;c__Clostridia;o__Lachnospirales;f__Lachnospiraceae;g__Acetatifactor;s__Acetatifactor sp900066365	ERP010700	UK	Europe	ftp://ftp.ebi.ac.uk/pub/databases/metagenomics/mgnify_genomes/human-gut/v1.0/all_genomes/MGYG-HGUT-000/MGYG-HGUT-00041/genomes1/GUT_GENOME252247.gff.gz	Bacteria	Firmicutes_A	Clostridia	Lachnospirales	Lachnospiraceae	Acetatifactor	Acetatifactor_sp900066365		ERS746727
GUT_GENOME118023	LiJ_2014__MH0397__bin.16	CIBIO	MAG	3054556.0	75.0	64548.0	46.19	96.03	0.97	0.02	0.0	0.0	0.0	15.0		GUT_GENOME000166	MGYG-HGUT-00041	d__Bacteria;p__Firmicutes_A;c__Clostridia;o__Lachnospirales;f__Lachnospiraceae;g__Acetatifactor;s__Acetatifactor sp900066365	ERP004605	Denmark	Europe	ftp://ftp.ebi.ac.uk/pub/databases/metagenomics/mgnify_genomes/human-gut/v1.0/all_genomes/MGYG-HGUT-000/MGYG-HGUT-00041/genomes2/GUT_GENOME118023.gff.gz	Bacteria	Firmicutes_A	Clostridia	Lachnospirales	Lachnospiraceae	Acetatifactor	Acetatifactor_sp900066365	W	ERS396396
GUT_GENOME117941	LiJ_2014__MH0394__bin.61	CIBIO	MAG	2632198.0	209.0	18893.0	46.99	94.16	2.27	0.14	0.0	0.0	0.0	15.0		GUT_GENOME000166	MGYG-HGUT-00041	d__Bacteria;p__Firmicutes_A;c__Clostridia;o__Lachnospirales;f__Lachnospiraceae;g__Acetatifactor;s__Acetatifactor sp900066365	ERP004605	Denmark	Europe	ftp://ftp.ebi.ac.uk/pub/databases/metagenomics/mgnify_genomes/human-gut/v1.0/all_genomes/MGYG-HGUT-000/MGYG-HGUT-00041/genomes3/GUT_GENOME117941.gff.gz	Bacteria	Firmicutes_A	Clostridia	Lachnospirales	Lachnospiraceae	Acetatifactor	Acetatifactor_sp900066365	W	ERS396393
GUT_GENOME252335	XieH_2016__YSZC12003_35636__bin.8	CIBIO	MAG	2927900.0	60.0	75698.0	46.4	95.49	1.45	0.02	0.0	0.0	10.77	17.0		GUT_GENOME000166	MGYG-HGUT-00041	d__Bacteria;p__Firmicutes_A;c__Clostridia;o__Lachnospirales;f__Lachnospiraceae;g__Acetatifactor;s__Acetatifactor sp900066365	ERP010700	UK	Europe	ftp://ftp.ebi.ac.uk/pub/databases/metagenomics/mgnify_genomes/human-gut/v1.0/all_genomes/MGYG-HGUT-000/MGYG-HGUT-00041/genomes2/GUT_GENOME252335.gff.gz	Bacteria	Firmicutes_A	Clostridia	Lachnospirales	Lachnospiraceae	Acetatifactor	Acetatifactor_sp900066365		ERS746886
GUT_GENOME233077	SRS475613_19	HGM	MAG	3223502.0	109.0	75779.0	45.73	97.58	1.93	0.45	0.0	0.0	54.67	19.0		GUT_GENOME000166	MGYG-HGUT-00041	d__Bacteria;p__Firmicutes_A;c__Clostridia;o__Lachnospirales;f__Lachnospiraceae;g__Acetatifactor;s__Acetatifactor sp900066365	SRP029441	Fiji	Oceania	ftp://ftp.ebi.ac.uk/pub/databases/metagenomics/mgnify_genomes/human-gut/v1.0/all_genomes/MGYG-HGUT-000/MGYG-HGUT-00041/genomes3/GUT_GENOME233077.gff.gz	Bacteria	Firmicutes_A	Clostridia	Lachnospirales	Lachnospiraceae	Acetatifactor	Acetatifactor_sp900066365	NW	SRS475613
GUT_GENOME029303	ERR1018193_bin.1	EBI	MAG	2929524.0	85.0	49406.0	46.89	96.62	2.21	0.07	0.0	23.09	5.4	15.0	ERZ852553	GUT_GENOME000166	MGYG-HGUT-00041	d__Bacteria;p__Firmicutes_A;c__Clostridia;o__Lachnospirales;f__Lachnospiraceae;g__Acetatifactor;s__Acetatifactor sp900066365	ERP012177	China	Asia	ftp://ftp.ebi.ac.uk/pub/databases/metagenomics/mgnify_genomes/human-gut/v1.0/all_genomes/MGYG-HGUT-000/MGYG-HGUT-00041/genomes1/GUT_GENOME029303.gff.gz	Bacteria	Firmicutes_A	Clostridia	Lachnospirales	Lachnospiraceae	Acetatifactor	Acetatifactor_sp900066365	W	ERS848626
GUT_GENOME178844	SRR341719_bin.13	EBI	MAG	3116877.0	99.0	42993.0	46.58	97.23	2.42	0.06	0.0	0.0	0.0	17.0	ERZ864378	GUT_GENOME000166	MGYG-HGUT-00041	d__Bacteria;p__Firmicutes_A;c__Clostridia;o__Lachnospirales;f__Lachnospiraceae;g__Acetatifactor;s__Acetatifactor sp900066365	SRP008047	China	Asia	ftp://ftp.ebi.ac.uk/pub/databases/metagenomics/mgnify_genomes/human-gut/v1.0/all_genomes/MGYG-HGUT-000/MGYG-HGUT-00041/genomes2/GUT_GENOME178844.gff.gz	Bacteria	Firmicutes_A	Clostridia	Lachnospirales	Lachnospiraceae	Acetatifactor	Acetatifactor_sp900066365	W	SRS259572
GUT_GENOME233259	SRS475631_72	HGM	MAG	2927681.0	102.0	55417.0	46.36	89.37	1.74	2.68	89.08	0.0	0.0	18.0		GUT_GENOME000166	MGYG-HGUT-00041	d__Bacteria;p__Firmicutes_A;c__Clostridia;o__Lachnospirales;f__Lachnospiraceae;g__Acetatifactor;s__Acetatifactor sp900066365	SRP029441	Fiji	Oceania	ftp://ftp.ebi.ac.uk/pub/databases/metagenomics/mgnify_genomes/human-gut/v1.0/all_genomes/MGYG-HGUT-000/MGYG-HGUT-00041/genomes3/GUT_GENOME233259.gff.gz	Bacteria	Firmicutes_A	Clostridia	Lachnospirales	Lachnospiraceae	Acetatifactor	Acetatifactor_sp900066365	NW	SRS475631
GUT_GENOME278606	ZeeviD_2015__PNP_Main_714__bin.2	CIBIO	MAG	2665490.0	81.0	51489.0	47.08	95.7	1.45	0.02	0.0	0.0	0.0	18.0		GUT_GENOME000166	MGYG-HGUT-00041	d__Bacteria;p__Firmicutes_A;c__Clostridia;o__Lachnospirales;f__Lachnospiraceae;g__Acetatifactor;s__Acetatifactor sp900066365	ERP012929	Israel	Asia	ftp://ftp.ebi.ac.uk/pub/databases/metagenomics/mgnify_genomes/human-gut/v1.0/all_genomes/MGYG-HGUT-000/MGYG-HGUT-00041/genomes1/GUT_GENOME278606.gff.gz	Bacteria	Firmicutes_A	Clostridia	Lachnospirales	Lachnospiraceae	Acetatifactor	Acetatifactor_sp900066365	W	ERS972352
GUT_GENOME118488	LiJ_2014__O2.UC13-1__bin.100	CIBIO	MAG	2731905.0	46.0	98542.0	46.55	86.47	1.45	0.01	0.0	0.0	0.0	17.0		GUT_GENOME000166	MGYG-HGUT-00041	d__Bacteria;p__Firmicutes_A;c__Clostridia;o__Lachnospirales;f__Lachnospiraceae;g__Acetatifactor;s__Acetatifactor sp900066365	ERP004605	Spain	Europe	ftp://ftp.ebi.ac.uk/pub/databases/metagenomics/mgnify_genomes/human-gut/v1.0/all_genomes/MGYG-HGUT-000/MGYG-HGUT-00041/genomes3/GUT_GENOME118488.gff.gz	Bacteria	Firmicutes_A	Clostridia	Lachnospirales	Lachnospiraceae	Acetatifactor	Acetatifactor_sp900066365	W	ERS396410
GUT_GENOME118481	LiJ_2014__O2.UC12-1__bin.68	CIBIO	MAG	2813064.0	64.0	83591.0	46.65	98.07	1.45	0.02	0.0	0.0	0.0	15.0		GUT_GENOME000166	MGYG-HGUT-00041	d__Bacteria;p__Firmicutes_A;c__Clostridia;o__Lachnospirales;f__Lachnospiraceae;g__Acetatifactor;s__Acetatifactor sp900066365	ERP004605	Spain	Europe	ftp://ftp.ebi.ac.uk/pub/databases/metagenomics/mgnify_genomes/human-gut/v1.0/all_genomes/MGYG-HGUT-000/MGYG-HGUT-00041/genomes3/GUT_GENOME118481.gff.gz	Bacteria	Firmicutes_A	Clostridia	Lachnospirales	Lachnospiraceae	Acetatifactor	Acetatifactor_sp900066365	W	ERS396409
GUT_GENOME278638	ZeeviD_2015__PNP_Main_715__bin.22	CIBIO	MAG	2835224.0	366.0	11056.0	46.47	92.66	3.28	0.11	0.0	0.0	8.03	14.0		GUT_GENOME000166	MGYG-HGUT-00041	d__Bacteria;p__Firmicutes_A;c__Clostridia;o__Lachnospirales;f__Lachnospiraceae;g__Acetatifactor;s__Acetatifactor sp900066365	ERP012929	Israel	Asia	ftp://ftp.ebi.ac.uk/pub/databases/metagenomics/mgnify_genomes/human-gut/v1.0/all_genomes/MGYG-HGUT-000/MGYG-HGUT-00041/genomes2/GUT_GENOME278638.gff.gz	Bacteria	Firmicutes_A	Clostridia	Lachnospirales	Lachnospiraceae	Acetatifactor	Acetatifactor_sp900066365	W	ERS972353
GUT_GENOME009821	Bengtsson-PalmeJ_2015__TRAVELRES50__bin.109	CIBIO	MAG	2991803.0	48.0	95854.0	46.4	95.65	2.42	0.01	0.0	0.0	0.0	16.0		GUT_GENOME000166	MGYG-HGUT-00041	d__Bacteria;p__Firmicutes_A;c__Clostridia;o__Lachnospirales;f__Lachnospiraceae;g__Acetatifactor;s__Acetatifactor sp900066365	ERP007090	Sweden	Europe	ftp://ftp.ebi.ac.uk/pub/databases/metagenomics/mgnify_genomes/human-gut/v1.0/all_genomes/MGYG-HGUT-000/MGYG-HGUT-00041/genomes1/GUT_GENOME009821.gff.gz	Bacteria	Firmicutes_A	Clostridia	Lachnospirales	Lachnospiraceae	Acetatifactor	Acetatifactor_sp900066365	W	ERS554241
GUT_GENOME233631	SRS475692_31	HGM	MAG	3244489.0	146.0	51928.0	46.18	96.62	2.63	2.8	94.12	0.0	19.79	19.0		GUT_GENOME000166	MGYG-HGUT-00041	d__Bacteria;p__Firmicutes_A;c__Clostridia;o__Lachnospirales;f__Lachnospiraceae;g__Acetatifactor;s__Acetatifactor sp900066365	SRP029441	Fiji	Oceania	ftp://ftp.ebi.ac.uk/pub/databases/metagenomics/mgnify_genomes/human-gut/v1.0/all_genomes/MGYG-HGUT-000/MGYG-HGUT-00041/genomes1/GUT_GENOME233631.gff.gz	Bacteria	Firmicutes_A	Clostridia	Lachnospirales	Lachnospiraceae	Acetatifactor	Acetatifactor_sp900066365	NW	SRS475692
GUT_GENOME103211	HMP_2012__SRS063985__bin.27	CIBIO	MAG	2854544.0	95.0	42990.0	46.55	97.91	0.97	0.03	0.0	0.0	0.0	18.0		GUT_GENOME000166	MGYG-HGUT-00041	d__Bacteria;p__Firmicutes_A;c__Clostridia;o__Lachnospirales;f__Lachnospiraceae;g__Acetatifactor;s__Acetatifactor sp900066365	SRP002163	US	North America	ftp://ftp.ebi.ac.uk/pub/databases/metagenomics/mgnify_genomes/human-gut/v1.0/all_genomes/MGYG-HGUT-000/MGYG-HGUT-00041/genomes1/GUT_GENOME103211.gff.gz	Bacteria	Firmicutes_A	Clostridia	Lachnospirales	Lachnospiraceae	Acetatifactor	Acetatifactor_sp900066365	W	SRS063985
GUT_GENOME233572	SRS475684_50	HGM	MAG	2565620.0	64.0	62071.0	47.0	91.79	0.97	0.17	0.0	0.0	0.0	18.0		GUT_GENOME000166	MGYG-HGUT-00041	d__Bacteria;p__Firmicutes_A;c__Clostridia;o__Lachnospirales;f__Lachnospiraceae;g__Acetatifactor;s__Acetatifactor sp900066365	SRP029441	Fiji	Oceania	ftp://ftp.ebi.ac.uk/pub/databases/metagenomics/mgnify_genomes/human-gut/v1.0/all_genomes/MGYG-HGUT-000/MGYG-HGUT-00041/genomes1/GUT_GENOME233572.gff.gz	Bacteria	Firmicutes_A	Clostridia	Lachnospirales	Lachnospiraceae	Acetatifactor	Acetatifactor_sp900066365	NW	SRS475684
GUT_GENOME130861	LoombaR_2017__SID5566_wwo__bin.37	CIBIO	MAG	2530403.0	307.0	11890.0	47.31	92.58	2.48	0.37	0.0	0.0	5.44	15.0		GUT_GENOME000166	MGYG-HGUT-00041	d__Bacteria;p__Firmicutes_A;c__Clostridia;o__Lachnospirales;f__Lachnospiraceae;g__Acetatifactor;s__Acetatifactor sp900066365	SRP100446	US	North America	ftp://ftp.ebi.ac.uk/pub/databases/metagenomics/mgnify_genomes/human-gut/v1.0/all_genomes/MGYG-HGUT-000/MGYG-HGUT-00041/genomes2/GUT_GENOME130861.gff.gz	Bacteria	Firmicutes_A	Clostridia	Lachnospirales	Lachnospiraceae	Acetatifactor	Acetatifactor_sp900066365		SRS1993544
GUT_GENOME009719	Bengtsson-PalmeJ_2015__TRAVELRES49__bin.38	CIBIO	MAG	3032539.0	39.0	111611.0	46.3	96.62	1.93	0.01	0.0	0.0	0.0	16.0		GUT_GENOME000166	MGYG-HGUT-00041	d__Bacteria;p__Firmicutes_A;c__Clostridia;o__Lachnospirales;f__Lachnospiraceae;g__Acetatifactor;s__Acetatifactor sp900066365	ERP007090	Sweden	Europe	ftp://ftp.ebi.ac.uk/pub/databases/metagenomics/mgnify_genomes/human-gut/v1.0/all_genomes/MGYG-HGUT-000/MGYG-HGUT-00041/genomes2/GUT_GENOME009719.gff.gz	Bacteria	Firmicutes_A	Clostridia	Lachnospirales	Lachnospiraceae	Acetatifactor	Acetatifactor_sp900066365	W	ERS554240
GUT_GENOME117867	LiJ_2014__MH0392__bin.42	CIBIO	MAG	2912807.0	85.0	54344.0	46.52	95.17	2.61	0.02	0.0	0.0	0.0	15.0		GUT_GENOME000166	MGYG-HGUT-00041	d__Bacteria;p__Firmicutes_A;c__Clostridia;o__Lachnospirales;f__Lachnospiraceae;g__Acetatifactor;s__Acetatifactor sp900066365	ERP004605	Denmark	Europe	ftp://ftp.ebi.ac.uk/pub/databases/metagenomics/mgnify_genomes/human-gut/v1.0/all_genomes/MGYG-HGUT-000/MGYG-HGUT-00041/genomes3/GUT_GENOME117867.gff.gz	Bacteria	Firmicutes_A	Clostridia	Lachnospirales	Lachnospiraceae	Acetatifactor	Acetatifactor_sp900066365	W	ERS396391
GUT_GENOME118457	LiJ_2014__O2.UC1-1__bin.42	CIBIO	MAG	1531272.0	423.0	3883.0	47.04	59.81	0.1	0.33	0.0	0.0	0.0	8.0		GUT_GENOME000166	MGYG-HGUT-00041	d__Bacteria;p__Firmicutes_A;c__Clostridia;o__Lachnospirales;f__Lachnospiraceae;g__Acetatifactor;s__Acetatifactor sp900066365	ERP004605	Spain	Europe	ftp://ftp.ebi.ac.uk/pub/databases/metagenomics/mgnify_genomes/human-gut/v1.0/all_genomes/MGYG-HGUT-000/MGYG-HGUT-00041/genomes1/GUT_GENOME118457.gff.gz	Bacteria	Firmicutes_A	Clostridia	Lachnospirales	Lachnospiraceae	Acetatifactor	Acetatifactor_sp900066365	W	ERS396407
GUT_GENOME043917	ERR1305891_bin.60	EBI	MAG	3105341.0	156.0	25243.0	46.35	97.54	2.39	0.03	0.0	0.0	0.0	15.0	ERZ833406	GUT_GENOME000166	MGYG-HGUT-00041	d__Bacteria;p__Firmicutes_A;c__Clostridia;o__Lachnospirales;f__Lachnospiraceae;g__Acetatifactor;s__Acetatifactor sp900066365	ERP014480	Denmark	Europe	ftp://ftp.ebi.ac.uk/pub/databases/metagenomics/mgnify_genomes/human-gut/v1.0/all_genomes/MGYG-HGUT-000/MGYG-HGUT-00041/genomes1/GUT_GENOME043917.gff.gz	Bacteria	Firmicutes_A	Clostridia	Lachnospirales	Lachnospiraceae	Acetatifactor	Acetatifactor_sp900066365	W	ERS1076030
GUT_GENOME156907	QinN_2014__LD-9__bin.23	CIBIO	MAG	2906416.0	214.0	20371.0	46.81	93.16	2.82	0.28	0.0	0.0	0.0	14.0		GUT_GENOME000166	MGYG-HGUT-00041	d__Bacteria;p__Firmicutes_A;c__Clostridia;o__Lachnospirales;f__Lachnospiraceae;g__Acetatifactor;s__Acetatifactor sp900066365	ERP005860	China	Asia	ftp://ftp.ebi.ac.uk/pub/databases/metagenomics/mgnify_genomes/human-gut/v1.0/all_genomes/MGYG-HGUT-000/MGYG-HGUT-00041/genomes2/GUT_GENOME156907.gff.gz	Bacteria	Firmicutes_A	Clostridia	Lachnospirales	Lachnospiraceae	Acetatifactor	Acetatifactor_sp900066365	W	ERS475368
GUT_GENOME251399	XieH_2016__YSZC12003_35515__bin.90	CIBIO	MAG	2519686.0	83.0	47189.0	47.08	95.15	2.54	0.08	94.12	0.0	22.5	15.0		GUT_GENOME000166	MGYG-HGUT-00041	d__Bacteria;p__Firmicutes_A;c__Clostridia;o__Lachnospirales;f__Lachnospiraceae;g__Acetatifactor;s__Acetatifactor sp900066365	ERP010700	UK	Europe	ftp://ftp.ebi.ac.uk/pub/databases/metagenomics/mgnify_genomes/human-gut/v1.0/all_genomes/MGYG-HGUT-000/MGYG-HGUT-00041/genomes3/GUT_GENOME251399.gff.gz	Bacteria	Firmicutes_A	Clostridia	Lachnospirales	Lachnospiraceae	Acetatifactor	Acetatifactor_sp900066365		ERS746715
GUT_GENOME233491	SRS475673_23	HGM	MAG	2951672.0	148.0	55850.0	46.67	85.99	2.66		94.96	99.67	82.12	18.0		GUT_GENOME000166	MGYG-HGUT-00041	d__Bacteria;p__Firmicutes_A;c__Clostridia;o__Lachnospirales;f__Lachnospiraceae;g__Acetatifactor;s__Acetatifactor sp900066365	SRP029441	Fiji	Oceania	ftp://ftp.ebi.ac.uk/pub/databases/metagenomics/mgnify_genomes/human-gut/v1.0/all_genomes/MGYG-HGUT-000/MGYG-HGUT-00041/genomes2/GUT_GENOME233491.gff.gz	Bacteria	Firmicutes_A	Clostridia	Lachnospirales	Lachnospiraceae	Acetatifactor	Acetatifactor_sp900066365	NW	SRS475673
GUT_GENOME233455	SRS475666_67	HGM	MAG	2553725.0	187.0	25427.0	47.17	88.39	3.86		0.0	0.0	0.0	15.0		GUT_GENOME000166	MGYG-HGUT-00041	d__Bacteria;p__Firmicutes_A;c__Clostridia;o__Lachnospirales;f__Lachnospiraceae;g__Acetatifactor;s__Acetatifactor sp900066365	SRP029441	Fiji	Oceania	ftp://ftp.ebi.ac.uk/pub/databases/metagenomics/mgnify_genomes/human-gut/v1.0/all_genomes/MGYG-HGUT-000/MGYG-HGUT-00041/genomes3/GUT_GENOME233455.gff.gz	Bacteria	Firmicutes_A	Clostridia	Lachnospirales	Lachnospiraceae	Acetatifactor	Acetatifactor_sp900066365	NW	SRS475666
GUT_GENOME103332	HMP_2012__SRS077730__bin.43	CIBIO	MAG	2545420.0	565.0	5153.0	46.87	82.01	3.04	0.21	0.0	0.0	0.0	10.0		GUT_GENOME000166	MGYG-HGUT-00041	d__Bacteria;p__Firmicutes_A;c__Clostridia;o__Lachnospirales;f__Lachnospiraceae;g__Acetatifactor;s__Acetatifactor sp900066365	SRP002163	US	North America	ftp://ftp.ebi.ac.uk/pub/databases/metagenomics/mgnify_genomes/human-gut/v1.0/all_genomes/MGYG-HGUT-000/MGYG-HGUT-00041/genomes2/GUT_GENOME103332.gff.gz	Bacteria	Firmicutes_A	Clostridia	Lachnospirales	Lachnospiraceae	Acetatifactor	Acetatifactor_sp900066365	W	SRS077730
GUT_GENOME043963	ERR1305893_bin.35	EBI	MAG	2656257.0	111.0	33420.0	46.71	86.96	1.83	0.08	0.0	23.09	0.0	13.0	ERZ833457	GUT_GENOME000166	MGYG-HGUT-00041	d__Bacteria;p__Firmicutes_A;c__Clostridia;o__Lachnospirales;f__Lachnospiraceae;g__Acetatifactor;s__Acetatifactor sp900066365	ERP014480	Denmark	Europe	ftp://ftp.ebi.ac.uk/pub/databases/metagenomics/mgnify_genomes/human-gut/v1.0/all_genomes/MGYG-HGUT-000/MGYG-HGUT-00041/genomes1/GUT_GENOME043963.gff.gz	Bacteria	Firmicutes_A	Clostridia	Lachnospirales	Lachnospiraceae	Acetatifactor	Acetatifactor_sp900066365	W	ERS1076045
GUT_GENOME233404	SRS475664_10	HGM	MAG	2572838.0	136.0	50788.0	47.44	76.81	3.06		75.63	19.77	83.18	13.0		GUT_GENOME000166	MGYG-HGUT-00041	d__Bacteria;p__Firmicutes_A;c__Clostridia;o__Lachnospirales;f__Lachnospiraceae;g__Acetatifactor;s__Acetatifactor sp900066365	SRP029441	Fiji	Oceania	ftp://ftp.ebi.ac.uk/pub/databases/metagenomics/mgnify_genomes/human-gut/v1.0/all_genomes/MGYG-HGUT-000/MGYG-HGUT-00041/genomes2/GUT_GENOME233404.gff.gz	Bacteria	Firmicutes_A	Clostridia	Lachnospirales	Lachnospiraceae	Acetatifactor	Acetatifactor_sp900066365	NW	SRS475664
GUT_GENOME156786	QinN_2014__LD-93__bin.14	CIBIO	MAG	2685184.0	174.0	23652.0	47.1	95.62	2.17	0.55	0.0	31.7	5.4	13.0		GUT_GENOME000166	MGYG-HGUT-00041	d__Bacteria;p__Firmicutes_A;c__Clostridia;o__Lachnospirales;f__Lachnospiraceae;g__Acetatifactor;s__Acetatifactor sp900066365	ERP005860	China	Asia	ftp://ftp.ebi.ac.uk/pub/databases/metagenomics/mgnify_genomes/human-gut/v1.0/all_genomes/MGYG-HGUT-000/MGYG-HGUT-00041/genomes1/GUT_GENOME156786.gff.gz	Bacteria	Firmicutes_A	Clostridia	Lachnospirales	Lachnospiraceae	Acetatifactor	Acetatifactor_sp900066365	W	ERS475372
GUT_GENOME233369	SRS475658_74	HGM	MAG	3343520.0	218.0	47134.0	46.12	93.8	1.9	0.1	0.0	99.67	89.95	20.0		GUT_GENOME000166	MGYG-HGUT-00041	d__Bacteria;p__Firmicutes_A;c__Clostridia;o__Lachnospirales;f__Lachnospiraceae;g__Acetatifactor;s__Acetatifactor sp900066365	SRP029441	Fiji	Oceania	ftp://ftp.ebi.ac.uk/pub/databases/metagenomics/mgnify_genomes/human-gut/v1.0/all_genomes/MGYG-HGUT-000/MGYG-HGUT-00041/genomes3/GUT_GENOME233369.gff.gz	Bacteria	Firmicutes_A	Clostridia	Lachnospirales	Lachnospiraceae	Acetatifactor	Acetatifactor_sp900066365	NW	SRS475658
GUT_GENOME156927	QinN_2014__LV-11__bin.17	CIBIO	MAG	3277454.0	114.0	42380.0	46.06	97.58	1.62	0.13	0.0	24.14	0.0	17.0		GUT_GENOME000166	MGYG-HGUT-00041	d__Bacteria;p__Firmicutes_A;c__Clostridia;o__Lachnospirales;f__Lachnospiraceae;g__Acetatifactor;s__Acetatifactor sp900066365	ERP005860	China	Asia	ftp://ftp.ebi.ac.uk/pub/databases/metagenomics/mgnify_genomes/human-gut/v1.0/all_genomes/MGYG-HGUT-000/MGYG-HGUT-00041/genomes2/GUT_GENOME156927.gff.gz	Bacteria	Firmicutes_A	Clostridia	Lachnospirales	Lachnospiraceae	Acetatifactor	Acetatifactor_sp900066365	W	ERS475383
GUT_GENOME081128	ERS537200_65	HGM	MAG	2165402.0	43.0	70581.0	47.27	82.61	1.29	0.0	0.0	0.0	0.0	16.0		GUT_GENOME000166	MGYG-HGUT-00041	d__Bacteria;p__Firmicutes_A;c__Clostridia;o__Lachnospirales;f__Lachnospiraceae;g__Acetatifactor;s__Acetatifactor sp900066365	ERP006678	China	Asia	ftp://ftp.ebi.ac.uk/pub/databases/metagenomics/mgnify_genomes/human-gut/v1.0/all_genomes/MGYG-HGUT-000/MGYG-HGUT-00041/genomes3/GUT_GENOME081128.gff.gz	Bacteria	Firmicutes_A	Clostridia	Lachnospirales	Lachnospiraceae	Acetatifactor	Acetatifactor_sp900066365	W	ERS537200
GUT_GENOME075147	ERS396527_69	HGM	MAG	2932838.0	121.0	49750.0	46.83	98.07	0.97	0.02	94.12	12.26	99.79	19.0		GUT_GENOME000166	MGYG-HGUT-00041	d__Bacteria;p__Firmicutes_A;c__Clostridia;o__Lachnospirales;f__Lachnospiraceae;g__Acetatifactor;s__Acetatifactor sp900066365	ERP004605	Spain	Europe	ftp://ftp.ebi.ac.uk/pub/databases/metagenomics/mgnify_genomes/human-gut/v1.0/all_genomes/MGYG-HGUT-000/MGYG-HGUT-00041/genomes2/GUT_GENOME075147.gff.gz	Bacteria	Firmicutes_A	Clostridia	Lachnospirales	Lachnospiraceae	Acetatifactor	Acetatifactor_sp900066365	W	ERS396527
GUT_GENOME203191	SRR5558209_bin.9	EBI	MAG	3449400.0	119.0	46061.0	45.64	98.07	1.86	0.19	0.0	53.29	62.02	18.0	ERZ971911	GUT_GENOME000166	MGYG-HGUT-00041	d__Bacteria;p__Firmicutes_A;c__Clostridia;o__Lachnospirales;f__Lachnospiraceae;g__Acetatifactor;s__Acetatifactor sp900066365	SRP100518	Spain	Europe	ftp://ftp.ebi.ac.uk/pub/databases/metagenomics/mgnify_genomes/human-gut/v1.0/all_genomes/MGYG-HGUT-000/MGYG-HGUT-00041/genomes2/GUT_GENOME203191.gff.gz	Bacteria	Firmicutes_A	Clostridia	Lachnospirales	Lachnospiraceae	Acetatifactor	Acetatifactor_sp900066365	W	SRS1996016
GUT_GENOME230646	SRS295000_38	HGM	MAG	2946042.0	105.0	52114.0	46.61	93.72	1.85	0.02	0.0	24.85	0.0	18.0		GUT_GENOME000166	MGYG-HGUT-00041	d__Bacteria;p__Firmicutes_A;c__Clostridia;o__Lachnospirales;f__Lachnospiraceae;g__Acetatifactor;s__Acetatifactor sp900066365	SRP008047	China	Asia	ftp://ftp.ebi.ac.uk/pub/databases/metagenomics/mgnify_genomes/human-gut/v1.0/all_genomes/MGYG-HGUT-000/MGYG-HGUT-00041/genomes2/GUT_GENOME230646.gff.gz	Bacteria	Firmicutes_A	Clostridia	Lachnospirales	Lachnospiraceae	Acetatifactor	Acetatifactor_sp900066365	W	SRS295000
GUT_GENOME074183	ERS396498_62	HGM	MAG	3395895.0	238.0	37817.0	46.8	97.1	1.47	0.05	0.0	0.0	0.0	17.0		GUT_GENOME000166	MGYG-HGUT-00041	d__Bacteria;p__Firmicutes_A;c__Clostridia;o__Lachnospirales;f__Lachnospiraceae;g__Acetatifactor;s__Acetatifactor sp900066365	ERP004605	Spain	Europe	ftp://ftp.ebi.ac.uk/pub/databases/metagenomics/mgnify_genomes/human-gut/v1.0/all_genomes/MGYG-HGUT-000/MGYG-HGUT-00041/genomes3/GUT_GENOME074183.gff.gz	Bacteria	Firmicutes_A	Clostridia	Lachnospirales	Lachnospiraceae	Acetatifactor	Acetatifactor_sp900066365	W	ERS396498
GUT_GENOME046040	ERR1620297_bin.27	EBI	MAG	3098668.0	124.0	35215.0	46.55	97.91	2.25	0.01	0.0	52.38	5.3	14.0	ERZ850201	GUT_GENOME000166	MGYG-HGUT-00041	d__Bacteria;p__Firmicutes_A;c__Clostridia;o__Lachnospirales;f__Lachnospiraceae;g__Acetatifactor;s__Acetatifactor sp900066365	ERP017091	China	Asia	ftp://ftp.ebi.ac.uk/pub/databases/metagenomics/mgnify_genomes/human-gut/v1.0/all_genomes/MGYG-HGUT-000/MGYG-HGUT-00041/genomes2/GUT_GENOME046040.gff.gz	Bacteria	Firmicutes_A	Clostridia	Lachnospirales	Lachnospiraceae	Acetatifactor	Acetatifactor_sp900066365	W	ERS1343359
GUT_GENOME046073	ERR1620299_bin.7	EBI	MAG	2799072.0	78.0	54437.0	46.58	90.18	1.45	0.18	0.0	0.0	0.0	14.0	ERZ850226	GUT_GENOME000166	MGYG-HGUT-00041	d__Bacteria;p__Firmicutes_A;c__Clostridia;o__Lachnospirales;f__Lachnospiraceae;g__Acetatifactor;s__Acetatifactor sp900066365	ERP017091	China	Asia	ftp://ftp.ebi.ac.uk/pub/databases/metagenomics/mgnify_genomes/human-gut/v1.0/all_genomes/MGYG-HGUT-000/MGYG-HGUT-00041/genomes1/GUT_GENOME046073.gff.gz	Bacteria	Firmicutes_A	Clostridia	Lachnospirales	Lachnospiraceae	Acetatifactor	Acetatifactor_sp900066365	W	ERS1343361
GUT_GENOME008450	Bengtsson-PalmeJ_2015__TRAVELRES27__bin.155	CIBIO	MAG	2686833.0	97.0	46528.0	46.86	88.78	1.93	0.17	0.0	23.48	0.0	17.0		GUT_GENOME000166	MGYG-HGUT-00041	d__Bacteria;p__Firmicutes_A;c__Clostridia;o__Lachnospirales;f__Lachnospiraceae;g__Acetatifactor;s__Acetatifactor sp900066365	ERP007090	Sweden	Europe	ftp://ftp.ebi.ac.uk/pub/databases/metagenomics/mgnify_genomes/human-gut/v1.0/all_genomes/MGYG-HGUT-000/MGYG-HGUT-00041/genomes2/GUT_GENOME008450.gff.gz	Bacteria	Firmicutes_A	Clostridia	Lachnospirales	Lachnospiraceae	Acetatifactor	Acetatifactor_sp900066365	W	ERS554218
GUT_GENOME028881	ERR011274_bin.12	EBI	MAG	2408837.0	137.0	26009.0	47.22	90.54	1.21	0.0	0.0	0.0	0.0	18.0	ERZ895178	GUT_GENOME000166	MGYG-HGUT-00041	d__Bacteria;p__Firmicutes_A;c__Clostridia;o__Lachnospirales;f__Lachnospiraceae;g__Acetatifactor;s__Acetatifactor sp900066365	ERP000108	Spain	Europe	ftp://ftp.ebi.ac.uk/pub/databases/metagenomics/mgnify_genomes/human-gut/v1.0/all_genomes/MGYG-HGUT-000/MGYG-HGUT-00041/genomes1/GUT_GENOME028881.gff.gz	Bacteria	Firmicutes_A	Clostridia	Lachnospirales	Lachnospiraceae	Acetatifactor	Acetatifactor_sp900066365	W	ERS006546
GUT_GENOME028879	ERR011273_bin.5	EBI	MAG	2721169.0	429.0	8505.0	47.02	91.42	3.87	0.08	0.0	0.0	0.0	15.0	ERZ895169	GUT_GENOME000166	MGYG-HGUT-00041	d__Bacteria;p__Firmicutes_A;c__Clostridia;o__Lachnospirales;f__Lachnospiraceae;g__Acetatifactor;s__Acetatifactor sp900066365	ERP000108	Spain	Europe	ftp://ftp.ebi.ac.uk/pub/databases/metagenomics/mgnify_genomes/human-gut/v1.0/all_genomes/MGYG-HGUT-000/MGYG-HGUT-00041/genomes1/GUT_GENOME028879.gff.gz	Bacteria	Firmicutes_A	Clostridia	Lachnospirales	Lachnospiraceae	Acetatifactor	Acetatifactor_sp900066365	W	ERS006546
GUT_GENOME008368	Bengtsson-PalmeJ_2015__TRAVELRES26__bin.120	CIBIO	MAG	2059867.0	207.0	14865.0	46.94	74.81	1.77	0.01	0.0	0.0	0.0	16.0		GUT_GENOME000166	MGYG-HGUT-00041	d__Bacteria;p__Firmicutes_A;c__Clostridia;o__Lachnospirales;f__Lachnospiraceae;g__Acetatifactor;s__Acetatifactor sp900066365	ERP007090	Sweden	Europe	ftp://ftp.ebi.ac.uk/pub/databases/metagenomics/mgnify_genomes/human-gut/v1.0/all_genomes/MGYG-HGUT-000/MGYG-HGUT-00041/genomes1/GUT_GENOME008368.gff.gz	Bacteria	Firmicutes_A	Clostridia	Lachnospirales	Lachnospiraceae	Acetatifactor	Acetatifactor_sp900066365	W	ERS554217
GUT_GENOME178210	SRR341663_bin.11	EBI	MAG	2427328.0	255.0	13628.0	47.2	81.24	3.72	0.15	0.0	0.0	0.0	11.0	ERZ863715	GUT_GENOME000166	MGYG-HGUT-00041	d__Bacteria;p__Firmicutes_A;c__Clostridia;o__Lachnospirales;f__Lachnospiraceae;g__Acetatifactor;s__Acetatifactor sp900066365	SRP008047	China	Asia	ftp://ftp.ebi.ac.uk/pub/databases/metagenomics/mgnify_genomes/human-gut/v1.0/all_genomes/MGYG-HGUT-000/MGYG-HGUT-00041/genomes2/GUT_GENOME178210.gff.gz	Bacteria	Firmicutes_A	Clostridia	Lachnospirales	Lachnospiraceae	Acetatifactor	Acetatifactor_sp900066365	W	SRS259516
GUT_GENOME008359	Bengtsson-PalmeJ_2015__TRAVELRES25__bin.97	CIBIO	MAG	2333738.0	153.0	27250.0	46.86	79.39	0.48	0.12	0.0	0.0	0.0	11.0		GUT_GENOME000166	MGYG-HGUT-00041	d__Bacteria;p__Firmicutes_A;c__Clostridia;o__Lachnospirales;f__Lachnospiraceae;g__Acetatifactor;s__Acetatifactor sp900066365	ERP007090	Sweden	Europe	ftp://ftp.ebi.ac.uk/pub/databases/metagenomics/mgnify_genomes/human-gut/v1.0/all_genomes/MGYG-HGUT-000/MGYG-HGUT-00041/genomes2/GUT_GENOME008359.gff.gz	Bacteria	Firmicutes_A	Clostridia	Lachnospirales	Lachnospiraceae	Acetatifactor	Acetatifactor_sp900066365	W	ERS554216
GUT_GENOME074017	ERS396493_79	HGM	MAG	2387180.0	100.0	36171.0	47.22	81.64	0.48	0.1	0.0	0.0	0.0	17.0		GUT_GENOME000166	MGYG-HGUT-00041	d__Bacteria;p__Firmicutes_A;c__Clostridia;o__Lachnospirales;f__Lachnospiraceae;g__Acetatifactor;s__Acetatifactor sp900066365	ERP004605	Spain	Europe	ftp://ftp.ebi.ac.uk/pub/databases/metagenomics/mgnify_genomes/human-gut/v1.0/all_genomes/MGYG-HGUT-000/MGYG-HGUT-00041/genomes2/GUT_GENOME074017.gff.gz	Bacteria	Firmicutes_A	Clostridia	Lachnospirales	Lachnospiraceae	Acetatifactor	Acetatifactor_sp900066365	W	ERS396493
GUT_GENOME178196	SRR341662_bin.15	EBI	MAG	2763518.0	169.0	24984.0	46.93	91.17	2.42	0.15	0.0	0.0	11.25	12.0	ERZ863706	GUT_GENOME000166	MGYG-HGUT-00041	d__Bacteria;p__Firmicutes_A;c__Clostridia;o__Lachnospirales;f__Lachnospiraceae;g__Acetatifactor;s__Acetatifactor sp900066365	SRP008047	China	Asia	ftp://ftp.ebi.ac.uk/pub/databases/metagenomics/mgnify_genomes/human-gut/v1.0/all_genomes/MGYG-HGUT-000/MGYG-HGUT-00041/genomes2/GUT_GENOME178196.gff.gz	Bacteria	Firmicutes_A	Clostridia	Lachnospirales	Lachnospiraceae	Acetatifactor	Acetatifactor_sp900066365	W	SRS259515
GUT_GENOME073904	ERS396489_82	HGM	MAG	2149367.0	77.0	38006.0	47.4	80.27	0.48	0.03	0.0	0.0	0.0	18.0		GUT_GENOME000166	MGYG-HGUT-00041	d__Bacteria;p__Firmicutes_A;c__Clostridia;o__Lachnospirales;f__Lachnospiraceae;g__Acetatifactor;s__Acetatifactor sp900066365	ERP004605	Spain	Europe	ftp://ftp.ebi.ac.uk/pub/databases/metagenomics/mgnify_genomes/human-gut/v1.0/all_genomes/MGYG-HGUT-000/MGYG-HGUT-00041/genomes2/GUT_GENOME073904.gff.gz	Bacteria	Firmicutes_A	Clostridia	Lachnospirales	Lachnospiraceae	Acetatifactor	Acetatifactor_sp900066365	W	ERS396489
GUT_GENOME117481	LiJ_2014__MH0379__bin.67	CIBIO	MAG	3108014.0	64.0	83346.0	46.24	97.97	2.9	0.01	0.0	0.0	8.62	17.0		GUT_GENOME000166	MGYG-HGUT-00041	d__Bacteria;p__Firmicutes_A;c__Clostridia;o__Lachnospirales;f__Lachnospiraceae;g__Acetatifactor;s__Acetatifactor sp900066365	ERP004605	Denmark	Europe	ftp://ftp.ebi.ac.uk/pub/databases/metagenomics/mgnify_genomes/human-gut/v1.0/all_genomes/MGYG-HGUT-000/MGYG-HGUT-00041/genomes2/GUT_GENOME117481.gff.gz	Bacteria	Firmicutes_A	Clostridia	Lachnospirales	Lachnospiraceae	Acetatifactor	Acetatifactor_sp900066365	W	ERS396379
GUT_GENOME267231	ZeeviD_2015__PNP_Main_178__bin.35	CIBIO	MAG	2561351.0	111.0	39773.0	46.95	93.19	1.01	0.06	0.0	25.24	0.0	18.0		GUT_GENOME000166	MGYG-HGUT-00041	d__Bacteria;p__Firmicutes_A;c__Clostridia;o__Lachnospirales;f__Lachnospiraceae;g__Acetatifactor;s__Acetatifactor sp900066365	ERP012929	Israel	Asia	ftp://ftp.ebi.ac.uk/pub/databases/metagenomics/mgnify_genomes/human-gut/v1.0/all_genomes/MGYG-HGUT-000/MGYG-HGUT-00041/genomes1/GUT_GENOME267231.gff.gz	Bacteria	Firmicutes_A	Clostridia	Lachnospirales	Lachnospiraceae	Acetatifactor	Acetatifactor_sp900066365	W	ERS971816
GUT_GENOME155781	QinN_2014__LD-38__bin.20	CIBIO	MAG	2828611.0	46.0	81657.0	46.55	95.65	1.45	0.07	0.0	0.0	0.0	18.0		GUT_GENOME000166	MGYG-HGUT-00041	d__Bacteria;p__Firmicutes_A;c__Clostridia;o__Lachnospirales;f__Lachnospiraceae;g__Acetatifactor;s__Acetatifactor sp900066365	ERP005860	China	Asia	ftp://ftp.ebi.ac.uk/pub/databases/metagenomics/mgnify_genomes/human-gut/v1.0/all_genomes/MGYG-HGUT-000/MGYG-HGUT-00041/genomes1/GUT_GENOME155781.gff.gz	Bacteria	Firmicutes_A	Clostridia	Lachnospirales	Lachnospiraceae	Acetatifactor	Acetatifactor_sp900066365	W	ERS475296
GUT_GENOME203992	SRR5558296_bin.44	EBI	MAG	2949033.0	65.0	72578.0	46.45	96.01	1.93	0.04	0.0	20.81	0.0	18.0	ERZ972769	GUT_GENOME000166	MGYG-HGUT-00041	d__Bacteria;p__Firmicutes_A;c__Clostridia;o__Lachnospirales;f__Lachnospiraceae;g__Acetatifactor;s__Acetatifactor sp900066365	SRP100518	Spain	Europe	ftp://ftp.ebi.ac.uk/pub/databases/metagenomics/mgnify_genomes/human-gut/v1.0/all_genomes/MGYG-HGUT-000/MGYG-HGUT-00041/genomes1/GUT_GENOME203992.gff.gz	Bacteria	Firmicutes_A	Clostridia	Lachnospirales	Lachnospiraceae	Acetatifactor	Acetatifactor_sp900066365	W	SRS1996016
GUT_GENOME204036	SRR5558297_bin.82	EBI	MAG	2748678.0	64.0	68003.0	46.53	93.24	1.93	0.05	0.0	20.81	0.0	18.0	ERZ972813	GUT_GENOME000166	MGYG-HGUT-00041	d__Bacteria;p__Firmicutes_A;c__Clostridia;o__Lachnospirales;f__Lachnospiraceae;g__Acetatifactor;s__Acetatifactor sp900066365	SRP100518	Spain	Europe	ftp://ftp.ebi.ac.uk/pub/databases/metagenomics/mgnify_genomes/human-gut/v1.0/all_genomes/MGYG-HGUT-000/MGYG-HGUT-00041/genomes3/GUT_GENOME204036.gff.gz	Bacteria	Firmicutes_A	Clostridia	Lachnospirales	Lachnospiraceae	Acetatifactor	Acetatifactor_sp900066365	W	SRS1996016
GUT_GENOME046611	ERR1620331_bin.38	EBI	MAG	2733648.0	70.0	57168.0	46.91	95.41	2.6	0.01	0.0	0.0	0.0	15.0	ERZ850877	GUT_GENOME000166	MGYG-HGUT-00041	d__Bacteria;p__Firmicutes_A;c__Clostridia;o__Lachnospirales;f__Lachnospiraceae;g__Acetatifactor;s__Acetatifactor sp900066365	ERP017091	China	Asia	ftp://ftp.ebi.ac.uk/pub/databases/metagenomics/mgnify_genomes/human-gut/v1.0/all_genomes/MGYG-HGUT-000/MGYG-HGUT-00041/genomes1/GUT_GENOME046611.gff.gz	Bacteria	Firmicutes_A	Clostridia	Lachnospirales	Lachnospiraceae	Acetatifactor	Acetatifactor_sp900066365	W	ERS1343393
GUT_GENOME204049	SRR5558298_bin.26	EBI	MAG	2838885.0	56.0	70437.0	46.57	96.14	1.93	0.05	0.0	16.89	0.0	18.0	ERZ972836	GUT_GENOME000166	MGYG-HGUT-00041	d__Bacteria;p__Firmicutes_A;c__Clostridia;o__Lachnospirales;f__Lachnospiraceae;g__Acetatifactor;s__Acetatifactor sp900066365	SRP100518	Spain	Europe	ftp://ftp.ebi.ac.uk/pub/databases/metagenomics/mgnify_genomes/human-gut/v1.0/all_genomes/MGYG-HGUT-000/MGYG-HGUT-00041/genomes1/GUT_GENOME204049.gff.gz	Bacteria	Firmicutes_A	Clostridia	Lachnospirales	Lachnospiraceae	Acetatifactor	Acetatifactor_sp900066365	W	SRS1996016
GUT_GENOME155528	QinN_2014__LD-25__bin.27	CIBIO	MAG	2981164.0	123.0	36166.0	46.9	98.09	1.45	0.28	0.0	0.0	0.0	16.0		GUT_GENOME000166	MGYG-HGUT-00041	d__Bacteria;p__Firmicutes_A;c__Clostridia;o__Lachnospirales;f__Lachnospiraceae;g__Acetatifactor;s__Acetatifactor sp900066365	ERP005860	China	Asia	ftp://ftp.ebi.ac.uk/pub/databases/metagenomics/mgnify_genomes/human-gut/v1.0/all_genomes/MGYG-HGUT-000/MGYG-HGUT-00041/genomes3/GUT_GENOME155528.gff.gz	Bacteria	Firmicutes_A	Clostridia	Lachnospirales	Lachnospiraceae	Acetatifactor	Acetatifactor_sp900066365	W	ERS475271
GUT_GENOME155965	QinN_2014__LD-47__bin.6	CIBIO	MAG	2351753.0	28.0	118838.0	46.94	90.34	1.93	0.04	0.0	0.0	10.77	14.0		GUT_GENOME000166	MGYG-HGUT-00041	d__Bacteria;p__Firmicutes_A;c__Clostridia;o__Lachnospirales;f__Lachnospiraceae;g__Acetatifactor;s__Acetatifactor sp900066365	ERP005860	China	Asia	ftp://ftp.ebi.ac.uk/pub/databases/metagenomics/mgnify_genomes/human-gut/v1.0/all_genomes/MGYG-HGUT-000/MGYG-HGUT-00041/genomes3/GUT_GENOME155965.gff.gz	Bacteria	Firmicutes_A	Clostridia	Lachnospirales	Lachnospiraceae	Acetatifactor	Acetatifactor_sp900066365	W	ERS475309
GUT_GENOME019100	CM_madagascar__V12_01_2FE__bin.36	CIBIO	MAG	2263694.0	274.0	11611.0	47.32	89.73	1.29	0.28	0.0	0.0	5.47	14.0		GUT_GENOME000166	MGYG-HGUT-00041	d__Bacteria;p__Firmicutes_A;c__Clostridia;o__Lachnospirales;f__Lachnospiraceae;g__Acetatifactor;s__Acetatifactor sp900066365	SRP156699	Madagascar	Africa	ftp://ftp.ebi.ac.uk/pub/databases/metagenomics/mgnify_genomes/human-gut/v1.0/all_genomes/MGYG-HGUT-000/MGYG-HGUT-00041/genomes2/GUT_GENOME019100.gff.gz	Bacteria	Firmicutes_A	Clostridia	Lachnospirales	Lachnospiraceae	Acetatifactor	Acetatifactor_sp900066365	NW	SRS3638680
GUT_GENOME074248	ERS396500_99	HGM	MAG	2902021.0	160.0	34566.0	46.79	94.32	1.06	0.06	0.0	0.0	12.21	17.0		GUT_GENOME000166	MGYG-HGUT-00041	d__Bacteria;p__Firmicutes_A;c__Clostridia;o__Lachnospirales;f__Lachnospiraceae;g__Acetatifactor;s__Acetatifactor sp900066365	ERP004605	Spain	Europe	ftp://ftp.ebi.ac.uk/pub/databases/metagenomics/mgnify_genomes/human-gut/v1.0/all_genomes/MGYG-HGUT-000/MGYG-HGUT-00041/genomes1/GUT_GENOME074248.gff.gz	Bacteria	Firmicutes_A	Clostridia	Lachnospirales	Lachnospiraceae	Acetatifactor	Acetatifactor_sp900066365	W	ERS396500
GUT_GENOME267337	ZeeviD_2015__PNP_Main_181__bin.56	CIBIO	MAG	3054194.0	78.0	60365.0	46.19	99.52	1.66	0.01	0.0	6.72	0.0	18.0		GUT_GENOME000166	MGYG-HGUT-00041	d__Bacteria;p__Firmicutes_A;c__Clostridia;o__Lachnospirales;f__Lachnospiraceae;g__Acetatifactor;s__Acetatifactor sp900066365	ERP012929	Israel	Asia	ftp://ftp.ebi.ac.uk/pub/databases/metagenomics/mgnify_genomes/human-gut/v1.0/all_genomes/MGYG-HGUT-000/MGYG-HGUT-00041/genomes3/GUT_GENOME267337.gff.gz	Bacteria	Firmicutes_A	Clostridia	Lachnospirales	Lachnospiraceae	Acetatifactor	Acetatifactor_sp900066365	W	ERS971819
GUT_GENOME185792	SRR4451628_bin.20	EBI	MAG	2726706.0	101.0	39280.0	46.41	91.42	1.71	0.11	0.0	0.0	5.47	13.0	ERZ977496	GUT_GENOME000166	MGYG-HGUT-00041	d__Bacteria;p__Firmicutes_A;c__Clostridia;o__Lachnospirales;f__Lachnospiraceae;g__Acetatifactor;s__Acetatifactor sp900066365	SRP091570	US	North America	ftp://ftp.ebi.ac.uk/pub/databases/metagenomics/mgnify_genomes/human-gut/v1.0/all_genomes/MGYG-HGUT-000/MGYG-HGUT-00041/genomes2/GUT_GENOME185792.gff.gz	Bacteria	Firmicutes_A	Clostridia	Lachnospirales	Lachnospiraceae	Acetatifactor	Acetatifactor_sp900066365		SRS1760590
GUT_GENOME203203	SRR5558211_bin.12	EBI	MAG	3188906.0	85.0	46546.0	46.02	97.1	1.69	0.35	0.0	52.58	12.17	18.0	ERZ971928	GUT_GENOME000166	MGYG-HGUT-00041	d__Bacteria;p__Firmicutes_A;c__Clostridia;o__Lachnospirales;f__Lachnospiraceae;g__Acetatifactor;s__Acetatifactor sp900066365	SRP100518	Spain	Europe	ftp://ftp.ebi.ac.uk/pub/databases/metagenomics/mgnify_genomes/human-gut/v1.0/all_genomes/MGYG-HGUT-000/MGYG-HGUT-00041/genomes1/GUT_GENOME203203.gff.gz	Bacteria	Firmicutes_A	Clostridia	Lachnospirales	Lachnospiraceae	Acetatifactor	Acetatifactor_sp900066365	W	SRS1996016
GUT_GENOME252466	XieH_2016__YSZC12003_35658__bin.69	CIBIO	MAG	2903771.0	135.0	45332.0	46.59	93.66	1.45	0.09	0.0	0.0	0.0	14.0		GUT_GENOME000166	MGYG-HGUT-00041	d__Bacteria;p__Firmicutes_A;c__Clostridia;o__Lachnospirales;f__Lachnospiraceae;g__Acetatifactor;s__Acetatifactor sp900066365	ERP010700	UK	Europe	ftp://ftp.ebi.ac.uk/pub/databases/metagenomics/mgnify_genomes/human-gut/v1.0/all_genomes/MGYG-HGUT-000/MGYG-HGUT-00041/genomes1/GUT_GENOME252466.gff.gz	Bacteria	Firmicutes_A	Clostridia	Lachnospirales	Lachnospiraceae	Acetatifactor	Acetatifactor_sp900066365		ERS746730
GUT_GENOME203216	SRR5558212_bin.30	EBI	MAG	3027204.0	94.0	44020.0	46.34	96.98	2.9	0.19	0.0	24.14	11.93	16.0	ERZ971937	GUT_GENOME000166	MGYG-HGUT-00041	d__Bacteria;p__Firmicutes_A;c__Clostridia;o__Lachnospirales;f__Lachnospiraceae;g__Acetatifactor;s__Acetatifactor sp900066365	SRP100518	Spain	Europe	ftp://ftp.ebi.ac.uk/pub/databases/metagenomics/mgnify_genomes/human-gut/v1.0/all_genomes/MGYG-HGUT-000/MGYG-HGUT-00041/genomes2/GUT_GENOME203216.gff.gz	Bacteria	Firmicutes_A	Clostridia	Lachnospirales	Lachnospiraceae	Acetatifactor	Acetatifactor_sp900066365	W	SRS1996016
GUT_GENOME044970	ERR1578643_bin.74	EBI	MAG	2749150.0	59.0	64808.0	47.08	95.65	1.45	0.01	0.0	0.0	0.0	15.0	ERZ847972	GUT_GENOME000166	MGYG-HGUT-00041	d__Bacteria;p__Firmicutes_A;c__Clostridia;o__Lachnospirales;f__Lachnospiraceae;g__Acetatifactor;s__Acetatifactor sp900066365	ERP016813	China	Asia	ftp://ftp.ebi.ac.uk/pub/databases/metagenomics/mgnify_genomes/human-gut/v1.0/all_genomes/MGYG-HGUT-000/MGYG-HGUT-00041/genomes1/GUT_GENOME044970.gff.gz	Bacteria	Firmicutes_A	Clostridia	Lachnospirales	Lachnospiraceae	Acetatifactor	Acetatifactor_sp900066365	W	ERS1289701
GUT_GENOME203220	SRR5558213_bin.14	EBI	MAG	2859648.0	91.0	44657.0	46.57	95.65	2.58	0.32	0.0	52.58	0.0	15.0	ERZ971948	GUT_GENOME000166	MGYG-HGUT-00041	d__Bacteria;p__Firmicutes_A;c__Clostridia;o__Lachnospirales;f__Lachnospiraceae;g__Acetatifactor;s__Acetatifactor sp900066365	SRP100518	Spain	Europe	ftp://ftp.ebi.ac.uk/pub/databases/metagenomics/mgnify_genomes/human-gut/v1.0/all_genomes/MGYG-HGUT-000/MGYG-HGUT-00041/genomes1/GUT_GENOME203220.gff.gz	Bacteria	Firmicutes_A	Clostridia	Lachnospirales	Lachnospiraceae	Acetatifactor	Acetatifactor_sp900066365	W	SRS1996016
GUT_GENOME117822	LiJ_2014__MH0391__bin.30	CIBIO	MAG	2684117.0	64.0	63840.0	46.99	96.36	1.45	0.01	0.0	0.0	0.0	16.0		GUT_GENOME000166	MGYG-HGUT-00041	d__Bacteria;p__Firmicutes_A;c__Clostridia;o__Lachnospirales;f__Lachnospiraceae;g__Acetatifactor;s__Acetatifactor sp900066365	ERP004605	Denmark	Europe	ftp://ftp.ebi.ac.uk/pub/databases/metagenomics/mgnify_genomes/human-gut/v1.0/all_genomes/MGYG-HGUT-000/MGYG-HGUT-00041/genomes2/GUT_GENOME117822.gff.gz	Bacteria	Firmicutes_A	Clostridia	Lachnospirales	Lachnospiraceae	Acetatifactor	Acetatifactor_sp900066365	W	ERS396390
GUT_GENOME203235	SRR5558214_bin.8	EBI	MAG	3000577.0	97.0	49592.0	46.35	95.88	2.9	0.27	0.0	53.29	12.17	18.0	ERZ971958	GUT_GENOME000166	MGYG-HGUT-00041	d__Bacteria;p__Firmicutes_A;c__Clostridia;o__Lachnospirales;f__Lachnospiraceae;g__Acetatifactor;s__Acetatifactor sp900066365	SRP100518	Spain	Europe	ftp://ftp.ebi.ac.uk/pub/databases/metagenomics/mgnify_genomes/human-gut/v1.0/all_genomes/MGYG-HGUT-000/MGYG-HGUT-00041/genomes1/GUT_GENOME203235.gff.gz	Bacteria	Firmicutes_A	Clostridia	Lachnospirales	Lachnospiraceae	Acetatifactor	Acetatifactor_sp900066365	W	SRS1996016
GUT_GENOME203237	SRR5558215_bin.16	EBI	MAG	3181454.0	57.0	100752.0	45.94	97.6	1.45	0.06	0.0	24.46	12.0	16.0	ERZ971961	GUT_GENOME000166	MGYG-HGUT-00041	d__Bacteria;p__Firmicutes_A;c__Clostridia;o__Lachnospirales;f__Lachnospiraceae;g__Acetatifactor;s__Acetatifactor sp900066365	SRP100518	Spain	Europe	ftp://ftp.ebi.ac.uk/pub/databases/metagenomics/mgnify_genomes/human-gut/v1.0/all_genomes/MGYG-HGUT-000/MGYG-HGUT-00041/genomes2/GUT_GENOME203237.gff.gz	Bacteria	Firmicutes_A	Clostridia	Lachnospirales	Lachnospiraceae	Acetatifactor	Acetatifactor_sp900066365	W	SRS1996016
GUT_GENOME203246	SRR5558216_bin.16	EBI	MAG	2915486.0	69.0	62064.0	46.14	90.82	1.98	0.06	0.0	32.35	0.0	16.0	ERZ971970	GUT_GENOME000166	MGYG-HGUT-00041	d__Bacteria;p__Firmicutes_A;c__Clostridia;o__Lachnospirales;f__Lachnospiraceae;g__Acetatifactor;s__Acetatifactor sp900066365	SRP100518	Spain	Europe	ftp://ftp.ebi.ac.uk/pub/databases/metagenomics/mgnify_genomes/human-gut/v1.0/all_genomes/MGYG-HGUT-000/MGYG-HGUT-00041/genomes1/GUT_GENOME203246.gff.gz	Bacteria	Firmicutes_A	Clostridia	Lachnospirales	Lachnospiraceae	Acetatifactor	Acetatifactor_sp900066365	W	SRS1996016
GUT_GENOME156422	QinN_2014__LD-75__bin.15	CIBIO	MAG	2619320.0	142.0	25869.0	47.32	92.49	1.69	0.31	0.0	0.0	0.0	16.0		GUT_GENOME000166	MGYG-HGUT-00041	d__Bacteria;p__Firmicutes_A;c__Clostridia;o__Lachnospirales;f__Lachnospiraceae;g__Acetatifactor;s__Acetatifactor sp900066365	ERP005860	China	Asia	ftp://ftp.ebi.ac.uk/pub/databases/metagenomics/mgnify_genomes/human-gut/v1.0/all_genomes/MGYG-HGUT-000/MGYG-HGUT-00041/genomes3/GUT_GENOME156422.gff.gz	Bacteria	Firmicutes_A	Clostridia	Lachnospirales	Lachnospiraceae	Acetatifactor	Acetatifactor_sp900066365	W	ERS475351
GUT_GENOME156332	QinN_2014__LD-6__bin.64	CIBIO	MAG	2176391.0	205.0	15940.0	46.84	56.78	0.0	0.92	0.0	0.0	0.0	13.0		GUT_GENOME000166	MGYG-HGUT-00041	d__Bacteria;p__Firmicutes_A;c__Clostridia;o__Lachnospirales;f__Lachnospiraceae;g__Acetatifactor;s__Acetatifactor sp900066365	ERP005860	China	Asia	ftp://ftp.ebi.ac.uk/pub/databases/metagenomics/mgnify_genomes/human-gut/v1.0/all_genomes/MGYG-HGUT-000/MGYG-HGUT-00041/genomes3/GUT_GENOME156332.gff.gz	Bacteria	Firmicutes_A	Clostridia	Lachnospirales	Lachnospiraceae	Acetatifactor	Acetatifactor_sp900066365	W	ERS475328
GUT_GENOME045044	ERR1578646_bin.68	EBI	MAG	2585761.0	65.0	61193.0	47.22	85.63	1.45	0.01	0.0	20.61	0.0	15.0	ERZ848054	GUT_GENOME000166	MGYG-HGUT-00041	d__Bacteria;p__Firmicutes_A;c__Clostridia;o__Lachnospirales;f__Lachnospiraceae;g__Acetatifactor;s__Acetatifactor sp900066365	ERP016813	China	Asia	ftp://ftp.ebi.ac.uk/pub/databases/metagenomics/mgnify_genomes/human-gut/v1.0/all_genomes/MGYG-HGUT-000/MGYG-HGUT-00041/genomes1/GUT_GENOME045044.gff.gz	Bacteria	Firmicutes_A	Clostridia	Lachnospirales	Lachnospiraceae	Acetatifactor	Acetatifactor_sp900066365	W	ERS1289704
GUT_GENOME074875	ERS396518_57	HGM	MAG	2153510.0	274.0	9617.0	47.87	79.62	0.6	0.82	0.0	7.05	11.73	14.0		GUT_GENOME000166	MGYG-HGUT-00041	d__Bacteria;p__Firmicutes_A;c__Clostridia;o__Lachnospirales;f__Lachnospiraceae;g__Acetatifactor;s__Acetatifactor sp900066365	ERP004605	Spain	Europe	ftp://ftp.ebi.ac.uk/pub/databases/metagenomics/mgnify_genomes/human-gut/v1.0/all_genomes/MGYG-HGUT-000/MGYG-HGUT-00041/genomes2/GUT_GENOME074875.gff.gz	Bacteria	Firmicutes_A	Clostridia	Lachnospirales	Lachnospiraceae	Acetatifactor	Acetatifactor_sp900066365	W	ERS396518
GUT_GENOME231167	SRS295027_32	HGM	MAG	2962034.0	116.0	46145.0	46.54	95.17	1.5	0.02	94.12	0.0	34.5	17.0		GUT_GENOME000166	MGYG-HGUT-00041	d__Bacteria;p__Firmicutes_A;c__Clostridia;o__Lachnospirales;f__Lachnospiraceae;g__Acetatifactor;s__Acetatifactor sp900066365	SRP008047	China	Asia	ftp://ftp.ebi.ac.uk/pub/databases/metagenomics/mgnify_genomes/human-gut/v1.0/all_genomes/MGYG-HGUT-000/MGYG-HGUT-00041/genomes3/GUT_GENOME231167.gff.gz	Bacteria	Firmicutes_A	Clostridia	Lachnospirales	Lachnospiraceae	Acetatifactor	Acetatifactor_sp900066365	W	SRS295027
GUT_GENOME231133	SRS295025_15	HGM	MAG	3477039.0	177.0	53402.0	46.23	94.88	1.5	0.01	0.0	99.74	99.79	19.0		GUT_GENOME000166	MGYG-HGUT-00041	d__Bacteria;p__Firmicutes_A;c__Clostridia;o__Lachnospirales;f__Lachnospiraceae;g__Acetatifactor;s__Acetatifactor sp900066365	SRP008047	China	Asia	ftp://ftp.ebi.ac.uk/pub/databases/metagenomics/mgnify_genomes/human-gut/v1.0/all_genomes/MGYG-HGUT-000/MGYG-HGUT-00041/genomes2/GUT_GENOME231133.gff.gz	Bacteria	Firmicutes_A	Clostridia	Lachnospirales	Lachnospiraceae	Acetatifactor	Acetatifactor_sp900066365	W	SRS295025
GUT_GENOME074753	ERS396515_21	HGM	MAG	2502665.0	124.0	42060.0	47.3	88.89	0.97	0.03	0.0	0.0	0.0	18.0		GUT_GENOME000166	MGYG-HGUT-00041	d__Bacteria;p__Firmicutes_A;c__Clostridia;o__Lachnospirales;f__Lachnospiraceae;g__Acetatifactor;s__Acetatifactor sp900066365	ERP004605	Spain	Europe	ftp://ftp.ebi.ac.uk/pub/databases/metagenomics/mgnify_genomes/human-gut/v1.0/all_genomes/MGYG-HGUT-000/MGYG-HGUT-00041/genomes2/GUT_GENOME074753.gff.gz	Bacteria	Firmicutes_A	Clostridia	Lachnospirales	Lachnospiraceae	Acetatifactor	Acetatifactor_sp900066365	W	ERS396515
GUT_GENOME178335	SRR341674_bin.19	EBI	MAG	3016882.0	65.0	69016.0	46.46	98.94	0.97	0.01	0.0	23.09	0.0	14.0	ERZ863851	GUT_GENOME000166	MGYG-HGUT-00041	d__Bacteria;p__Firmicutes_A;c__Clostridia;o__Lachnospirales;f__Lachnospiraceae;g__Acetatifactor;s__Acetatifactor sp900066365	SRP008047	China	Asia	ftp://ftp.ebi.ac.uk/pub/databases/metagenomics/mgnify_genomes/human-gut/v1.0/all_genomes/MGYG-HGUT-000/MGYG-HGUT-00041/genomes2/GUT_GENOME178335.gff.gz	Bacteria	Firmicutes_A	Clostridia	Lachnospirales	Lachnospiraceae	Acetatifactor	Acetatifactor_sp900066365	W	SRS259527
GUT_GENOME028927	ERR011290_bin.12	EBI	MAG	2702692.0	376.0	9234.0	47.02	88.51	4.54	0.42	0.0	0.0	0.0	14.0	ERZ895235	GUT_GENOME000166	MGYG-HGUT-00041	d__Bacteria;p__Firmicutes_A;c__Clostridia;o__Lachnospirales;f__Lachnospiraceae;g__Acetatifactor;s__Acetatifactor sp900066365	ERP000108	Spain	Europe	ftp://ftp.ebi.ac.uk/pub/databases/metagenomics/mgnify_genomes/human-gut/v1.0/all_genomes/MGYG-HGUT-000/MGYG-HGUT-00041/genomes2/GUT_GENOME028927.gff.gz	Bacteria	Firmicutes_A	Clostridia	Lachnospirales	Lachnospiraceae	Acetatifactor	Acetatifactor_sp900066365	W	ERS006512
GUT_GENOME008681	Bengtsson-PalmeJ_2015__TRAVELRES2__bin.83	CIBIO	MAG	2861866.0	57.0	78120.0	46.75	92.27	1.93	0.01	0.0	0.0	0.0	16.0		GUT_GENOME000166	MGYG-HGUT-00041	d__Bacteria;p__Firmicutes_A;c__Clostridia;o__Lachnospirales;f__Lachnospiraceae;g__Acetatifactor;s__Acetatifactor sp900066365	ERP007090	Sweden	Europe	ftp://ftp.ebi.ac.uk/pub/databases/metagenomics/mgnify_genomes/human-gut/v1.0/all_genomes/MGYG-HGUT-000/MGYG-HGUT-00041/genomes2/GUT_GENOME008681.gff.gz	Bacteria	Firmicutes_A	Clostridia	Lachnospirales	Lachnospiraceae	Acetatifactor	Acetatifactor_sp900066365	W	ERS554193
GUT_GENOME131801	LouisS_2016__AS62_0__bin.22	CIBIO	MAG	2688949.0	302.0	12395.0	47.48	94.31	2.74	0.35	0.0	70.38	0.0	13.0		GUT_GENOME000166	MGYG-HGUT-00041	d__Bacteria;p__Firmicutes_A;c__Clostridia;o__Lachnospirales;f__Lachnospiraceae;g__Acetatifactor;s__Acetatifactor sp900066365		Germany	Europe	ftp://ftp.ebi.ac.uk/pub/databases/metagenomics/mgnify_genomes/human-gut/v1.0/all_genomes/MGYG-HGUT-000/MGYG-HGUT-00041/genomes1/GUT_GENOME131801.gff.gz	Bacteria	Firmicutes_A	Clostridia	Lachnospirales	Lachnospiraceae	Acetatifactor	Acetatifactor_sp900066365	W
GUT_GENOME203598	SRR5558252_bin.33	EBI	MAG	2587154.0	194.0	16750.0	47.0	92.39	4.77	0.5	0.0	22.05	0.0	15.0	ERZ972350	GUT_GENOME000166	MGYG-HGUT-00041	d__Bacteria;p__Firmicutes_A;c__Clostridia;o__Lachnospirales;f__Lachnospiraceae;g__Acetatifactor;s__Acetatifactor sp900066365	SRP100518	Spain	Europe	ftp://ftp.ebi.ac.uk/pub/databases/metagenomics/mgnify_genomes/human-gut/v1.0/all_genomes/MGYG-HGUT-000/MGYG-HGUT-00041/genomes1/GUT_GENOME203598.gff.gz	Bacteria	Firmicutes_A	Clostridia	Lachnospirales	Lachnospiraceae	Acetatifactor	Acetatifactor_sp900066365	W	SRS1996016
GUT_GENOME203260	SRR5558218_bin.10	EBI	MAG	3157361.0	70.0	63181.0	46.08	98.07	1.45	0.15	0.0	0.0	0.0	18.0	ERZ971988	GUT_GENOME000166	MGYG-HGUT-00041	d__Bacteria;p__Firmicutes_A;c__Clostridia;o__Lachnospirales;f__Lachnospiraceae;g__Acetatifactor;s__Acetatifactor sp900066365	SRP100518	Spain	Europe	ftp://ftp.ebi.ac.uk/pub/databases/metagenomics/mgnify_genomes/human-gut/v1.0/all_genomes/MGYG-HGUT-000/MGYG-HGUT-00041/genomes3/GUT_GENOME203260.gff.gz	Bacteria	Firmicutes_A	Clostridia	Lachnospirales	Lachnospiraceae	Acetatifactor	Acetatifactor_sp900066365	W	SRS1996016
GUT_GENOME119867	LiJ_2014__V1.CD1-0-PN__bin.37	CIBIO	MAG	2690798.0	52.0	83738.0	47.27	94.69	0.97	0.01	0.0	0.0	14.56	18.0		GUT_GENOME000166	MGYG-HGUT-00041	d__Bacteria;p__Firmicutes_A;c__Clostridia;o__Lachnospirales;f__Lachnospiraceae;g__Acetatifactor;s__Acetatifactor sp900066365	ERP004605	Spain	Europe	ftp://ftp.ebi.ac.uk/pub/databases/metagenomics/mgnify_genomes/human-gut/v1.0/all_genomes/MGYG-HGUT-000/MGYG-HGUT-00041/genomes1/GUT_GENOME119867.gff.gz	Bacteria	Firmicutes_A	Clostridia	Lachnospirales	Lachnospiraceae	Acetatifactor	Acetatifactor_sp900066365	W	ERS396458
GUT_GENOME041825	ERR1293921_bin.13	EBI	MAG	2397754.0	204.0	16329.0	47.47	85.12	3.72	0.15	0.0	0.0	0.0	13.0	ERZ930745	GUT_GENOME000166	MGYG-HGUT-00041	d__Bacteria;p__Firmicutes_A;c__Clostridia;o__Lachnospirales;f__Lachnospiraceae;g__Acetatifactor;s__Acetatifactor sp900066365	ERP013933	US	North America	ftp://ftp.ebi.ac.uk/pub/databases/metagenomics/mgnify_genomes/human-gut/v1.0/all_genomes/MGYG-HGUT-000/MGYG-HGUT-00041/genomes2/GUT_GENOME041825.gff.gz	Bacteria	Firmicutes_A	Clostridia	Lachnospirales	Lachnospiraceae	Acetatifactor	Acetatifactor_sp900066365		ERS1066739
GUT_GENOME012132	BritoIL_2016__M1.7.ST__bin.46	CIBIO	MAG	2869139.0	125.0	35942.0	46.47	97.34	1.93	0.09	0.0	0.0	0.0	17.0		GUT_GENOME000166	MGYG-HGUT-00041	d__Bacteria;p__Firmicutes_A;c__Clostridia;o__Lachnospirales;f__Lachnospiraceae;g__Acetatifactor;s__Acetatifactor sp900066365	SRP029441	Fiji	Oceania	ftp://ftp.ebi.ac.uk/pub/databases/metagenomics/mgnify_genomes/human-gut/v1.0/all_genomes/MGYG-HGUT-000/MGYG-HGUT-00041/genomes1/GUT_GENOME012132.gff.gz	Bacteria	Firmicutes_A	Clostridia	Lachnospirales	Lachnospiraceae	Acetatifactor	Acetatifactor_sp900066365	NW	SRS476077
GUT_GENOME183645	SRR4408023_bin.10	EBI	MAG	2938530.0	104.0	40900.0	46.53	95.17	0.97	0.04	0.0	23.09	0.0	14.0	ERZ962161	GUT_GENOME000166	MGYG-HGUT-00041	d__Bacteria;p__Firmicutes_A;c__Clostridia;o__Lachnospirales;f__Lachnospiraceae;g__Acetatifactor;s__Acetatifactor sp900066365	SRP090628	Russia	Europe	ftp://ftp.ebi.ac.uk/pub/databases/metagenomics/mgnify_genomes/human-gut/v1.0/all_genomes/MGYG-HGUT-000/MGYG-HGUT-00041/genomes1/GUT_GENOME183645.gff.gz	Bacteria	Firmicutes_A	Clostridia	Lachnospirales	Lachnospiraceae	Acetatifactor	Acetatifactor_sp900066365	W	SRS1735458
GUT_GENOME126055	LiSS_2016__FAT_012-22-0-0__bin.41	CIBIO	MAG	2679023.0	156.0	27220.0	46.82	91.07	2.01	0.14	0.0	0.0	0.0	15.0		GUT_GENOME000166	MGYG-HGUT-00041	d__Bacteria;p__Firmicutes_A;c__Clostridia;o__Lachnospirales;f__Lachnospiraceae;g__Acetatifactor;s__Acetatifactor sp900066365	ERP013827	Netherlands	Europe	ftp://ftp.ebi.ac.uk/pub/databases/metagenomics/mgnify_genomes/human-gut/v1.0/all_genomes/MGYG-HGUT-000/MGYG-HGUT-00041/genomes3/GUT_GENOME126055.gff.gz	Bacteria	Firmicutes_A	Clostridia	Lachnospirales	Lachnospiraceae	Acetatifactor	Acetatifactor_sp900066365	W	ERS1069652
GUT_GENOME191721	SRR5056880_bin.58	EBI	MAG	2578109.0	139.0	25865.0	47.13	94.08	2.54	0.52	0.0	0.0	0.0	13.0	ERZ937560	GUT_GENOME000166	MGYG-HGUT-00041	d__Bacteria;p__Firmicutes_A;c__Clostridia;o__Lachnospirales;f__Lachnospiraceae;g__Acetatifactor;s__Acetatifactor sp900066365	SRP093965	US	North America	ftp://ftp.ebi.ac.uk/pub/databases/metagenomics/mgnify_genomes/human-gut/v1.0/all_genomes/MGYG-HGUT-000/MGYG-HGUT-00041/genomes1/GUT_GENOME191721.gff.gz	Bacteria	Firmicutes_A	Clostridia	Lachnospirales	Lachnospiraceae	Acetatifactor	Acetatifactor_sp900066365		SRS1820400
GUT_GENOME242111	VatanenT_2016__G80423__bin.2	CIBIO	MAG	3291288.0	229.0	21456.0	45.95	98.07	1.51	0.01	0.0	0.0	37.2	19.0		GUT_GENOME000166	MGYG-HGUT-00041	d__Bacteria;p__Firmicutes_A;c__Clostridia;o__Lachnospirales;f__Lachnospiraceae;g__Acetatifactor;s__Acetatifactor sp900066365	SRP090628	Russia	Europe	ftp://ftp.ebi.ac.uk/pub/databases/metagenomics/mgnify_genomes/human-gut/v1.0/all_genomes/MGYG-HGUT-000/MGYG-HGUT-00041/genomes1/GUT_GENOME242111.gff.gz	Bacteria	Firmicutes_A	Clostridia	Lachnospirales	Lachnospiraceae	Acetatifactor	Acetatifactor_sp900066365	W	SRS1735441
GUT_GENOME183542	SRR4408006_bin.3	EBI	MAG	3251606.0	215.0	21529.0	46.01	98.07	1.51	0.01	0.0	0.0	37.2	19.0	ERZ962018	GUT_GENOME000166	MGYG-HGUT-00041	d__Bacteria;p__Firmicutes_A;c__Clostridia;o__Lachnospirales;f__Lachnospiraceae;g__Acetatifactor;s__Acetatifactor sp900066365	SRP090628	Russia	Europe	ftp://ftp.ebi.ac.uk/pub/databases/metagenomics/mgnify_genomes/human-gut/v1.0/all_genomes/MGYG-HGUT-000/MGYG-HGUT-00041/genomes2/GUT_GENOME183542.gff.gz	Bacteria	Firmicutes_A	Clostridia	Lachnospirales	Lachnospiraceae	Acetatifactor	Acetatifactor_sp900066365	W	SRS1735441
GUT_GENOME087732	ERS608506_12	HGM	MAG	1667222.0	492.0	3792.0	47.99	59.24	1.25		0.0	0.0	0.0	5.0		GUT_GENOME000166	MGYG-HGUT-00041	d__Bacteria;p__Firmicutes_A;c__Clostridia;o__Lachnospirales;f__Lachnospiraceae;g__Acetatifactor;s__Acetatifactor sp900066365	ERP008729	Austria	Europe	ftp://ftp.ebi.ac.uk/pub/databases/metagenomics/mgnify_genomes/human-gut/v1.0/all_genomes/MGYG-HGUT-000/MGYG-HGUT-00041/genomes3/GUT_GENOME087732.gff.gz	Bacteria	Firmicutes_A	Clostridia	Lachnospirales	Lachnospiraceae	Acetatifactor	Acetatifactor_sp900066365	W	ERS608506
GUT_GENOME191776	SRR5056884_bin.34	EBI	MAG	2713092.0	172.0	22919.0	46.99	91.34	4.7	0.17	0.0	0.0	0.0	12.0	ERZ937647	GUT_GENOME000166	MGYG-HGUT-00041	d__Bacteria;p__Firmicutes_A;c__Clostridia;o__Lachnospirales;f__Lachnospiraceae;g__Acetatifactor;s__Acetatifactor sp900066365	SRP093965	US	North America	ftp://ftp.ebi.ac.uk/pub/databases/metagenomics/mgnify_genomes/human-gut/v1.0/all_genomes/MGYG-HGUT-000/MGYG-HGUT-00041/genomes1/GUT_GENOME191776.gff.gz	Bacteria	Firmicutes_A	Clostridia	Lachnospirales	Lachnospiraceae	Acetatifactor	Acetatifactor_sp900066365		SRS1820404
GUT_GENOME126084	LiSS_2016__FAT_012-22-14-0__bin.52	CIBIO	MAG	2550510.0	155.0	27497.0	47.07	77.19	1.75	0.15	0.0	20.55	14.56	16.0		GUT_GENOME000166	MGYG-HGUT-00041	d__Bacteria;p__Firmicutes_A;c__Clostridia;o__Lachnospirales;f__Lachnospiraceae;g__Acetatifactor;s__Acetatifactor sp900066365	ERP013827	Netherlands	Europe	ftp://ftp.ebi.ac.uk/pub/databases/metagenomics/mgnify_genomes/human-gut/v1.0/all_genomes/MGYG-HGUT-000/MGYG-HGUT-00041/genomes3/GUT_GENOME126084.gff.gz	Bacteria	Firmicutes_A	Clostridia	Lachnospirales	Lachnospiraceae	Acetatifactor	Acetatifactor_sp900066365	W	ERS1069653
GUT_GENOME033928	ERR1190659_bin.31	EBI	MAG	2730832.0	75.0	59288.0	46.9	95.65	3.92	0.03	0.0	21.07	5.4	15.0	ERZ879463	GUT_GENOME000166	MGYG-HGUT-00041	d__Bacteria;p__Firmicutes_A;c__Clostridia;o__Lachnospirales;f__Lachnospiraceae;g__Acetatifactor;s__Acetatifactor sp900066365	ERP013562	China	Asia	ftp://ftp.ebi.ac.uk/pub/databases/metagenomics/mgnify_genomes/human-gut/v1.0/all_genomes/MGYG-HGUT-000/MGYG-HGUT-00041/genomes2/GUT_GENOME033928.gff.gz	Bacteria	Firmicutes_A	Clostridia	Lachnospirales	Lachnospiraceae	Acetatifactor	Acetatifactor_sp900066365	W	ERS1015734
GUT_GENOME126102	LiSS_2016__FAT_012-22-2-0__bin.32	CIBIO	MAG	2542432.0	121.0	35053.0	47.01	94.69	1.45	0.08	0.0	0.0	0.0	14.0		GUT_GENOME000166	MGYG-HGUT-00041	d__Bacteria;p__Firmicutes_A;c__Clostridia;o__Lachnospirales;f__Lachnospiraceae;g__Acetatifactor;s__Acetatifactor sp900066365	ERP013827	Netherlands	Europe	ftp://ftp.ebi.ac.uk/pub/databases/metagenomics/mgnify_genomes/human-gut/v1.0/all_genomes/MGYG-HGUT-000/MGYG-HGUT-00041/genomes3/GUT_GENOME126102.gff.gz	Bacteria	Firmicutes_A	Clostridia	Lachnospirales	Lachnospiraceae	Acetatifactor	Acetatifactor_sp900066365	W	ERS1069654
GUT_GENOME242042	VatanenT_2016__G80410__bin.12	CIBIO	MAG	2780647.0	140.0	28332.0	46.94	96.69	1.93	0.04	0.0	0.0	0.0	17.0		GUT_GENOME000166	MGYG-HGUT-00041	d__Bacteria;p__Firmicutes_A;c__Clostridia;o__Lachnospirales;f__Lachnospiraceae;g__Acetatifactor;s__Acetatifactor sp900066365	SRP090628	Russia	Europe	ftp://ftp.ebi.ac.uk/pub/databases/metagenomics/mgnify_genomes/human-gut/v1.0/all_genomes/MGYG-HGUT-000/MGYG-HGUT-00041/genomes3/GUT_GENOME242042.gff.gz	Bacteria	Firmicutes_A	Clostridia	Lachnospirales	Lachnospiraceae	Acetatifactor	Acetatifactor_sp900066365	W	SRS1735711
GUT_GENOME121933	LiJ_2014__V1.FI32__bin.16	CIBIO	MAG	2411820.0	377.0	8926.0	47.44	88.89	2.46	0.28	0.0	0.0	0.0	11.0		GUT_GENOME000166	MGYG-HGUT-00041	d__Bacteria;p__Firmicutes_A;c__Clostridia;o__Lachnospirales;f__Lachnospiraceae;g__Acetatifactor;s__Acetatifactor sp900066365	ERP004605	Spain	Europe	ftp://ftp.ebi.ac.uk/pub/databases/metagenomics/mgnify_genomes/human-gut/v1.0/all_genomes/MGYG-HGUT-000/MGYG-HGUT-00041/genomes1/GUT_GENOME121933.gff.gz	Bacteria	Firmicutes_A	Clostridia	Lachnospirales	Lachnospiraceae	Acetatifactor	Acetatifactor_sp900066365	W	ERS396523
GUT_GENOME094956	FengQ_2015__SID532305__bin.3	CIBIO	MAG	2403848.0	338.0	9295.0	47.44	84.61	1.13	0.66	0.0	17.55	0.0	14.0		GUT_GENOME000166	MGYG-HGUT-00041	d__Bacteria;p__Firmicutes_A;c__Clostridia;o__Lachnospirales;f__Lachnospiraceae;g__Acetatifactor;s__Acetatifactor sp900066365	ERP008729	Austria	Europe	ftp://ftp.ebi.ac.uk/pub/databases/metagenomics/mgnify_genomes/human-gut/v1.0/all_genomes/MGYG-HGUT-000/MGYG-HGUT-00041/genomes3/GUT_GENOME094956.gff.gz	Bacteria	Firmicutes_A	Clostridia	Lachnospirales	Lachnospiraceae	Acetatifactor	Acetatifactor_sp900066365	W	ERS631832
GUT_GENOME087422	ERS608493_85	HGM	MAG	2417151.0	163.0	28317.0	47.44	84.66	2.45		90.76	0.0	13.23	15.0		GUT_GENOME000166	MGYG-HGUT-00041	d__Bacteria;p__Firmicutes_A;c__Clostridia;o__Lachnospirales;f__Lachnospiraceae;g__Acetatifactor;s__Acetatifactor sp900066365	ERP008729	Austria	Europe	ftp://ftp.ebi.ac.uk/pub/databases/metagenomics/mgnify_genomes/human-gut/v1.0/all_genomes/MGYG-HGUT-000/MGYG-HGUT-00041/genomes3/GUT_GENOME087422.gff.gz	Bacteria	Firmicutes_A	Clostridia	Lachnospirales	Lachnospiraceae	Acetatifactor	Acetatifactor_sp900066365	W	ERS608493
GUT_GENOME241975	VatanenT_2016__G80400__bin.9	CIBIO	MAG	2153799.0	600.0	4014.0	47.49	74.53	2.46	0.24	0.0	0.0	0.0	12.0		GUT_GENOME000166	MGYG-HGUT-00041	d__Bacteria;p__Firmicutes_A;c__Clostridia;o__Lachnospirales;f__Lachnospiraceae;g__Acetatifactor;s__Acetatifactor sp900066365	SRP090628	Estonia	Europe	ftp://ftp.ebi.ac.uk/pub/databases/metagenomics/mgnify_genomes/human-gut/v1.0/all_genomes/MGYG-HGUT-000/MGYG-HGUT-00041/genomes2/GUT_GENOME241975.gff.gz	Bacteria	Firmicutes_A	Clostridia	Lachnospirales	Lachnospiraceae	Acetatifactor	Acetatifactor_sp900066365	W	SRS1735700
GUT_GENOME014364	BritoIL_2016__W2.44.ST__bin.65	CIBIO	MAG	2922252.0	71.0	59543.0	46.6	93.96	3.86	0.03	0.0	0.0	0.0	17.0		GUT_GENOME000166	MGYG-HGUT-00041	d__Bacteria;p__Firmicutes_A;c__Clostridia;o__Lachnospirales;f__Lachnospiraceae;g__Acetatifactor;s__Acetatifactor sp900066365	SRP029441	Fiji	Oceania	ftp://ftp.ebi.ac.uk/pub/databases/metagenomics/mgnify_genomes/human-gut/v1.0/all_genomes/MGYG-HGUT-000/MGYG-HGUT-00041/genomes1/GUT_GENOME014364.gff.gz	Bacteria	Firmicutes_A	Clostridia	Lachnospirales	Lachnospiraceae	Acetatifactor	Acetatifactor_sp900066365	NW	SRS476128
GUT_GENOME038898	ERR1293565_bin.20	EBI	MAG	2770309.0	120.0	36131.0	46.82	87.44	2.9	0.3	92.44	0.0	5.4	13.0	ERZ927131	GUT_GENOME000166	MGYG-HGUT-00041	d__Bacteria;p__Firmicutes_A;c__Clostridia;o__Lachnospirales;f__Lachnospiraceae;g__Acetatifactor;s__Acetatifactor sp900066365	ERP013933	US	North America	ftp://ftp.ebi.ac.uk/pub/databases/metagenomics/mgnify_genomes/human-gut/v1.0/all_genomes/MGYG-HGUT-000/MGYG-HGUT-00041/genomes1/GUT_GENOME038898.gff.gz	Bacteria	Firmicutes_A	Clostridia	Lachnospirales	Lachnospiraceae	Acetatifactor	Acetatifactor_sp900066365		ERS1066651
GUT_GENOME192578	SRR5056932_bin.70	EBI	MAG	2895890.0	75.0	60542.0	46.74	97.1	0.97	0.15	0.0	0.0	0.0	13.0	ERZ944535	GUT_GENOME000166	MGYG-HGUT-00041	d__Bacteria;p__Firmicutes_A;c__Clostridia;o__Lachnospirales;f__Lachnospiraceae;g__Acetatifactor;s__Acetatifactor sp900066365	SRP093965	US	North America	ftp://ftp.ebi.ac.uk/pub/databases/metagenomics/mgnify_genomes/human-gut/v1.0/all_genomes/MGYG-HGUT-000/MGYG-HGUT-00041/genomes1/GUT_GENOME192578.gff.gz	Bacteria	Firmicutes_A	Clostridia	Lachnospirales	Lachnospiraceae	Acetatifactor	Acetatifactor_sp900066365		SRS1820440
GUT_GENOME038904	ERR1293566_bin.13	EBI	MAG	2886113.0	130.0	30122.0	46.65	94.97	1.56	0.17	0.0	0.0	0.0	14.0	ERZ927133	GUT_GENOME000166	MGYG-HGUT-00041	d__Bacteria;p__Firmicutes_A;c__Clostridia;o__Lachnospirales;f__Lachnospiraceae;g__Acetatifactor;s__Acetatifactor sp900066365	ERP013933	US	North America	ftp://ftp.ebi.ac.uk/pub/databases/metagenomics/mgnify_genomes/human-gut/v1.0/all_genomes/MGYG-HGUT-000/MGYG-HGUT-00041/genomes1/GUT_GENOME038904.gff.gz	Bacteria	Firmicutes_A	Clostridia	Lachnospirales	Lachnospiraceae	Acetatifactor	Acetatifactor_sp900066365		ERS1066651
GUT_GENOME241915	VatanenT_2016__G80389__bin.7	CIBIO	MAG	2815134.0	305.0	12739.0	46.87	96.03	1.69	0.04	0.0	37.12	0.0	17.0		GUT_GENOME000166	MGYG-HGUT-00041	d__Bacteria;p__Firmicutes_A;c__Clostridia;o__Lachnospirales;f__Lachnospiraceae;g__Acetatifactor;s__Acetatifactor sp900066365	SRP090628	Russia	Europe	ftp://ftp.ebi.ac.uk/pub/databases/metagenomics/mgnify_genomes/human-gut/v1.0/all_genomes/MGYG-HGUT-000/MGYG-HGUT-00041/genomes2/GUT_GENOME241915.gff.gz	Bacteria	Firmicutes_A	Clostridia	Lachnospirales	Lachnospiraceae	Acetatifactor	Acetatifactor_sp900066365	W	SRS1735688
GUT_GENOME014284	BritoIL_2016__W2.41.ST__bin.70	CIBIO	MAG	2136023.0	324.0	8509.0	47.57	86.03	2.54	0.41	0.0	0.0	0.0	14.0		GUT_GENOME000166	MGYG-HGUT-00041	d__Bacteria;p__Firmicutes_A;c__Clostridia;o__Lachnospirales;f__Lachnospiraceae;g__Acetatifactor;s__Acetatifactor sp900066365	SRP029441	Fiji	Oceania	ftp://ftp.ebi.ac.uk/pub/databases/metagenomics/mgnify_genomes/human-gut/v1.0/all_genomes/MGYG-HGUT-000/MGYG-HGUT-00041/genomes3/GUT_GENOME014284.gff.gz	Bacteria	Firmicutes_A	Clostridia	Lachnospirales	Lachnospiraceae	Acetatifactor	Acetatifactor_sp900066365	NW	SRS476293
GUT_GENOME246767	VogtmannE_2016__MMRS79893829ST-27-0-0__bin.22	CIBIO	MAG	2844825.0	129.0	28430.0	47.09	96.62	0.97	0.06	0.0	0.0	0.0	15.0		GUT_GENOME000166	MGYG-HGUT-00041	d__Bacteria;p__Firmicutes_A;c__Clostridia;o__Lachnospirales;f__Lachnospiraceae;g__Acetatifactor;s__Acetatifactor sp900066365	ERP013933	US	North America	ftp://ftp.ebi.ac.uk/pub/databases/metagenomics/mgnify_genomes/human-gut/v1.0/all_genomes/MGYG-HGUT-000/MGYG-HGUT-00041/genomes3/GUT_GENOME246767.gff.gz	Bacteria	Firmicutes_A	Clostridia	Lachnospirales	Lachnospiraceae	Acetatifactor	Acetatifactor_sp900066365		ERS1066688
GUT_GENOME038912	ERR1293567_bin.17	EBI	MAG	2947941.0	114.0	34381.0	46.55	94.11	3.51	0.17	0.0	24.98	0.0	14.0	ERZ927143	GUT_GENOME000166	MGYG-HGUT-00041	d__Bacteria;p__Firmicutes_A;c__Clostridia;o__Lachnospirales;f__Lachnospiraceae;g__Acetatifactor;s__Acetatifactor sp900066365	ERP013933	US	North America	ftp://ftp.ebi.ac.uk/pub/databases/metagenomics/mgnify_genomes/human-gut/v1.0/all_genomes/MGYG-HGUT-000/MGYG-HGUT-00041/genomes1/GUT_GENOME038912.gff.gz	Bacteria	Firmicutes_A	Clostridia	Lachnospirales	Lachnospiraceae	Acetatifactor	Acetatifactor_sp900066365		ERS1066651
GUT_GENOME094709	FengQ_2015__SID531361__bin.39	CIBIO	MAG	2990204.0	136.0	34228.0	46.62	99.36	0.97	0.2	0.0	0.0	0.0	16.0		GUT_GENOME000166	MGYG-HGUT-00041	d__Bacteria;p__Firmicutes_A;c__Clostridia;o__Lachnospirales;f__Lachnospiraceae;g__Acetatifactor;s__Acetatifactor sp900066365	ERP008729	Austria	Europe	ftp://ftp.ebi.ac.uk/pub/databases/metagenomics/mgnify_genomes/human-gut/v1.0/all_genomes/MGYG-HGUT-000/MGYG-HGUT-00041/genomes1/GUT_GENOME094709.gff.gz	Bacteria	Firmicutes_A	Clostridia	Lachnospirales	Lachnospiraceae	Acetatifactor	Acetatifactor_sp900066365	W	ERS608586
GUT_GENOME242190	VatanenT_2016__G80439__bin.3	CIBIO	MAG	2745151.0	273.0	13930.0	47.02	96.77	2.33	0.05	0.0	0.0	0.0	15.0		GUT_GENOME000166	MGYG-HGUT-00041	d__Bacteria;p__Firmicutes_A;c__Clostridia;o__Lachnospirales;f__Lachnospiraceae;g__Acetatifactor;s__Acetatifactor sp900066365	SRP090628	Russia	Europe	ftp://ftp.ebi.ac.uk/pub/databases/metagenomics/mgnify_genomes/human-gut/v1.0/all_genomes/MGYG-HGUT-000/MGYG-HGUT-00041/genomes2/GUT_GENOME242190.gff.gz	Bacteria	Firmicutes_A	Clostridia	Lachnospirales	Lachnospiraceae	Acetatifactor	Acetatifactor_sp900066365	W	SRS1735458
GUT_GENOME189957	SRR5056759_bin.78	EBI	MAG	2199220.0	96.0	35068.0	47.41	85.26	0.97	0.01	0.0	0.0	0.0	15.0	ERZ935515	GUT_GENOME000166	MGYG-HGUT-00041	d__Bacteria;p__Firmicutes_A;c__Clostridia;o__Lachnospirales;f__Lachnospiraceae;g__Acetatifactor;s__Acetatifactor sp900066365	SRP093965	US	North America	ftp://ftp.ebi.ac.uk/pub/databases/metagenomics/mgnify_genomes/human-gut/v1.0/all_genomes/MGYG-HGUT-000/MGYG-HGUT-00041/genomes3/GUT_GENOME189957.gff.gz	Bacteria	Firmicutes_A	Clostridia	Lachnospirales	Lachnospiraceae	Acetatifactor	Acetatifactor_sp900066365		SRS1820291
GUT_GENOME273350	ZeeviD_2015__PNP_Main_43__bin.23	CIBIO	MAG	2434712.0	53.0	68728.0	47.19	91.3	1.45	0.0	0.0	8.02	5.5	18.0		GUT_GENOME000166	MGYG-HGUT-00041	d__Bacteria;p__Firmicutes_A;c__Clostridia;o__Lachnospirales;f__Lachnospiraceae;g__Acetatifactor;s__Acetatifactor sp900066365	ERP012929	Israel	Asia	ftp://ftp.ebi.ac.uk/pub/databases/metagenomics/mgnify_genomes/human-gut/v1.0/all_genomes/MGYG-HGUT-000/MGYG-HGUT-00041/genomes2/GUT_GENOME273350.gff.gz	Bacteria	Firmicutes_A	Clostridia	Lachnospirales	Lachnospiraceae	Acetatifactor	Acetatifactor_sp900066365	W	ERS971681
GUT_GENOME189977	SRR5056760_bin.43	EBI	MAG	2606899.0	67.0	55302.0	46.95	93.24	1.09	0.01	0.0	0.0	0.0	15.0	ERZ935563	GUT_GENOME000166	MGYG-HGUT-00041	d__Bacteria;p__Firmicutes_A;c__Clostridia;o__Lachnospirales;f__Lachnospiraceae;g__Acetatifactor;s__Acetatifactor sp900066365	SRP093965	US	North America	ftp://ftp.ebi.ac.uk/pub/databases/metagenomics/mgnify_genomes/human-gut/v1.0/all_genomes/MGYG-HGUT-000/MGYG-HGUT-00041/genomes2/GUT_GENOME189977.gff.gz	Bacteria	Firmicutes_A	Clostridia	Lachnospirales	Lachnospiraceae	Acetatifactor	Acetatifactor_sp900066365		SRS1820301
GUT_GENOME094142	FengQ_2015__SID530558__bin.48	CIBIO	MAG	3049655.0	71.0	69597.0	46.24	98.07	1.93	0.07	0.0	0.0	0.0	14.0		GUT_GENOME000166	MGYG-HGUT-00041	d__Bacteria;p__Firmicutes_A;c__Clostridia;o__Lachnospirales;f__Lachnospiraceae;g__Acetatifactor;s__Acetatifactor sp900066365	ERP008729	Austria	Europe	ftp://ftp.ebi.ac.uk/pub/databases/metagenomics/mgnify_genomes/human-gut/v1.0/all_genomes/MGYG-HGUT-000/MGYG-HGUT-00041/genomes2/GUT_GENOME094142.gff.gz	Bacteria	Firmicutes_A	Clostridia	Lachnospirales	Lachnospiraceae	Acetatifactor	Acetatifactor_sp900066365	W	ERS608548
GUT_GENOME088676	ERS608548_12	HGM	MAG	2085132.0	59.0	57733.0	47.58	78.26	0.48	0.04	0.0	0.0	0.0	15.0		GUT_GENOME000166	MGYG-HGUT-00041	d__Bacteria;p__Firmicutes_A;c__Clostridia;o__Lachnospirales;f__Lachnospiraceae;g__Acetatifactor;s__Acetatifactor sp900066365	ERP008729	Austria	Europe	ftp://ftp.ebi.ac.uk/pub/databases/metagenomics/mgnify_genomes/human-gut/v1.0/all_genomes/MGYG-HGUT-000/MGYG-HGUT-00041/genomes1/GUT_GENOME088676.gff.gz	Bacteria	Firmicutes_A	Clostridia	Lachnospirales	Lachnospiraceae	Acetatifactor	Acetatifactor_sp900066365	W	ERS608548
GUT_GENOME246404	VogtmannE_2016__MMRS68630931ST-27-0-0__bin.20	CIBIO	MAG	2821436.0	69.0	59122.0	46.76	96.04	1.93	0.14	0.0	23.09	0.0	16.0		GUT_GENOME000166	MGYG-HGUT-00041	d__Bacteria;p__Firmicutes_A;c__Clostridia;o__Lachnospirales;f__Lachnospiraceae;g__Acetatifactor;s__Acetatifactor sp900066365	ERP013933	US	North America	ftp://ftp.ebi.ac.uk/pub/databases/metagenomics/mgnify_genomes/human-gut/v1.0/all_genomes/MGYG-HGUT-000/MGYG-HGUT-00041/genomes2/GUT_GENOME246404.gff.gz	Bacteria	Firmicutes_A	Clostridia	Lachnospirales	Lachnospiraceae	Acetatifactor	Acetatifactor_sp900066365		ERS1066666
GUT_GENOME125753	LiSS_2016__FAT_006-22-84-0__bin.17	CIBIO	MAG	2430307.0	160.0	23612.0	47.75	87.5	2.09	0.08	0.0	0.0	0.0	15.0		GUT_GENOME000166	MGYG-HGUT-00041	d__Bacteria;p__Firmicutes_A;c__Clostridia;o__Lachnospirales;f__Lachnospiraceae;g__Acetatifactor;s__Acetatifactor sp900066365	ERP013827	Netherlands	Europe	ftp://ftp.ebi.ac.uk/pub/databases/metagenomics/mgnify_genomes/human-gut/v1.0/all_genomes/MGYG-HGUT-000/MGYG-HGUT-00041/genomes2/GUT_GENOME125753.gff.gz	Bacteria	Firmicutes_A	Clostridia	Lachnospirales	Lachnospiraceae	Acetatifactor	Acetatifactor_sp900066365	W	ERS1069641
GUT_GENOME246462	VogtmannE_2016__MMRS71238091ST-27-0-0__bin.38	CIBIO	MAG	3014321.0	92.0	48174.0	46.65	99.52	1.45	0.13	0.0	0.0	0.0	16.0		GUT_GENOME000166	MGYG-HGUT-00041	d__Bacteria;p__Firmicutes_A;c__Clostridia;o__Lachnospirales;f__Lachnospiraceae;g__Acetatifactor;s__Acetatifactor sp900066365	ERP013933	US	North America	ftp://ftp.ebi.ac.uk/pub/databases/metagenomics/mgnify_genomes/human-gut/v1.0/all_genomes/MGYG-HGUT-000/MGYG-HGUT-00041/genomes2/GUT_GENOME246462.gff.gz	Bacteria	Firmicutes_A	Clostridia	Lachnospirales	Lachnospiraceae	Acetatifactor	Acetatifactor_sp900066365		ERS1066719
GUT_GENOME125779	LiSS_2016__FAT_008-22-0-0__bin.32	CIBIO	MAG	2615237.0	140.0	27463.0	47.16	88.46	3.0	0.05	0.0	0.0	0.0	13.0		GUT_GENOME000166	MGYG-HGUT-00041	d__Bacteria;p__Firmicutes_A;c__Clostridia;o__Lachnospirales;f__Lachnospiraceae;g__Acetatifactor;s__Acetatifactor sp900066365	ERP013827	Netherlands	Europe	ftp://ftp.ebi.ac.uk/pub/databases/metagenomics/mgnify_genomes/human-gut/v1.0/all_genomes/MGYG-HGUT-000/MGYG-HGUT-00041/genomes1/GUT_GENOME125779.gff.gz	Bacteria	Firmicutes_A	Clostridia	Lachnospirales	Lachnospiraceae	Acetatifactor	Acetatifactor_sp900066365	W	ERS1069642
GUT_GENOME163241	SchirmerM_2016__G89116__bin.8	CIBIO	MAG	2630605.0	171.0	21500.0	47.4	93.96	2.42	0.05	0.0	0.0	0.0	13.0		GUT_GENOME000166	MGYG-HGUT-00041	d__Bacteria;p__Firmicutes_A;c__Clostridia;o__Lachnospirales;f__Lachnospiraceae;g__Acetatifactor;s__Acetatifactor sp900066365	SRP095580	Netherlands	Europe	ftp://ftp.ebi.ac.uk/pub/databases/metagenomics/mgnify_genomes/human-gut/v1.0/all_genomes/MGYG-HGUT-000/MGYG-HGUT-00041/genomes3/GUT_GENOME163241.gff.gz	Bacteria	Firmicutes_A	Clostridia	Lachnospirales	Lachnospiraceae	Acetatifactor	Acetatifactor_sp900066365	W	SRS1876554
GUT_GENOME125811	LiSS_2016__FAT_008-22-14-0__bin.64	CIBIO	MAG	2566430.0	168.0	21991.0	47.25	91.98	1.06	0.17	0.0	0.0	0.0	13.0		GUT_GENOME000166	MGYG-HGUT-00041	d__Bacteria;p__Firmicutes_A;c__Clostridia;o__Lachnospirales;f__Lachnospiraceae;g__Acetatifactor;s__Acetatifactor sp900066365	ERP013827	Netherlands	Europe	ftp://ftp.ebi.ac.uk/pub/databases/metagenomics/mgnify_genomes/human-gut/v1.0/all_genomes/MGYG-HGUT-000/MGYG-HGUT-00041/genomes1/GUT_GENOME125811.gff.gz	Bacteria	Firmicutes_A	Clostridia	Lachnospirales	Lachnospiraceae	Acetatifactor	Acetatifactor_sp900066365	W	ERS1069643
GUT_GENOME014523	BritoIL_2016__W2.53.ST__bin.9	CIBIO	MAG	1768405.0	363.0	6111.0	47.54	59.57	1.75	0.35	0.0	0.0	0.0	10.0		GUT_GENOME000166	MGYG-HGUT-00041	d__Bacteria;p__Firmicutes_A;c__Clostridia;o__Lachnospirales;f__Lachnospiraceae;g__Acetatifactor;s__Acetatifactor sp900066365	SRP029441	Fiji	Oceania	ftp://ftp.ebi.ac.uk/pub/databases/metagenomics/mgnify_genomes/human-gut/v1.0/all_genomes/MGYG-HGUT-000/MGYG-HGUT-00041/genomes2/GUT_GENOME014523.gff.gz	Bacteria	Firmicutes_A	Clostridia	Lachnospirales	Lachnospiraceae	Acetatifactor	Acetatifactor_sp900066365	NW	SRS475924
GUT_GENOME094436	FengQ_2015__SID530867__bin.90	CIBIO	MAG	2730347.0	97.0	35402.0	46.97	96.14	1.73	0.34	0.0	0.0	0.0	13.0		GUT_GENOME000166	MGYG-HGUT-00041	d__Bacteria;p__Firmicutes_A;c__Clostridia;o__Lachnospirales;f__Lachnospiraceae;g__Acetatifactor;s__Acetatifactor sp900066365	ERP008729	Austria	Europe	ftp://ftp.ebi.ac.uk/pub/databases/metagenomics/mgnify_genomes/human-gut/v1.0/all_genomes/MGYG-HGUT-000/MGYG-HGUT-00041/genomes1/GUT_GENOME094436.gff.gz	Bacteria	Firmicutes_A	Clostridia	Lachnospirales	Lachnospiraceae	Acetatifactor	Acetatifactor_sp900066365	W	ERS608551
GUT_GENOME038628	ERR1293522_bin.7	EBI	MAG	2320402.0	128.0	25842.0	47.23	84.77	2.56	0.2	0.0	0.0	0.0	11.0	ERZ906964	GUT_GENOME000166	MGYG-HGUT-00041	d__Bacteria;p__Firmicutes_A;c__Clostridia;o__Lachnospirales;f__Lachnospiraceae;g__Acetatifactor;s__Acetatifactor sp900066365	ERP013933	US	North America	ftp://ftp.ebi.ac.uk/pub/databases/metagenomics/mgnify_genomes/human-gut/v1.0/all_genomes/MGYG-HGUT-000/MGYG-HGUT-00041/genomes2/GUT_GENOME038628.gff.gz	Bacteria	Firmicutes_A	Clostridia	Lachnospirales	Lachnospiraceae	Acetatifactor	Acetatifactor_sp900066365		ERS1066640
GUT_GENOME161711	SchirmerM_2016__G88944__bin.9	CIBIO	MAG	2765893.0	153.0	29187.0	46.76	92.88	1.45	0.03	0.0	0.0	0.0	17.0		GUT_GENOME000166	MGYG-HGUT-00041	d__Bacteria;p__Firmicutes_A;c__Clostridia;o__Lachnospirales;f__Lachnospiraceae;g__Acetatifactor;s__Acetatifactor sp900066365	SRP095580	Netherlands	Europe	ftp://ftp.ebi.ac.uk/pub/databases/metagenomics/mgnify_genomes/human-gut/v1.0/all_genomes/MGYG-HGUT-000/MGYG-HGUT-00041/genomes1/GUT_GENOME161711.gff.gz	Bacteria	Firmicutes_A	Clostridia	Lachnospirales	Lachnospiraceae	Acetatifactor	Acetatifactor_sp900066365	W	SRS1876576
GUT_GENOME191007	SRR5056836_bin.55	EBI	MAG	2737233.0	78.0	55223.0	46.77	94.61	0.97	0.02	0.0	24.98	0.0	13.0	ERZ936760	GUT_GENOME000166	MGYG-HGUT-00041	d__Bacteria;p__Firmicutes_A;c__Clostridia;o__Lachnospirales;f__Lachnospiraceae;g__Acetatifactor;s__Acetatifactor sp900066365	SRP093965	US	North America	ftp://ftp.ebi.ac.uk/pub/databases/metagenomics/mgnify_genomes/human-gut/v1.0/all_genomes/MGYG-HGUT-000/MGYG-HGUT-00041/genomes3/GUT_GENOME191007.gff.gz	Bacteria	Firmicutes_A	Clostridia	Lachnospirales	Lachnospiraceae	Acetatifactor	Acetatifactor_sp900066365		SRS1820364
GUT_GENOME014499	BritoIL_2016__W2.52.ST__bin.17	CIBIO	MAG	2873514.0	71.0	58564.0	46.92	96.94	0.97	0.02	0.0	0.0	0.0	16.0		GUT_GENOME000166	MGYG-HGUT-00041	d__Bacteria;p__Firmicutes_A;c__Clostridia;o__Lachnospirales;f__Lachnospiraceae;g__Acetatifactor;s__Acetatifactor sp900066365	SRP029441	Fiji	Oceania	ftp://ftp.ebi.ac.uk/pub/databases/metagenomics/mgnify_genomes/human-gut/v1.0/all_genomes/MGYG-HGUT-000/MGYG-HGUT-00041/genomes1/GUT_GENOME014499.gff.gz	Bacteria	Firmicutes_A	Clostridia	Lachnospirales	Lachnospiraceae	Acetatifactor	Acetatifactor_sp900066365	NW	SRS475575
GUT_GENOME191104	SRR5056841_bin.52	EBI	MAG	2427641.0	243.0	13163.0	47.23	82.65	3.22	0.23	0.0	0.0	0.0	12.0	ERZ936901	GUT_GENOME000166	MGYG-HGUT-00041	d__Bacteria;p__Firmicutes_A;c__Clostridia;o__Lachnospirales;f__Lachnospiraceae;g__Acetatifactor;s__Acetatifactor sp900066365	SRP093965	US	North America	ftp://ftp.ebi.ac.uk/pub/databases/metagenomics/mgnify_genomes/human-gut/v1.0/all_genomes/MGYG-HGUT-000/MGYG-HGUT-00041/genomes1/GUT_GENOME191104.gff.gz	Bacteria	Firmicutes_A	Clostridia	Lachnospirales	Lachnospiraceae	Acetatifactor	Acetatifactor_sp900066365		SRS1820368
GUT_GENOME014489	BritoIL_2016__W2.4.ST__bin.51	CIBIO	MAG	2953263.0	84.0	59433.0	46.52	99.03	0.97	0.05	0.0	0.0	0.0	15.0		GUT_GENOME000166	MGYG-HGUT-00041	d__Bacteria;p__Firmicutes_A;c__Clostridia;o__Lachnospirales;f__Lachnospiraceae;g__Acetatifactor;s__Acetatifactor sp900066365	SRP029441	Fiji	Oceania	ftp://ftp.ebi.ac.uk/pub/databases/metagenomics/mgnify_genomes/human-gut/v1.0/all_genomes/MGYG-HGUT-000/MGYG-HGUT-00041/genomes2/GUT_GENOME014489.gff.gz	Bacteria	Firmicutes_A	Clostridia	Lachnospirales	Lachnospiraceae	Acetatifactor	Acetatifactor_sp900066365	NW	SRS475541
GUT_GENOME191195	SRR5056845_bin.49	EBI	MAG	1981025.0	238.0	11198.0	47.18	71.63	3.75	0.22	0.0	0.0	0.0	9.0	ERZ937014	GUT_GENOME000166	MGYG-HGUT-00041	d__Bacteria;p__Firmicutes_A;c__Clostridia;o__Lachnospirales;f__Lachnospiraceae;g__Acetatifactor;s__Acetatifactor sp900066365	SRP093965	US	North America	ftp://ftp.ebi.ac.uk/pub/databases/metagenomics/mgnify_genomes/human-gut/v1.0/all_genomes/MGYG-HGUT-000/MGYG-HGUT-00041/genomes1/GUT_GENOME191195.gff.gz	Bacteria	Firmicutes_A	Clostridia	Lachnospirales	Lachnospiraceae	Acetatifactor	Acetatifactor_sp900066365		SRS1820372
GUT_GENOME094571	FengQ_2015__SID531248__bin.45	CIBIO	MAG	1897802.0	186.0	16123.0	47.38	73.72	0.97	0.96	0.0	0.0	0.0	11.0		GUT_GENOME000166	MGYG-HGUT-00041	d__Bacteria;p__Firmicutes_A;c__Clostridia;o__Lachnospirales;f__Lachnospiraceae;g__Acetatifactor;s__Acetatifactor sp900066365	ERP008729	Austria	Europe	ftp://ftp.ebi.ac.uk/pub/databases/metagenomics/mgnify_genomes/human-gut/v1.0/all_genomes/MGYG-HGUT-000/MGYG-HGUT-00041/genomes1/GUT_GENOME094571.gff.gz	Bacteria	Firmicutes_A	Clostridia	Lachnospirales	Lachnospiraceae	Acetatifactor	Acetatifactor_sp900066365	W	ERS608608
GUT_GENOME246656	VogtmannE_2016__MMRS77018926ST-27-0-0__bin.77	CIBIO	MAG	2241251.0	476.0	5859.0	48.28	80.29	3.46	0.5	0.0	0.0	0.0	15.0		GUT_GENOME000166	MGYG-HGUT-00041	d__Bacteria;p__Firmicutes_A;c__Clostridia;o__Lachnospirales;f__Lachnospiraceae;g__Acetatifactor;s__Acetatifactor sp900066365	ERP013933	US	North America	ftp://ftp.ebi.ac.uk/pub/databases/metagenomics/mgnify_genomes/human-gut/v1.0/all_genomes/MGYG-HGUT-000/MGYG-HGUT-00041/genomes3/GUT_GENOME246656.gff.gz	Bacteria	Firmicutes_A	Clostridia	Lachnospirales	Lachnospiraceae	Acetatifactor	Acetatifactor_sp900066365		ERS1066674
GUT_GENOME274098	ZeeviD_2015__PNP_Main_470__bin.46	CIBIO	MAG	2874251.0	181.0	26399.0	46.68	96.75	1.45	0.07	0.0	12.59	5.88	17.0		GUT_GENOME000166	MGYG-HGUT-00041	d__Bacteria;p__Firmicutes_A;c__Clostridia;o__Lachnospirales;f__Lachnospiraceae;g__Acetatifactor;s__Acetatifactor sp900066365	ERP012929	Israel	Asia	ftp://ftp.ebi.ac.uk/pub/databases/metagenomics/mgnify_genomes/human-gut/v1.0/all_genomes/MGYG-HGUT-000/MGYG-HGUT-00041/genomes2/GUT_GENOME274098.gff.gz	Bacteria	Firmicutes_A	Clostridia	Lachnospirales	Lachnospiraceae	Acetatifactor	Acetatifactor_sp900066365	W	ERS972108
GUT_GENOME038924	ERR1293568_bin.5	EBI	MAG	2905327.0	118.0	36423.0	46.54	96.06	4.14	0.15	92.44	46.38	11.25	16.0	ERZ927153	GUT_GENOME000166	MGYG-HGUT-00041	d__Bacteria;p__Firmicutes_A;c__Clostridia;o__Lachnospirales;f__Lachnospiraceae;g__Acetatifactor;s__Acetatifactor sp900066365	ERP013933	US	North America	ftp://ftp.ebi.ac.uk/pub/databases/metagenomics/mgnify_genomes/human-gut/v1.0/all_genomes/MGYG-HGUT-000/MGYG-HGUT-00041/genomes1/GUT_GENOME038924.gff.gz	Bacteria	Firmicutes_A	Clostridia	Lachnospirales	Lachnospiraceae	Acetatifactor	Acetatifactor_sp900066365		ERS1066651
GUT_GENOME192799	SRR5056946_bin.41	EBI	MAG	1302827.0	37.0	57924.0	47.01	54.39	0.0	0.02	0.0	0.0	0.0	12.0	ERZ944807	GUT_GENOME000166	MGYG-HGUT-00041	d__Bacteria;p__Firmicutes_A;c__Clostridia;o__Lachnospirales;f__Lachnospiraceae;g__Acetatifactor;s__Acetatifactor sp900066365	SRP093965	US	North America	ftp://ftp.ebi.ac.uk/pub/databases/metagenomics/mgnify_genomes/human-gut/v1.0/all_genomes/MGYG-HGUT-000/MGYG-HGUT-00041/genomes1/GUT_GENOME192799.gff.gz	Bacteria	Firmicutes_A	Clostridia	Lachnospirales	Lachnospiraceae	Acetatifactor	Acetatifactor_sp900066365		SRS1820450
GUT_GENOME270690	ZeeviD_2015__PNP_Main_323__bin.33	CIBIO	MAG	2826156.0	104.0	42058.0	46.61	94.59	1.93	0.07	0.0	0.0	0.0	15.0		GUT_GENOME000166	MGYG-HGUT-00041	d__Bacteria;p__Firmicutes_A;c__Clostridia;o__Lachnospirales;f__Lachnospiraceae;g__Acetatifactor;s__Acetatifactor sp900066365	ERP012929	Israel	Asia	ftp://ftp.ebi.ac.uk/pub/databases/metagenomics/mgnify_genomes/human-gut/v1.0/all_genomes/MGYG-HGUT-000/MGYG-HGUT-00041/genomes3/GUT_GENOME270690.gff.gz	Bacteria	Firmicutes_A	Clostridia	Lachnospirales	Lachnospiraceae	Acetatifactor	Acetatifactor_sp900066365	W	ERS971961
GUT_GENOME193448	SRR5057027_bin.24	EBI	MAG	1697401.0	324.0	6140.0	47.83	63.26	2.42	0.47	0.0	0.0	0.0	9.0	ERZ945496	GUT_GENOME000166	MGYG-HGUT-00041	d__Bacteria;p__Firmicutes_A;c__Clostridia;o__Lachnospirales;f__Lachnospiraceae;g__Acetatifactor;s__Acetatifactor sp900066365	SRP093965	US	North America	ftp://ftp.ebi.ac.uk/pub/databases/metagenomics/mgnify_genomes/human-gut/v1.0/all_genomes/MGYG-HGUT-000/MGYG-HGUT-00041/genomes1/GUT_GENOME193448.gff.gz	Bacteria	Firmicutes_A	Clostridia	Lachnospirales	Lachnospiraceae	Acetatifactor	Acetatifactor_sp900066365		SRS1820451
GUT_GENOME270672	ZeeviD_2015__PNP_Main_321__bin.39	CIBIO	MAG	2409674.0	221.0	15826.0	47.25	82.38	2.19	0.07	0.0	0.0	0.0	13.0		GUT_GENOME000166	MGYG-HGUT-00041	d__Bacteria;p__Firmicutes_A;c__Clostridia;o__Lachnospirales;f__Lachnospiraceae;g__Acetatifactor;s__Acetatifactor sp900066365	ERP012929	Israel	Asia	ftp://ftp.ebi.ac.uk/pub/databases/metagenomics/mgnify_genomes/human-gut/v1.0/all_genomes/MGYG-HGUT-000/MGYG-HGUT-00041/genomes2/GUT_GENOME270672.gff.gz	Bacteria	Firmicutes_A	Clostridia	Lachnospirales	Lachnospiraceae	Acetatifactor	Acetatifactor_sp900066365	W	ERS971959
GUT_GENOME274462	ZeeviD_2015__PNP_Main_488__bin.38	CIBIO	MAG	2697784.0	260.0	14013.0	47.3	94.07	4.15	0.28	0.0	23.48	0.0	18.0		GUT_GENOME000166	MGYG-HGUT-00041	d__Bacteria;p__Firmicutes_A;c__Clostridia;o__Lachnospirales;f__Lachnospiraceae;g__Acetatifactor;s__Acetatifactor sp900066365	ERP012929	Israel	Asia	ftp://ftp.ebi.ac.uk/pub/databases/metagenomics/mgnify_genomes/human-gut/v1.0/all_genomes/MGYG-HGUT-000/MGYG-HGUT-00041/genomes2/GUT_GENOME274462.gff.gz	Bacteria	Firmicutes_A	Clostridia	Lachnospirales	Lachnospiraceae	Acetatifactor	Acetatifactor_sp900066365	W	ERS972126
GUT_GENOME193610	SRR5057036_bin.51	EBI	MAG	2544303.0	150.0	24587.0	47.08	88.61	3.95	0.96	0.0	0.0	0.0	12.0	ERZ945680	GUT_GENOME000166	MGYG-HGUT-00041	d__Bacteria;p__Firmicutes_A;c__Clostridia;o__Lachnospirales;f__Lachnospiraceae;g__Acetatifactor;s__Acetatifactor sp900066365	SRP093965	US	North America	ftp://ftp.ebi.ac.uk/pub/databases/metagenomics/mgnify_genomes/human-gut/v1.0/all_genomes/MGYG-HGUT-000/MGYG-HGUT-00041/genomes1/GUT_GENOME193610.gff.gz	Bacteria	Firmicutes_A	Clostridia	Lachnospirales	Lachnospiraceae	Acetatifactor	Acetatifactor_sp900066365		SRS1820507
GUT_GENOME014016	BritoIL_2016__W2.23.ST__bin.31	CIBIO	MAG	2793360.0	68.0	58528.0	46.88	97.1	0.48	0.01	0.0	0.0	0.0	18.0		GUT_GENOME000166	MGYG-HGUT-00041	d__Bacteria;p__Firmicutes_A;c__Clostridia;o__Lachnospirales;f__Lachnospiraceae;g__Acetatifactor;s__Acetatifactor sp900066365	SRP029441	Fiji	Oceania	ftp://ftp.ebi.ac.uk/pub/databases/metagenomics/mgnify_genomes/human-gut/v1.0/all_genomes/MGYG-HGUT-000/MGYG-HGUT-00041/genomes3/GUT_GENOME014016.gff.gz	Bacteria	Firmicutes_A	Clostridia	Lachnospirales	Lachnospiraceae	Acetatifactor	Acetatifactor_sp900066365	NW	SRS475684
GUT_GENOME126633	LiSS_2016__FAT_023-22-14-0__bin.16	CIBIO	MAG	2490514.0	101.0	37398.0	47.44	94.88	0.97	0.08	0.0	0.0	0.0	15.0		GUT_GENOME000166	MGYG-HGUT-00041	d__Bacteria;p__Firmicutes_A;c__Clostridia;o__Lachnospirales;f__Lachnospiraceae;g__Acetatifactor;s__Acetatifactor sp900066365	ERP013827	Netherlands	Europe	ftp://ftp.ebi.ac.uk/pub/databases/metagenomics/mgnify_genomes/human-gut/v1.0/all_genomes/MGYG-HGUT-000/MGYG-HGUT-00041/genomes2/GUT_GENOME126633.gff.gz	Bacteria	Firmicutes_A	Clostridia	Lachnospirales	Lachnospiraceae	Acetatifactor	Acetatifactor_sp900066365	W	ERS1069678
GUT_GENOME086412	ERS537389_23	HGM	MAG	2325512.0	248.0	12780.0	47.69	89.68	1.74	0.19	0.0	0.0	0.0	14.0		GUT_GENOME000166	MGYG-HGUT-00041	d__Bacteria;p__Firmicutes_A;c__Clostridia;o__Lachnospirales;f__Lachnospiraceae;g__Acetatifactor;s__Acetatifactor sp900066365	ERP006678	China	Asia	ftp://ftp.ebi.ac.uk/pub/databases/metagenomics/mgnify_genomes/human-gut/v1.0/all_genomes/MGYG-HGUT-000/MGYG-HGUT-00041/genomes3/GUT_GENOME086412.gff.gz	Bacteria	Firmicutes_A	Clostridia	Lachnospirales	Lachnospiraceae	Acetatifactor	Acetatifactor_sp900066365	W	ERS537389
GUT_GENOME033590	ERR1190642_bin.35	EBI	MAG	2786132.0	100.0	38221.0	46.83	92.91	3.14	0.01	0.0	23.09	0.0	15.0	ERZ879102	GUT_GENOME000166	MGYG-HGUT-00041	d__Bacteria;p__Firmicutes_A;c__Clostridia;o__Lachnospirales;f__Lachnospiraceae;g__Acetatifactor;s__Acetatifactor sp900066365	ERP013562	China	Asia	ftp://ftp.ebi.ac.uk/pub/databases/metagenomics/mgnify_genomes/human-gut/v1.0/all_genomes/MGYG-HGUT-000/MGYG-HGUT-00041/genomes2/GUT_GENOME033590.gff.gz	Bacteria	Firmicutes_A	Clostridia	Lachnospirales	Lachnospiraceae	Acetatifactor	Acetatifactor_sp900066365	W	ERS1015717
GUT_GENOME039390	ERR1293634_bin.13	EBI	MAG	2604068.0	178.0	20079.0	47.05	89.86	4.11	0.26	0.0	24.98	0.0	13.0	ERZ927734	GUT_GENOME000166	MGYG-HGUT-00041	d__Bacteria;p__Firmicutes_A;c__Clostridia;o__Lachnospirales;f__Lachnospiraceae;g__Acetatifactor;s__Acetatifactor sp900066365	ERP013933	US	North America	ftp://ftp.ebi.ac.uk/pub/databases/metagenomics/mgnify_genomes/human-gut/v1.0/all_genomes/MGYG-HGUT-000/MGYG-HGUT-00041/genomes3/GUT_GENOME039390.gff.gz	Bacteria	Firmicutes_A	Clostridia	Lachnospirales	Lachnospiraceae	Acetatifactor	Acetatifactor_sp900066365		ERS1066668
GUT_GENOME161350	SchirmerM_2016__G88906__bin.13	CIBIO	MAG	1682271.0	410.0	4783.0	48.31	63.69	1.23	0.31	0.0	0.0	0.0	10.0		GUT_GENOME000166	MGYG-HGUT-00041	d__Bacteria;p__Firmicutes_A;c__Clostridia;o__Lachnospirales;f__Lachnospiraceae;g__Acetatifactor;s__Acetatifactor sp900066365	SRP095580	Netherlands	Europe	ftp://ftp.ebi.ac.uk/pub/databases/metagenomics/mgnify_genomes/human-gut/v1.0/all_genomes/MGYG-HGUT-000/MGYG-HGUT-00041/genomes3/GUT_GENOME161350.gff.gz	Bacteria	Firmicutes_A	Clostridia	Lachnospirales	Lachnospiraceae	Acetatifactor	Acetatifactor_sp900066365	W	SRS1876506
GUT_GENOME274568	ZeeviD_2015__PNP_Main_494__bin.6	CIBIO	MAG	1937226.0	562.0	3682.0	47.06	63.6	2.27	0.13	0.0	26.61	0.0	14.0		GUT_GENOME000166	MGYG-HGUT-00041	d__Bacteria;p__Firmicutes_A;c__Clostridia;o__Lachnospirales;f__Lachnospiraceae;g__Acetatifactor;s__Acetatifactor sp900066365	ERP012929	Israel	Asia	ftp://ftp.ebi.ac.uk/pub/databases/metagenomics/mgnify_genomes/human-gut/v1.0/all_genomes/MGYG-HGUT-000/MGYG-HGUT-00041/genomes3/GUT_GENOME274568.gff.gz	Bacteria	Firmicutes_A	Clostridia	Lachnospirales	Lachnospiraceae	Acetatifactor	Acetatifactor_sp900066365	W	ERS972132
GUT_GENOME013986	BritoIL_2016__W2.1.ST__bin.45	CIBIO	MAG	2922079.0	76.0	50621.0	46.63	97.42	0.97	0.02	0.0	0.0	0.0	15.0		GUT_GENOME000166	MGYG-HGUT-00041	d__Bacteria;p__Firmicutes_A;c__Clostridia;o__Lachnospirales;f__Lachnospiraceae;g__Acetatifactor;s__Acetatifactor sp900066365	SRP029441	Fiji	Oceania	ftp://ftp.ebi.ac.uk/pub/databases/metagenomics/mgnify_genomes/human-gut/v1.0/all_genomes/MGYG-HGUT-000/MGYG-HGUT-00041/genomes2/GUT_GENOME013986.gff.gz	Bacteria	Firmicutes_A	Clostridia	Lachnospirales	Lachnospiraceae	Acetatifactor	Acetatifactor_sp900066365	NW	SRS476092
GUT_GENOME126677	LiSS_2016__FAT_023-22-2-0__bin.1	CIBIO	MAG	2688291.0	92.0	41691.0	47.13	96.94	2.17	0.11	0.0	0.0	0.0	15.0		GUT_GENOME000166	MGYG-HGUT-00041	d__Bacteria;p__Firmicutes_A;c__Clostridia;o__Lachnospirales;f__Lachnospiraceae;g__Acetatifactor;s__Acetatifactor sp900066365	ERP013827	Netherlands	Europe	ftp://ftp.ebi.ac.uk/pub/databases/metagenomics/mgnify_genomes/human-gut/v1.0/all_genomes/MGYG-HGUT-000/MGYG-HGUT-00041/genomes1/GUT_GENOME126677.gff.gz	Bacteria	Firmicutes_A	Clostridia	Lachnospirales	Lachnospiraceae	Acetatifactor	Acetatifactor_sp900066365	W	ERS1069679
GUT_GENOME086309	ERS537385_75	HGM	MAG	2660693.0	414.0	11404.0	47.44	90.46	1.66	0.08	0.0	0.0	0.0	15.0		GUT_GENOME000166	MGYG-HGUT-00041	d__Bacteria;p__Firmicutes_A;c__Clostridia;o__Lachnospirales;f__Lachnospiraceae;g__Acetatifactor;s__Acetatifactor sp900066365	ERP006678	China	Asia	ftp://ftp.ebi.ac.uk/pub/databases/metagenomics/mgnify_genomes/human-gut/v1.0/all_genomes/MGYG-HGUT-000/MGYG-HGUT-00041/genomes3/GUT_GENOME086309.gff.gz	Bacteria	Firmicutes_A	Clostridia	Lachnospirales	Lachnospiraceae	Acetatifactor	Acetatifactor_sp900066365	W	ERS537385
GUT_GENOME039422	ERR1293638_bin.21	EBI	MAG	2963916.0	105.0	38453.0	46.51	95.37	3.86	0.1	0.0	24.98	99.83	15.0	ERZ927766	GUT_GENOME000166	MGYG-HGUT-00041	d__Bacteria;p__Firmicutes_A;c__Clostridia;o__Lachnospirales;f__Lachnospiraceae;g__Acetatifactor;s__Acetatifactor sp900066365	ERP013933	US	North America	ftp://ftp.ebi.ac.uk/pub/databases/metagenomics/mgnify_genomes/human-gut/v1.0/all_genomes/MGYG-HGUT-000/MGYG-HGUT-00041/genomes2/GUT_GENOME039422.gff.gz	Bacteria	Firmicutes_A	Clostridia	Lachnospirales	Lachnospiraceae	Acetatifactor	Acetatifactor_sp900066365		ERS1066669
GUT_GENOME013954	BritoIL_2016__W2.19.ST__bin.41	CIBIO	MAG	2994436.0	68.0	58361.0	46.49	94.2	0.48	0.01	0.0	0.0	0.0	16.0		GUT_GENOME000166	MGYG-HGUT-00041	d__Bacteria;p__Firmicutes_A;c__Clostridia;o__Lachnospirales;f__Lachnospiraceae;g__Acetatifactor;s__Acetatifactor sp900066365	SRP029441	Fiji	Oceania	ftp://ftp.ebi.ac.uk/pub/databases/metagenomics/mgnify_genomes/human-gut/v1.0/all_genomes/MGYG-HGUT-000/MGYG-HGUT-00041/genomes3/GUT_GENOME013954.gff.gz	Bacteria	Firmicutes_A	Clostridia	Lachnospirales	Lachnospiraceae	Acetatifactor	Acetatifactor_sp900066365	NW	SRS476094
GUT_GENOME016578	ChengpingW_2017__AS24raw__bin.43	CIBIO	MAG	3346719.0	104.0	53048.0	46.03	98.59	3.44	0.07	0.0	0.0	0.0	16.0		GUT_GENOME000166	MGYG-HGUT-00041	d__Bacteria;p__Firmicutes_A;c__Clostridia;o__Lachnospirales;f__Lachnospiraceae;g__Acetatifactor;s__Acetatifactor sp900066365	SRP100575	China	Asia	ftp://ftp.ebi.ac.uk/pub/databases/metagenomics/mgnify_genomes/human-gut/v1.0/all_genomes/MGYG-HGUT-000/MGYG-HGUT-00041/genomes1/GUT_GENOME016578.gff.gz	Bacteria	Firmicutes_A	Clostridia	Lachnospirales	Lachnospiraceae	Acetatifactor	Acetatifactor_sp900066365	W	SRS1997016
GUT_GENOME193787	SRR5057054_bin.64	EBI	MAG	2386221.0	308.0	9747.0	47.35	85.93	2.77	0.64	0.0	0.0	0.0	13.0	ERZ945849	GUT_GENOME000166	MGYG-HGUT-00041	d__Bacteria;p__Firmicutes_A;c__Clostridia;o__Lachnospirales;f__Lachnospiraceae;g__Acetatifactor;s__Acetatifactor sp900066365	SRP093965	US	North America	ftp://ftp.ebi.ac.uk/pub/databases/metagenomics/mgnify_genomes/human-gut/v1.0/all_genomes/MGYG-HGUT-000/MGYG-HGUT-00041/genomes2/GUT_GENOME193787.gff.gz	Bacteria	Firmicutes_A	Clostridia	Lachnospirales	Lachnospiraceae	Acetatifactor	Acetatifactor_sp900066365		SRS1820521
GUT_GENOME121640	LiJ_2014__V1.FI24__bin.34	CIBIO	MAG	2783979.0	47.0	98391.0	46.76	95.65	1.45	0.01	0.0	0.0	0.0	18.0		GUT_GENOME000166	MGYG-HGUT-00041	d__Bacteria;p__Firmicutes_A;c__Clostridia;o__Lachnospirales;f__Lachnospiraceae;g__Acetatifactor;s__Acetatifactor sp900066365	ERP004605	Spain	Europe	ftp://ftp.ebi.ac.uk/pub/databases/metagenomics/mgnify_genomes/human-gut/v1.0/all_genomes/MGYG-HGUT-000/MGYG-HGUT-00041/genomes2/GUT_GENOME121640.gff.gz	Bacteria	Firmicutes_A	Clostridia	Lachnospirales	Lachnospiraceae	Acetatifactor	Acetatifactor_sp900066365	W	ERS396515
GUT_GENOME039453	ERR1293640_bin.11	EBI	MAG	2930496.0	90.0	45765.0	46.51	96.34	0.48	0.07	0.0	0.0	0.0	14.0	ERZ927816	GUT_GENOME000166	MGYG-HGUT-00041	d__Bacteria;p__Firmicutes_A;c__Clostridia;o__Lachnospirales;f__Lachnospiraceae;g__Acetatifactor;s__Acetatifactor sp900066365	ERP013933	US	North America	ftp://ftp.ebi.ac.uk/pub/databases/metagenomics/mgnify_genomes/human-gut/v1.0/all_genomes/MGYG-HGUT-000/MGYG-HGUT-00041/genomes1/GUT_GENOME039453.gff.gz	Bacteria	Firmicutes_A	Clostridia	Lachnospirales	Lachnospiraceae	Acetatifactor	Acetatifactor_sp900066365		ERS1066669
GUT_GENOME014079	BritoIL_2016__W2.33.ST__bin.39	CIBIO	MAG	2838854.0	83.0	51818.0	46.77	94.2	1.45	0.04	0.0	0.0	0.0	17.0		GUT_GENOME000166	MGYG-HGUT-00041	d__Bacteria;p__Firmicutes_A;c__Clostridia;o__Lachnospirales;f__Lachnospiraceae;g__Acetatifactor;s__Acetatifactor sp900066365	SRP029441	Fiji	Oceania	ftp://ftp.ebi.ac.uk/pub/databases/metagenomics/mgnify_genomes/human-gut/v1.0/all_genomes/MGYG-HGUT-000/MGYG-HGUT-00041/genomes3/GUT_GENOME014079.gff.gz	Bacteria	Firmicutes_A	Clostridia	Lachnospirales	Lachnospiraceae	Acetatifactor	Acetatifactor_sp900066365	NW	SRS476164
GUT_GENOME121712	LiJ_2014__V1.FI26__bin.25	CIBIO	MAG	2175443.0	151.0	20223.0	47.6	83.57	4.91	0.07	0.0	0.0	0.0	13.0		GUT_GENOME000166	MGYG-HGUT-00041	d__Bacteria;p__Firmicutes_A;c__Clostridia;o__Lachnospirales;f__Lachnospiraceae;g__Acetatifactor;s__Acetatifactor sp900066365	ERP004605	Spain	Europe	ftp://ftp.ebi.ac.uk/pub/databases/metagenomics/mgnify_genomes/human-gut/v1.0/all_genomes/MGYG-HGUT-000/MGYG-HGUT-00041/genomes3/GUT_GENOME121712.gff.gz	Bacteria	Firmicutes_A	Clostridia	Lachnospirales	Lachnospiraceae	Acetatifactor	Acetatifactor_sp900066365	W	ERS396517
GUT_GENOME193207	SRR5056994_bin.13	EBI	MAG	2564513.0	143.0	23257.0	47.01	88.33	3.14	0.15	0.0	19.37	0.0	13.0	ERZ945261	GUT_GENOME000166	MGYG-HGUT-00041	d__Bacteria;p__Firmicutes_A;c__Clostridia;o__Lachnospirales;f__Lachnospiraceae;g__Acetatifactor;s__Acetatifactor sp900066365	SRP093965	US	North America	ftp://ftp.ebi.ac.uk/pub/databases/metagenomics/mgnify_genomes/human-gut/v1.0/all_genomes/MGYG-HGUT-000/MGYG-HGUT-00041/genomes2/GUT_GENOME193207.gff.gz	Bacteria	Firmicutes_A	Clostridia	Lachnospirales	Lachnospiraceae	Acetatifactor	Acetatifactor_sp900066365		SRS1820481
GUT_GENOME033687	ERR1190648_bin.44	EBI	MAG	2982135.0	166.0	29705.0	46.52	92.4	1.98	0.03	0.0	0.0	5.81	17.0	ERZ879195	GUT_GENOME000166	MGYG-HGUT-00041	d__Bacteria;p__Firmicutes_A;c__Clostridia;o__Lachnospirales;f__Lachnospiraceae;g__Acetatifactor;s__Acetatifactor sp900066365	ERP013562	China	Asia	ftp://ftp.ebi.ac.uk/pub/databases/metagenomics/mgnify_genomes/human-gut/v1.0/all_genomes/MGYG-HGUT-000/MGYG-HGUT-00041/genomes2/GUT_GENOME033687.gff.gz	Bacteria	Firmicutes_A	Clostridia	Lachnospirales	Lachnospiraceae	Acetatifactor	Acetatifactor_sp900066365	W	ERS1015723
GUT_GENOME192873	SRR5056951_bin.30	EBI	MAG	2532016.0	168.0	21274.0	46.97	89.57	3.86	0.29	0.0	0.0	0.0	10.0	ERZ944872	GUT_GENOME000166	MGYG-HGUT-00041	d__Bacteria;p__Firmicutes_A;c__Clostridia;o__Lachnospirales;f__Lachnospiraceae;g__Acetatifactor;s__Acetatifactor sp900066365	SRP093965	US	North America	ftp://ftp.ebi.ac.uk/pub/databases/metagenomics/mgnify_genomes/human-gut/v1.0/all_genomes/MGYG-HGUT-000/MGYG-HGUT-00041/genomes1/GUT_GENOME192873.gff.gz	Bacteria	Firmicutes_A	Clostridia	Lachnospirales	Lachnospiraceae	Acetatifactor	Acetatifactor_sp900066365		SRS1820454
GUT_GENOME241827	VatanenT_2016__G80372__bin.4	CIBIO	MAG	2338121.0	437.0	6824.0	47.37	90.05	0.7	0.21	0.0	0.0	0.0	15.0		GUT_GENOME000166	MGYG-HGUT-00041	d__Bacteria;p__Firmicutes_A;c__Clostridia;o__Lachnospirales;f__Lachnospiraceae;g__Acetatifactor;s__Acetatifactor sp900066365	SRP090628	Russia	Europe	ftp://ftp.ebi.ac.uk/pub/databases/metagenomics/mgnify_genomes/human-gut/v1.0/all_genomes/MGYG-HGUT-000/MGYG-HGUT-00041/genomes2/GUT_GENOME241827.gff.gz	Bacteria	Firmicutes_A	Clostridia	Lachnospirales	Lachnospiraceae	Acetatifactor	Acetatifactor_sp900066365	W	SRS1735670
GUT_GENOME014244	BritoIL_2016__W2.40.ST__bin.10	CIBIO	MAG	2998206.0	65.0	74057.0	46.41	92.27	2.42	0.02	0.0	0.0	0.0	15.0		GUT_GENOME000166	MGYG-HGUT-00041	d__Bacteria;p__Firmicutes_A;c__Clostridia;o__Lachnospirales;f__Lachnospiraceae;g__Acetatifactor;s__Acetatifactor sp900066365	SRP029441	Fiji	Oceania	ftp://ftp.ebi.ac.uk/pub/databases/metagenomics/mgnify_genomes/human-gut/v1.0/all_genomes/MGYG-HGUT-000/MGYG-HGUT-00041/genomes1/GUT_GENOME014244.gff.gz	Bacteria	Firmicutes_A	Clostridia	Lachnospirales	Lachnospiraceae	Acetatifactor	Acetatifactor_sp900066365	NW	SRS475662
GUT_GENOME086907	ERS537410_2	HGM	MAG	3036692.0	81.0	51848.0	46.75	96.14	1.45	0.01	0.0	0.0	4.92	18.0		GUT_GENOME000166	MGYG-HGUT-00041	d__Bacteria;p__Firmicutes_A;c__Clostridia;o__Lachnospirales;f__Lachnospiraceae;g__Acetatifactor;s__Acetatifactor sp900066365	ERP006678	China	Asia	ftp://ftp.ebi.ac.uk/pub/databases/metagenomics/mgnify_genomes/human-gut/v1.0/all_genomes/MGYG-HGUT-000/MGYG-HGUT-00041/genomes1/GUT_GENOME086907.gff.gz	Bacteria	Firmicutes_A	Clostridia	Lachnospirales	Lachnospiraceae	Acetatifactor	Acetatifactor_sp900066365	W	ERS537410
GUT_GENOME193045	SRR5056969_bin.51	EBI	MAG	2713915.0	68.0	59884.0	46.83	95.33	1.45	0.02	0.0	0.0	0.0	12.0	ERZ945056	GUT_GENOME000166	MGYG-HGUT-00041	d__Bacteria;p__Firmicutes_A;c__Clostridia;o__Lachnospirales;f__Lachnospiraceae;g__Acetatifactor;s__Acetatifactor sp900066365	SRP093965	US	North America	ftp://ftp.ebi.ac.uk/pub/databases/metagenomics/mgnify_genomes/human-gut/v1.0/all_genomes/MGYG-HGUT-000/MGYG-HGUT-00041/genomes1/GUT_GENOME193045.gff.gz	Bacteria	Firmicutes_A	Clostridia	Lachnospirales	Lachnospiraceae	Acetatifactor	Acetatifactor_sp900066365		SRS1820467
GUT_GENOME039012	ERR1293577_bin.1	EBI	MAG	2929067.0	209.0	20470.0	46.64	96.14	2.83	0.16	0.0	70.45	0.0	14.0	ERZ927270	GUT_GENOME000166	MGYG-HGUT-00041	d__Bacteria;p__Firmicutes_A;c__Clostridia;o__Lachnospirales;f__Lachnospiraceae;g__Acetatifactor;s__Acetatifactor sp900066365	ERP013933	US	North America	ftp://ftp.ebi.ac.uk/pub/databases/metagenomics/mgnify_genomes/human-gut/v1.0/all_genomes/MGYG-HGUT-000/MGYG-HGUT-00041/genomes3/GUT_GENOME039012.gff.gz	Bacteria	Firmicutes_A	Clostridia	Lachnospirales	Lachnospiraceae	Acetatifactor	Acetatifactor_sp900066365		ERS1066654
GUT_GENOME033791	ERR1190653_bin.38	EBI	MAG	2759648.0	65.0	68820.0	46.86	97.1	4.73	0.01	0.0	22.83	11.25	18.0	ERZ879312	GUT_GENOME000166	MGYG-HGUT-00041	d__Bacteria;p__Firmicutes_A;c__Clostridia;o__Lachnospirales;f__Lachnospiraceae;g__Acetatifactor;s__Acetatifactor sp900066365	ERP013562	China	Asia	ftp://ftp.ebi.ac.uk/pub/databases/metagenomics/mgnify_genomes/human-gut/v1.0/all_genomes/MGYG-HGUT-000/MGYG-HGUT-00041/genomes3/GUT_GENOME033791.gff.gz	Bacteria	Firmicutes_A	Clostridia	Lachnospirales	Lachnospiraceae	Acetatifactor	Acetatifactor_sp900066365	W	ERS1015728
GUT_GENOME039015	ERR1293578_bin.13	EBI	MAG	3087919.0	141.0	31986.0	46.43	99.03	2.45	0.1	0.0	23.09	0.0	15.0	ERZ927272	GUT_GENOME000166	MGYG-HGUT-00041	d__Bacteria;p__Firmicutes_A;c__Clostridia;o__Lachnospirales;f__Lachnospiraceae;g__Acetatifactor;s__Acetatifactor sp900066365	ERP013933	US	North America	ftp://ftp.ebi.ac.uk/pub/databases/metagenomics/mgnify_genomes/human-gut/v1.0/all_genomes/MGYG-HGUT-000/MGYG-HGUT-00041/genomes2/GUT_GENOME039015.gff.gz	Bacteria	Firmicutes_A	Clostridia	Lachnospirales	Lachnospiraceae	Acetatifactor	Acetatifactor_sp900066365		ERS1066654
GUT_GENOME039019	ERR1293579_bin.8	EBI	MAG	3050760.0	169.0	28241.0	46.39	98.06	1.69	0.19	0.0	0.0	0.0	15.0	ERZ927275	GUT_GENOME000166	MGYG-HGUT-00041	d__Bacteria;p__Firmicutes_A;c__Clostridia;o__Lachnospirales;f__Lachnospiraceae;g__Acetatifactor;s__Acetatifactor sp900066365	ERP013933	US	North America	ftp://ftp.ebi.ac.uk/pub/databases/metagenomics/mgnify_genomes/human-gut/v1.0/all_genomes/MGYG-HGUT-000/MGYG-HGUT-00041/genomes1/GUT_GENOME039019.gff.gz	Bacteria	Firmicutes_A	Clostridia	Lachnospirales	Lachnospiraceae	Acetatifactor	Acetatifactor_sp900066365		ERS1066654
GUT_GENOME274302	ZeeviD_2015__PNP_Main_47__bin.19	CIBIO	MAG	2743186.0	69.0	63338.0	47.2	95.17	1.45	0.01	0.0	0.0	0.0	18.0		GUT_GENOME000166	MGYG-HGUT-00041	d__Bacteria;p__Firmicutes_A;c__Clostridia;o__Lachnospirales;f__Lachnospiraceae;g__Acetatifactor;s__Acetatifactor sp900066365	ERP012929	Israel	Asia	ftp://ftp.ebi.ac.uk/pub/databases/metagenomics/mgnify_genomes/human-gut/v1.0/all_genomes/MGYG-HGUT-000/MGYG-HGUT-00041/genomes2/GUT_GENOME274302.gff.gz	Bacteria	Firmicutes_A	Clostridia	Lachnospirales	Lachnospiraceae	Acetatifactor	Acetatifactor_sp900066365	W	ERS971685
GUT_GENOME125663	LiSS_2016__FAT_006-22-0-0__bin.47	CIBIO	MAG	2623078.0	147.0	26517.0	47.43	90.36	4.35	0.13	0.0	0.0	11.25	16.0		GUT_GENOME000166	MGYG-HGUT-00041	d__Bacteria;p__Firmicutes_A;c__Clostridia;o__Lachnospirales;f__Lachnospiraceae;g__Acetatifactor;s__Acetatifactor sp900066365	ERP013827	Netherlands	Europe	ftp://ftp.ebi.ac.uk/pub/databases/metagenomics/mgnify_genomes/human-gut/v1.0/all_genomes/MGYG-HGUT-000/MGYG-HGUT-00041/genomes2/GUT_GENOME125663.gff.gz	Bacteria	Firmicutes_A	Clostridia	Lachnospirales	Lachnospiraceae	Acetatifactor	Acetatifactor_sp900066365	W	ERS1069637
GUT_GENOME241793	VatanenT_2016__G80359__bin.3	CIBIO	MAG	2403613.0	475.0	6453.0	46.94	86.22	2.98	0.21	0.0	0.0	0.0	15.0		GUT_GENOME000166	MGYG-HGUT-00041	d__Bacteria;p__Firmicutes_A;c__Clostridia;o__Lachnospirales;f__Lachnospiraceae;g__Acetatifactor;s__Acetatifactor sp900066365	SRP090628	Russia	Europe	ftp://ftp.ebi.ac.uk/pub/databases/metagenomics/mgnify_genomes/human-gut/v1.0/all_genomes/MGYG-HGUT-000/MGYG-HGUT-00041/genomes3/GUT_GENOME241793.gff.gz	Bacteria	Firmicutes_A	Clostridia	Lachnospirales	Lachnospiraceae	Acetatifactor	Acetatifactor_sp900066365	W	SRS1735655
GUT_GENOME039022	ERR1293580_bin.2	EBI	MAG	2971646.0	127.0	33753.0	46.62	95.98	1.55	0.14	89.92	52.38	9.64	18.0	ERZ927281	GUT_GENOME000166	MGYG-HGUT-00041	d__Bacteria;p__Firmicutes_A;c__Clostridia;o__Lachnospirales;f__Lachnospiraceae;g__Acetatifactor;s__Acetatifactor sp900066365	ERP013933	US	North America	ftp://ftp.ebi.ac.uk/pub/databases/metagenomics/mgnify_genomes/human-gut/v1.0/all_genomes/MGYG-HGUT-000/MGYG-HGUT-00041/genomes2/GUT_GENOME039022.gff.gz	Bacteria	Firmicutes_A	Clostridia	Lachnospirales	Lachnospiraceae	Acetatifactor	Acetatifactor_sp900066365		ERS1066654
GUT_GENOME016399	ChengpingW_2017__AS136raw__bin.30	CIBIO	MAG	3066678.0	74.0	66139.0	46.77	98.87	1.45	0.02	0.0	0.0	0.0	15.0		GUT_GENOME000166	MGYG-HGUT-00041	d__Bacteria;p__Firmicutes_A;c__Clostridia;o__Lachnospirales;f__Lachnospiraceae;g__Acetatifactor;s__Acetatifactor sp900066365	SRP100575	China	Asia	ftp://ftp.ebi.ac.uk/pub/databases/metagenomics/mgnify_genomes/human-gut/v1.0/all_genomes/MGYG-HGUT-000/MGYG-HGUT-00041/genomes2/GUT_GENOME016399.gff.gz	Bacteria	Firmicutes_A	Clostridia	Lachnospirales	Lachnospiraceae	Acetatifactor	Acetatifactor_sp900066365	W	SRS1997070
GUT_GENOME016404	ChengpingW_2017__AS137raw__bin.14	CIBIO	MAG	2532174.0	123.0	30355.0	47.27	94.69	1.21	0.2	0.0	0.0	11.25	16.0		GUT_GENOME000166	MGYG-HGUT-00041	d__Bacteria;p__Firmicutes_A;c__Clostridia;o__Lachnospirales;f__Lachnospiraceae;g__Acetatifactor;s__Acetatifactor sp900066365	SRP100575	China	Asia	ftp://ftp.ebi.ac.uk/pub/databases/metagenomics/mgnify_genomes/human-gut/v1.0/all_genomes/MGYG-HGUT-000/MGYG-HGUT-00041/genomes3/GUT_GENOME016404.gff.gz	Bacteria	Firmicutes_A	Clostridia	Lachnospirales	Lachnospiraceae	Acetatifactor	Acetatifactor_sp900066365	W	SRS1997069
GUT_GENOME095402	FerrettiP_2018__CA_C10015MS2242FE_t0M15__bin.21	CIBIO	MAG	3120824.0	84.0	64164.0	46.41	99.03	1.13	0.07	0.0	52.38	0.0	15.0		GUT_GENOME000166	MGYG-HGUT-00041	d__Bacteria;p__Firmicutes_A;c__Clostridia;o__Lachnospirales;f__Lachnospiraceae;g__Acetatifactor;s__Acetatifactor sp900066365		Italy	Europe	ftp://ftp.ebi.ac.uk/pub/databases/metagenomics/mgnify_genomes/human-gut/v1.0/all_genomes/MGYG-HGUT-000/MGYG-HGUT-00041/genomes3/GUT_GENOME095402.gff.gz	Bacteria	Firmicutes_A	Clostridia	Lachnospirales	Lachnospiraceae	Acetatifactor	Acetatifactor_sp900066365	W
GUT_GENOME121759	LiJ_2014__V1.FI27__bin.21	CIBIO	MAG	2278199.0	241.0	13775.0	47.84	87.63	1.49	0.14	0.0	0.0	0.0	11.0		GUT_GENOME000166	MGYG-HGUT-00041	d__Bacteria;p__Firmicutes_A;c__Clostridia;o__Lachnospirales;f__Lachnospiraceae;g__Acetatifactor;s__Acetatifactor sp900066365	ERP004605	Spain	Europe	ftp://ftp.ebi.ac.uk/pub/databases/metagenomics/mgnify_genomes/human-gut/v1.0/all_genomes/MGYG-HGUT-000/MGYG-HGUT-00041/genomes3/GUT_GENOME121759.gff.gz	Bacteria	Firmicutes_A	Clostridia	Lachnospirales	Lachnospiraceae	Acetatifactor	Acetatifactor_sp900066365	W	ERS396518
GUT_GENOME241740	VatanenT_2016__G80350__bin.7	CIBIO	MAG	2764521.0	156.0	25015.0	46.83	95.73	2.46	0.09	0.0	0.0	20.14	16.0		GUT_GENOME000166	MGYG-HGUT-00041	d__Bacteria;p__Firmicutes_A;c__Clostridia;o__Lachnospirales;f__Lachnospiraceae;g__Acetatifactor;s__Acetatifactor sp900066365	SRP090628	Russia	Europe	ftp://ftp.ebi.ac.uk/pub/databases/metagenomics/mgnify_genomes/human-gut/v1.0/all_genomes/MGYG-HGUT-000/MGYG-HGUT-00041/genomes3/GUT_GENOME241740.gff.gz	Bacteria	Firmicutes_A	Clostridia	Lachnospirales	Lachnospiraceae	Acetatifactor	Acetatifactor_sp900066365	W	SRS1735645
GUT_GENOME095415	FerrettiP_2018__CA_C10019IS2318FE_t1M15__bin.37	CIBIO	MAG	2794854.0	123.0	31260.0	46.85	97.9	1.01	0.14	0.0	0.0	10.67	12.0		GUT_GENOME000166	MGYG-HGUT-00041	d__Bacteria;p__Firmicutes_A;c__Clostridia;o__Lachnospirales;f__Lachnospiraceae;g__Acetatifactor;s__Acetatifactor sp900066365		Italy	Europe	ftp://ftp.ebi.ac.uk/pub/databases/metagenomics/mgnify_genomes/human-gut/v1.0/all_genomes/MGYG-HGUT-000/MGYG-HGUT-00041/genomes1/GUT_GENOME095415.gff.gz	Bacteria	Firmicutes_A	Clostridia	Lachnospirales	Lachnospiraceae	Acetatifactor	Acetatifactor_sp900066365	W
GUT_GENOME247120	VogtmannE_2016__MMRS86178473ST-27-0-0__bin.32	CIBIO	MAG	2208023.0	41.0	86538.0	47.04	90.34	0.97	0.07	0.0	0.0	0.0	13.0		GUT_GENOME000166	MGYG-HGUT-00041	d__Bacteria;p__Firmicutes_A;c__Clostridia;o__Lachnospirales;f__Lachnospiraceae;g__Acetatifactor;s__Acetatifactor sp900066365	ERP013933	US	North America	ftp://ftp.ebi.ac.uk/pub/databases/metagenomics/mgnify_genomes/human-gut/v1.0/all_genomes/MGYG-HGUT-000/MGYG-HGUT-00041/genomes2/GUT_GENOME247120.gff.gz	Bacteria	Firmicutes_A	Clostridia	Lachnospirales	Lachnospiraceae	Acetatifactor	Acetatifactor_sp900066365		ERS1066640
GUT_GENOME193164	SRR5056987_bin.64	EBI	MAG	2228706.0	293.0	9670.0	47.3	79.98	4.61	2.58	0.0	0.0	0.0	8.0	ERZ945186	GUT_GENOME000166	MGYG-HGUT-00041	d__Bacteria;p__Firmicutes_A;c__Clostridia;o__Lachnospirales;f__Lachnospiraceae;g__Acetatifactor;s__Acetatifactor sp900066365	SRP093965	US	North America	ftp://ftp.ebi.ac.uk/pub/databases/metagenomics/mgnify_genomes/human-gut/v1.0/all_genomes/MGYG-HGUT-000/MGYG-HGUT-00041/genomes1/GUT_GENOME193164.gff.gz	Bacteria	Firmicutes_A	Clostridia	Lachnospirales	Lachnospiraceae	Acetatifactor	Acetatifactor_sp900066365		SRS1820477
GUT_GENOME095505	FerrettiP_2018__CA_C10023MS2386FE_t0M15__bin.20	CIBIO	MAG	2158571.0	559.0	4417.0	47.45	68.17	2.38	0.28	0.0	0.0	0.0	11.0		GUT_GENOME000166	MGYG-HGUT-00041	d__Bacteria;p__Firmicutes_A;c__Clostridia;o__Lachnospirales;f__Lachnospiraceae;g__Acetatifactor;s__Acetatifactor sp900066365		Italy	Europe	ftp://ftp.ebi.ac.uk/pub/databases/metagenomics/mgnify_genomes/human-gut/v1.0/all_genomes/MGYG-HGUT-000/MGYG-HGUT-00041/genomes2/GUT_GENOME095505.gff.gz	Bacteria	Firmicutes_A	Clostridia	Lachnospirales	Lachnospiraceae	Acetatifactor	Acetatifactor_sp900066365	W
GUT_GENOME193063	SRR5056973_bin.12	EBI	MAG	2703663.0	129.0	27404.0	47.07	93.63	1.46	0.43	0.0	22.83	0.0	12.0	ERZ945104	GUT_GENOME000166	MGYG-HGUT-00041	d__Bacteria;p__Firmicutes_A;c__Clostridia;o__Lachnospirales;f__Lachnospiraceae;g__Acetatifactor;s__Acetatifactor sp900066365	SRP093965	US	North America	ftp://ftp.ebi.ac.uk/pub/databases/metagenomics/mgnify_genomes/human-gut/v1.0/all_genomes/MGYG-HGUT-000/MGYG-HGUT-00041/genomes1/GUT_GENOME193063.gff.gz	Bacteria	Firmicutes_A	Clostridia	Lachnospirales	Lachnospiraceae	Acetatifactor	Acetatifactor_sp900066365		SRS1820470
GUT_GENOME189807	SRR5056748_bin.49	EBI	MAG	2286252.0	97.0	37417.0	47.3	77.19	1.75	0.01	0.0	0.0	0.0	12.0	ERZ935368	GUT_GENOME000166	MGYG-HGUT-00041	d__Bacteria;p__Firmicutes_A;c__Clostridia;o__Lachnospirales;f__Lachnospiraceae;g__Acetatifactor;s__Acetatifactor sp900066365	SRP093965	US	North America	ftp://ftp.ebi.ac.uk/pub/databases/metagenomics/mgnify_genomes/human-gut/v1.0/all_genomes/MGYG-HGUT-000/MGYG-HGUT-00041/genomes3/GUT_GENOME189807.gff.gz	Bacteria	Firmicutes_A	Clostridia	Lachnospirales	Lachnospiraceae	Acetatifactor	Acetatifactor_sp900066365		SRS1820292
GUT_GENOME273212	ZeeviD_2015__PNP_Main_434__bin.22	CIBIO	MAG	2898996.0	104.0	41399.0	46.74	96.74	1.55	0.07	0.0	0.0	4.92	18.0		GUT_GENOME000166	MGYG-HGUT-00041	d__Bacteria;p__Firmicutes_A;c__Clostridia;o__Lachnospirales;f__Lachnospiraceae;g__Acetatifactor;s__Acetatifactor sp900066365	ERP012929	Israel	Asia	ftp://ftp.ebi.ac.uk/pub/databases/metagenomics/mgnify_genomes/human-gut/v1.0/all_genomes/MGYG-HGUT-000/MGYG-HGUT-00041/genomes3/GUT_GENOME273212.gff.gz	Bacteria	Firmicutes_A	Clostridia	Lachnospirales	Lachnospiraceae	Acetatifactor	Acetatifactor_sp900066365	W	ERS972072
GUT_GENOME125632	LiJ_2017__nHMX11726__bin.32	CIBIO	MAG	2767932.0	72.0	73649.0	46.78	95.11	1.93	0.02	0.0	0.0	14.29	18.0		GUT_GENOME000166	MGYG-HGUT-00041	d__Bacteria;p__Firmicutes_A;c__Clostridia;o__Lachnospirales;f__Lachnospiraceae;g__Acetatifactor;s__Acetatifactor sp900066365	ERP015450	China	Asia	ftp://ftp.ebi.ac.uk/pub/databases/metagenomics/mgnify_genomes/human-gut/v1.0/all_genomes/MGYG-HGUT-000/MGYG-HGUT-00041/genomes1/GUT_GENOME125632.gff.gz	Bacteria	Firmicutes_A	Clostridia	Lachnospirales	Lachnospiraceae	Acetatifactor	Acetatifactor_sp900066365	W	ERS1138753
GUT_GENOME036734	ERR1190902_bin.51	EBI	MAG	2598591.0	70.0	54286.0	46.68	86.43	1.21	0.0	0.0	0.0	0.0	17.0	ERZ872044	GUT_GENOME000166	MGYG-HGUT-00041	d__Bacteria;p__Firmicutes_A;c__Clostridia;o__Lachnospirales;f__Lachnospiraceae;g__Acetatifactor;s__Acetatifactor sp900066365	ERP013563	China	Asia	ftp://ftp.ebi.ac.uk/pub/databases/metagenomics/mgnify_genomes/human-gut/v1.0/all_genomes/MGYG-HGUT-000/MGYG-HGUT-00041/genomes1/GUT_GENOME036734.gff.gz	Bacteria	Firmicutes_A	Clostridia	Lachnospirales	Lachnospiraceae	Acetatifactor	Acetatifactor_sp900066365	W	ERS1015977
GUT_GENOME244716	VogtmannE_2016__MMRS18295921ST-27-0-0__bin.50	CIBIO	MAG	2822767.0	75.0	67133.0	46.53	94.44	0.97	0.08	0.0	0.0	0.0	16.0		GUT_GENOME000166	MGYG-HGUT-00041	d__Bacteria;p__Firmicutes_A;c__Clostridia;o__Lachnospirales;f__Lachnospiraceae;g__Acetatifactor;s__Acetatifactor sp900066365	ERP013933	US	North America	ftp://ftp.ebi.ac.uk/pub/databases/metagenomics/mgnify_genomes/human-gut/v1.0/all_genomes/MGYG-HGUT-000/MGYG-HGUT-00041/genomes1/GUT_GENOME244716.gff.gz	Bacteria	Firmicutes_A	Clostridia	Lachnospirales	Lachnospiraceae	Acetatifactor	Acetatifactor_sp900066365		ERS1066651
GUT_GENOME245623	VogtmannE_2016__MMRS48639115ST-27-0-0__bin.25	CIBIO	MAG	1415985.0	205.0	8917.0	47.5	55.53	0.72	1.02	0.0	0.0	0.0	7.0		GUT_GENOME000166	MGYG-HGUT-00041	d__Bacteria;p__Firmicutes_A;c__Clostridia;o__Lachnospirales;f__Lachnospiraceae;g__Acetatifactor;s__Acetatifactor sp900066365	ERP013933	US	North America	ftp://ftp.ebi.ac.uk/pub/databases/metagenomics/mgnify_genomes/human-gut/v1.0/all_genomes/MGYG-HGUT-000/MGYG-HGUT-00041/genomes2/GUT_GENOME245623.gff.gz	Bacteria	Firmicutes_A	Clostridia	Lachnospirales	Lachnospiraceae	Acetatifactor	Acetatifactor_sp900066365		ERS1066700
GUT_GENOME015255	BritoIL_2016__WL.11.ST__bin.30	CIBIO	MAG	3208830.0	79.0	56656.0	46.19	98.87	1.93	0.01	0.0	51.86	0.0	18.0		GUT_GENOME000166	MGYG-HGUT-00041	d__Bacteria;p__Firmicutes_A;c__Clostridia;o__Lachnospirales;f__Lachnospiraceae;g__Acetatifactor;s__Acetatifactor sp900066365	SRP029441	Fiji	Oceania	ftp://ftp.ebi.ac.uk/pub/databases/metagenomics/mgnify_genomes/human-gut/v1.0/all_genomes/MGYG-HGUT-000/MGYG-HGUT-00041/genomes2/GUT_GENOME015255.gff.gz	Bacteria	Firmicutes_A	Clostridia	Lachnospirales	Lachnospiraceae	Acetatifactor	Acetatifactor_sp900066365	NW	SRS476183
GUT_GENOME187440	SRR5032269_bin.14	EBI	MAG	2535065.0	128.0	29898.0	47.29	93.95	1.24	0.16	0.0	0.0	0.0	14.0	ERZ846421	GUT_GENOME000166	MGYG-HGUT-00041	d__Bacteria;p__Firmicutes_A;c__Clostridia;o__Lachnospirales;f__Lachnospiraceae;g__Acetatifactor;s__Acetatifactor sp900066365	SRP093506	China	Asia	ftp://ftp.ebi.ac.uk/pub/databases/metagenomics/mgnify_genomes/human-gut/v1.0/all_genomes/MGYG-HGUT-000/MGYG-HGUT-00041/genomes2/GUT_GENOME187440.gff.gz	Bacteria	Firmicutes_A	Clostridia	Lachnospirales	Lachnospiraceae	Acetatifactor	Acetatifactor_sp900066365	W	SRS1806014
GUT_GENOME122897	LiJ_2017__H1M512840__bin.45	CIBIO	MAG	2523837.0	504.0	6272.0	47.59	86.44	2.74	0.35	0.0	0.0	0.0	13.0		GUT_GENOME000166	MGYG-HGUT-00041	d__Bacteria;p__Firmicutes_A;c__Clostridia;o__Lachnospirales;f__Lachnospiraceae;g__Acetatifactor;s__Acetatifactor sp900066365	ERP015450	China	Asia	ftp://ftp.ebi.ac.uk/pub/databases/metagenomics/mgnify_genomes/human-gut/v1.0/all_genomes/MGYG-HGUT-000/MGYG-HGUT-00041/genomes2/GUT_GENOME122897.gff.gz	Bacteria	Firmicutes_A	Clostridia	Lachnospirales	Lachnospiraceae	Acetatifactor	Acetatifactor_sp900066365	W	ERS1138820
GUT_GENOME015233	BritoIL_2016__WL.10.ST__bin.35	CIBIO	MAG	2161298.0	321.0	8549.0	47.31	76.2	3.34	0.36	0.0	0.0	0.0	14.0		GUT_GENOME000166	MGYG-HGUT-00041	d__Bacteria;p__Firmicutes_A;c__Clostridia;o__Lachnospirales;f__Lachnospiraceae;g__Acetatifactor;s__Acetatifactor sp900066365	SRP029441	Fiji	Oceania	ftp://ftp.ebi.ac.uk/pub/databases/metagenomics/mgnify_genomes/human-gut/v1.0/all_genomes/MGYG-HGUT-000/MGYG-HGUT-00041/genomes2/GUT_GENOME015233.gff.gz	Bacteria	Firmicutes_A	Clostridia	Lachnospirales	Lachnospiraceae	Acetatifactor	Acetatifactor_sp900066365	NW	SRS477428
GUT_GENOME187448	SRR5032270_bin.10	EBI	MAG	2637598.0	159.0	21567.0	47.28	92.17	2.82	0.16	0.0	63.21	0.0	15.0	ERZ846434	GUT_GENOME000166	MGYG-HGUT-00041	d__Bacteria;p__Firmicutes_A;c__Clostridia;o__Lachnospirales;f__Lachnospiraceae;g__Acetatifactor;s__Acetatifactor sp900066365	SRP093506	China	Asia	ftp://ftp.ebi.ac.uk/pub/databases/metagenomics/mgnify_genomes/human-gut/v1.0/all_genomes/MGYG-HGUT-000/MGYG-HGUT-00041/genomes2/GUT_GENOME187448.gff.gz	Bacteria	Firmicutes_A	Clostridia	Lachnospirales	Lachnospiraceae	Acetatifactor	Acetatifactor_sp900066365	W	SRS1806016
GUT_GENOME035325	ERR1190839_bin.10	EBI	MAG	2474748.0	226.0	14962.0	47.23	85.15	3.31	0.18	0.0	0.0	0.0	13.0	ERZ870562	GUT_GENOME000166	MGYG-HGUT-00041	d__Bacteria;p__Firmicutes_A;c__Clostridia;o__Lachnospirales;f__Lachnospiraceae;g__Acetatifactor;s__Acetatifactor sp900066365	ERP013563	China	Asia	ftp://ftp.ebi.ac.uk/pub/databases/metagenomics/mgnify_genomes/human-gut/v1.0/all_genomes/MGYG-HGUT-000/MGYG-HGUT-00041/genomes1/GUT_GENOME035325.gff.gz	Bacteria	Firmicutes_A	Clostridia	Lachnospirales	Lachnospiraceae	Acetatifactor	Acetatifactor_sp900066365	W	ERS1015914
GUT_GENOME272412	ZeeviD_2015__PNP_Main_3__bin.42	CIBIO	MAG	2156887.0	246.0	12353.0	47.62	85.91	1.52	0.16	0.0	0.0	0.0	16.0		GUT_GENOME000166	MGYG-HGUT-00041	d__Bacteria;p__Firmicutes_A;c__Clostridia;o__Lachnospirales;f__Lachnospiraceae;g__Acetatifactor;s__Acetatifactor sp900066365	ERP012929	Israel	Asia	ftp://ftp.ebi.ac.uk/pub/databases/metagenomics/mgnify_genomes/human-gut/v1.0/all_genomes/MGYG-HGUT-000/MGYG-HGUT-00041/genomes1/GUT_GENOME272412.gff.gz	Bacteria	Firmicutes_A	Clostridia	Lachnospirales	Lachnospiraceae	Acetatifactor	Acetatifactor_sp900066365	W	ERS971641
GUT_GENOME015130	BritoIL_2016__W3.21.ST__bin.59	CIBIO	MAG	2731990.0	76.0	60121.0	46.78	97.93	1.93	0.05	0.0	0.0	0.0	17.0		GUT_GENOME000166	MGYG-HGUT-00041	d__Bacteria;p__Firmicutes_A;c__Clostridia;o__Lachnospirales;f__Lachnospiraceae;g__Acetatifactor;s__Acetatifactor sp900066365	SRP029441	Fiji	Oceania	ftp://ftp.ebi.ac.uk/pub/databases/metagenomics/mgnify_genomes/human-gut/v1.0/all_genomes/MGYG-HGUT-000/MGYG-HGUT-00041/genomes1/GUT_GENOME015130.gff.gz	Bacteria	Firmicutes_A	Clostridia	Lachnospirales	Lachnospiraceae	Acetatifactor	Acetatifactor_sp900066365	NW	SRS476182
GUT_GENOME124616	LiJ_2017__H3M516845__bin.2	CIBIO	MAG	2674555.0	168.0	24493.0	47.61	96.86	0.97	0.03	0.0	0.0	5.47	18.0		GUT_GENOME000166	MGYG-HGUT-00041	d__Bacteria;p__Firmicutes_A;c__Clostridia;o__Lachnospirales;f__Lachnospiraceae;g__Acetatifactor;s__Acetatifactor sp900066365	ERP015450	China	Asia	ftp://ftp.ebi.ac.uk/pub/databases/metagenomics/mgnify_genomes/human-gut/v1.0/all_genomes/MGYG-HGUT-000/MGYG-HGUT-00041/genomes1/GUT_GENOME124616.gff.gz	Bacteria	Firmicutes_A	Clostridia	Lachnospirales	Lachnospiraceae	Acetatifactor	Acetatifactor_sp900066365	W	ERS1138880
GUT_GENOME122750	LiJ_2017__H1M413827__bin.3	CIBIO	MAG	2711895.0	359.0	11225.0	47.35	91.73	3.45	0.31	0.0	0.0	0.0	16.0		GUT_GENOME000166	MGYG-HGUT-00041	d__Bacteria;p__Firmicutes_A;c__Clostridia;o__Lachnospirales;f__Lachnospiraceae;g__Acetatifactor;s__Acetatifactor sp900066365	ERP015450	China	Asia	ftp://ftp.ebi.ac.uk/pub/databases/metagenomics/mgnify_genomes/human-gut/v1.0/all_genomes/MGYG-HGUT-000/MGYG-HGUT-00041/genomes1/GUT_GENOME122750.gff.gz	Bacteria	Firmicutes_A	Clostridia	Lachnospirales	Lachnospiraceae	Acetatifactor	Acetatifactor_sp900066365	W	ERS1138807
GUT_GENOME187920	SRR5032308_bin.22	EBI	MAG	3009522.0	85.0	50956.0	46.8	98.07	2.03	0.02	0.0	70.45	11.25	15.0	ERZ846946	GUT_GENOME000166	MGYG-HGUT-00041	d__Bacteria;p__Firmicutes_A;c__Clostridia;o__Lachnospirales;f__Lachnospiraceae;g__Acetatifactor;s__Acetatifactor sp900066365	SRP093506	China	Asia	ftp://ftp.ebi.ac.uk/pub/databases/metagenomics/mgnify_genomes/human-gut/v1.0/all_genomes/MGYG-HGUT-000/MGYG-HGUT-00041/genomes3/GUT_GENOME187920.gff.gz	Bacteria	Firmicutes_A	Clostridia	Lachnospirales	Lachnospiraceae	Acetatifactor	Acetatifactor_sp900066365	W	SRS1806053
GUT_GENOME015104	BritoIL_2016__W3.20.ST__bin.37	CIBIO	MAG	2953376.0	86.0	51173.0	46.57	99.36	0.97	0.05	0.0	0.0	11.25	16.0		GUT_GENOME000166	MGYG-HGUT-00041	d__Bacteria;p__Firmicutes_A;c__Clostridia;o__Lachnospirales;f__Lachnospiraceae;g__Acetatifactor;s__Acetatifactor sp900066365	SRP029441	Fiji	Oceania	ftp://ftp.ebi.ac.uk/pub/databases/metagenomics/mgnify_genomes/human-gut/v1.0/all_genomes/MGYG-HGUT-000/MGYG-HGUT-00041/genomes1/GUT_GENOME015104.gff.gz	Bacteria	Firmicutes_A	Clostridia	Lachnospirales	Lachnospiraceae	Acetatifactor	Acetatifactor_sp900066365	NW	SRS476114
GUT_GENOME245815	VogtmannE_2016__MMRS54316675ST-27-0-0__bin.51	CIBIO	MAG	2972606.0	140.0	36588.0	46.53	98.79	0.97	0.16	0.0	19.37	0.0	19.0		GUT_GENOME000166	MGYG-HGUT-00041	d__Bacteria;p__Firmicutes_A;c__Clostridia;o__Lachnospirales;f__Lachnospiraceae;g__Acetatifactor;s__Acetatifactor sp900066365	ERP013933	US	North America	ftp://ftp.ebi.ac.uk/pub/databases/metagenomics/mgnify_genomes/human-gut/v1.0/all_genomes/MGYG-HGUT-000/MGYG-HGUT-00041/genomes3/GUT_GENOME245815.gff.gz	Bacteria	Firmicutes_A	Clostridia	Lachnospirales	Lachnospiraceae	Acetatifactor	Acetatifactor_sp900066365		ERS1066668
GUT_GENOME124676	LiJ_2017__H3M517925__bin.25	CIBIO	MAG	2883683.0	116.0	35156.0	47.07	99.34	1.45	0.02	0.0	18.33	0.0	18.0		GUT_GENOME000166	MGYG-HGUT-00041	d__Bacteria;p__Firmicutes_A;c__Clostridia;o__Lachnospirales;f__Lachnospiraceae;g__Acetatifactor;s__Acetatifactor sp900066365	ERP015450	China	Asia	ftp://ftp.ebi.ac.uk/pub/databases/metagenomics/mgnify_genomes/human-gut/v1.0/all_genomes/MGYG-HGUT-000/MGYG-HGUT-00041/genomes3/GUT_GENOME124676.gff.gz	Bacteria	Firmicutes_A	Clostridia	Lachnospirales	Lachnospiraceae	Acetatifactor	Acetatifactor_sp900066365	W	ERS1138915
GUT_GENOME122713	LiJ_2017__H1M413815__bin.43	CIBIO	MAG	2896458.0	70.0	63560.0	46.98	98.55	1.45	0.01	0.0	46.44	0.0	18.0		GUT_GENOME000166	MGYG-HGUT-00041	d__Bacteria;p__Firmicutes_A;c__Clostridia;o__Lachnospirales;f__Lachnospiraceae;g__Acetatifactor;s__Acetatifactor sp900066365	ERP015450	China	Asia	ftp://ftp.ebi.ac.uk/pub/databases/metagenomics/mgnify_genomes/human-gut/v1.0/all_genomes/MGYG-HGUT-000/MGYG-HGUT-00041/genomes3/GUT_GENOME122713.gff.gz	Bacteria	Firmicutes_A	Clostridia	Lachnospirales	Lachnospiraceae	Acetatifactor	Acetatifactor_sp900066365	W	ERS1138795
GUT_GENOME035220	ERR1190834_bin.43	EBI	MAG	2006748.0	317.0	8033.0	47.26	73.22	0.68	0.25	0.0	23.09	0.0	10.0	ERZ870446	GUT_GENOME000166	MGYG-HGUT-00041	d__Bacteria;p__Firmicutes_A;c__Clostridia;o__Lachnospirales;f__Lachnospiraceae;g__Acetatifactor;s__Acetatifactor sp900066365	ERP013563	China	Asia	ftp://ftp.ebi.ac.uk/pub/databases/metagenomics/mgnify_genomes/human-gut/v1.0/all_genomes/MGYG-HGUT-000/MGYG-HGUT-00041/genomes3/GUT_GENOME035220.gff.gz	Bacteria	Firmicutes_A	Clostridia	Lachnospirales	Lachnospiraceae	Acetatifactor	Acetatifactor_sp900066365	W	ERS1015909
GUT_GENOME245833	VogtmannE_2016__MMRS55294627ST-27-0-0__bin.10	CIBIO	MAG	2595341.0	54.0	80856.0	47.15	95.36	1.45	0.08	0.0	0.0	0.0	15.0		GUT_GENOME000166	MGYG-HGUT-00041	d__Bacteria;p__Firmicutes_A;c__Clostridia;o__Lachnospirales;f__Lachnospiraceae;g__Acetatifactor;s__Acetatifactor sp900066365	ERP013933	US	North America	ftp://ftp.ebi.ac.uk/pub/databases/metagenomics/mgnify_genomes/human-gut/v1.0/all_genomes/MGYG-HGUT-000/MGYG-HGUT-00041/genomes1/GUT_GENOME245833.gff.gz	Bacteria	Firmicutes_A	Clostridia	Lachnospirales	Lachnospiraceae	Acetatifactor	Acetatifactor_sp900066365		ERS1066690
GUT_GENOME015812	BritoIL_2016__WL.5.ST__bin.27	CIBIO	MAG	2009269.0	326.0	7911.0	47.5	76.3	1.26	0.29	0.0	0.0	12.21	14.0		GUT_GENOME000166	MGYG-HGUT-00041	d__Bacteria;p__Firmicutes_A;c__Clostridia;o__Lachnospirales;f__Lachnospiraceae;g__Acetatifactor;s__Acetatifactor sp900066365	SRP029441	Fiji	Oceania	ftp://ftp.ebi.ac.uk/pub/databases/metagenomics/mgnify_genomes/human-gut/v1.0/all_genomes/MGYG-HGUT-000/MGYG-HGUT-00041/genomes3/GUT_GENOME015812.gff.gz	Bacteria	Firmicutes_A	Clostridia	Lachnospirales	Lachnospiraceae	Acetatifactor	Acetatifactor_sp900066365	NW	SRS475953
GUT_GENOME035485	ERR1190846_bin.64	EBI	MAG	2784844.0	90.0	49066.0	46.89	94.95	2.9	0.17	0.0	0.0	0.0	16.0	ERZ870717	GUT_GENOME000166	MGYG-HGUT-00041	d__Bacteria;p__Firmicutes_A;c__Clostridia;o__Lachnospirales;f__Lachnospiraceae;g__Acetatifactor;s__Acetatifactor sp900066365	ERP013563	China	Asia	ftp://ftp.ebi.ac.uk/pub/databases/metagenomics/mgnify_genomes/human-gut/v1.0/all_genomes/MGYG-HGUT-000/MGYG-HGUT-00041/genomes2/GUT_GENOME035485.gff.gz	Bacteria	Firmicutes_A	Clostridia	Lachnospirales	Lachnospiraceae	Acetatifactor	Acetatifactor_sp900066365	W	ERS1015921
GUT_GENOME090933	FengQ_2015__SID31009__bin.52	CIBIO	MAG	2070554.0	239.0	12599.0	47.78	86.57	1.21	0.62	0.0	0.0	0.0	10.0		GUT_GENOME000166	MGYG-HGUT-00041	d__Bacteria;p__Firmicutes_A;c__Clostridia;o__Lachnospirales;f__Lachnospiraceae;g__Acetatifactor;s__Acetatifactor sp900066365	ERP008729	Austria	Europe	ftp://ftp.ebi.ac.uk/pub/databases/metagenomics/mgnify_genomes/human-gut/v1.0/all_genomes/MGYG-HGUT-000/MGYG-HGUT-00041/genomes1/GUT_GENOME090933.gff.gz	Bacteria	Firmicutes_A	Clostridia	Lachnospirales	Lachnospiraceae	Acetatifactor	Acetatifactor_sp900066365	W	ERS608499
GUT_GENOME015676	BritoIL_2016__WL.37.ST__bin.39	CIBIO	MAG	2460079.0	88.0	52722.0	46.67	90.82	0.97	0.01	0.0	0.0	0.0	15.0		GUT_GENOME000166	MGYG-HGUT-00041	d__Bacteria;p__Firmicutes_A;c__Clostridia;o__Lachnospirales;f__Lachnospiraceae;g__Acetatifactor;s__Acetatifactor sp900066365	SRP029441	Fiji	Oceania	ftp://ftp.ebi.ac.uk/pub/databases/metagenomics/mgnify_genomes/human-gut/v1.0/all_genomes/MGYG-HGUT-000/MGYG-HGUT-00041/genomes1/GUT_GENOME015676.gff.gz	Bacteria	Firmicutes_A	Clostridia	Lachnospirales	Lachnospiraceae	Acetatifactor	Acetatifactor_sp900066365	NW	SRS476163
GUT_GENOME245570	VogtmannE_2016__MMRS47662059ST-27-0-0__bin.15	CIBIO	MAG	3102569.0	71.0	66936.0	46.4	97.58	0.97	0.06	0.0	70.45	0.0	16.0		GUT_GENOME000166	MGYG-HGUT-00041	d__Bacteria;p__Firmicutes_A;c__Clostridia;o__Lachnospirales;f__Lachnospiraceae;g__Acetatifactor;s__Acetatifactor sp900066365	ERP013933	US	North America	ftp://ftp.ebi.ac.uk/pub/databases/metagenomics/mgnify_genomes/human-gut/v1.0/all_genomes/MGYG-HGUT-000/MGYG-HGUT-00041/genomes1/GUT_GENOME245570.gff.gz	Bacteria	Firmicutes_A	Clostridia	Lachnospirales	Lachnospiraceae	Acetatifactor	Acetatifactor_sp900066365		ERS1066654
GUT_GENOME185877	SRR4451660_bin.2	EBI	MAG	2458113.0	178.0	18164.0	47.67	90.1	1.45	0.11	0.0	0.0	0.0	10.0	ERZ977612	GUT_GENOME000166	MGYG-HGUT-00041	d__Bacteria;p__Firmicutes_A;c__Clostridia;o__Lachnospirales;f__Lachnospiraceae;g__Acetatifactor;s__Acetatifactor sp900066365	SRP091570	US	North America	ftp://ftp.ebi.ac.uk/pub/databases/metagenomics/mgnify_genomes/human-gut/v1.0/all_genomes/MGYG-HGUT-000/MGYG-HGUT-00041/genomes1/GUT_GENOME185877.gff.gz	Bacteria	Firmicutes_A	Clostridia	Lachnospirales	Lachnospiraceae	Acetatifactor	Acetatifactor_sp900066365		SRS1760596
GUT_GENOME015494	BritoIL_2016__WL.26.ST__bin.52	CIBIO	MAG	3089164.0	128.0	37156.0	46.47	97.42	2.05	0.11	0.0	0.0	0.0	18.0		GUT_GENOME000166	MGYG-HGUT-00041	d__Bacteria;p__Firmicutes_A;c__Clostridia;o__Lachnospirales;f__Lachnospiraceae;g__Acetatifactor;s__Acetatifactor sp900066365	SRP029441	Fiji	Oceania	ftp://ftp.ebi.ac.uk/pub/databases/metagenomics/mgnify_genomes/human-gut/v1.0/all_genomes/MGYG-HGUT-000/MGYG-HGUT-00041/genomes1/GUT_GENOME015494.gff.gz	Bacteria	Firmicutes_A	Clostridia	Lachnospirales	Lachnospiraceae	Acetatifactor	Acetatifactor_sp900066365	NW	SRS476173
GUT_GENOME123574	LiJ_2017__H2M513938__bin.72	CIBIO	MAG	2781516.0	242.0	19031.0	46.88	92.42	4.15	0.27	0.0	0.0	0.0	17.0		GUT_GENOME000166	MGYG-HGUT-00041	d__Bacteria;p__Firmicutes_A;c__Clostridia;o__Lachnospirales;f__Lachnospiraceae;g__Acetatifactor;s__Acetatifactor sp900066365	ERP015450	China	Asia	ftp://ftp.ebi.ac.uk/pub/databases/metagenomics/mgnify_genomes/human-gut/v1.0/all_genomes/MGYG-HGUT-000/MGYG-HGUT-00041/genomes2/GUT_GENOME123574.gff.gz	Bacteria	Firmicutes_A	Clostridia	Lachnospirales	Lachnospiraceae	Acetatifactor	Acetatifactor_sp900066365	W	ERS1138873
GUT_GENOME015481	BritoIL_2016__WL.25.ST__bin.73	CIBIO	MAG	1973478.0	498.0	4764.0	47.59	67.67	2.25	0.28	0.0	0.0	0.0	8.0		GUT_GENOME000166	MGYG-HGUT-00041	d__Bacteria;p__Firmicutes_A;c__Clostridia;o__Lachnospirales;f__Lachnospiraceae;g__Acetatifactor;s__Acetatifactor sp900066365	SRP029441	Fiji	Oceania	ftp://ftp.ebi.ac.uk/pub/databases/metagenomics/mgnify_genomes/human-gut/v1.0/all_genomes/MGYG-HGUT-000/MGYG-HGUT-00041/genomes3/GUT_GENOME015481.gff.gz	Bacteria	Firmicutes_A	Clostridia	Lachnospirales	Lachnospiraceae	Acetatifactor	Acetatifactor_sp900066365	NW	SRS476213
GUT_GENOME035990	ERR1190874_bin.47	EBI	MAG	1402845.0	277.0	5509.0	47.53	59.93	0.97	0.16	0.0	0.0	0.0	9.0	ERZ871261	GUT_GENOME000166	MGYG-HGUT-00041	d__Bacteria;p__Firmicutes_A;c__Clostridia;o__Lachnospirales;f__Lachnospiraceae;g__Acetatifactor;s__Acetatifactor sp900066365	ERP013563	China	Asia	ftp://ftp.ebi.ac.uk/pub/databases/metagenomics/mgnify_genomes/human-gut/v1.0/all_genomes/MGYG-HGUT-000/MGYG-HGUT-00041/genomes1/GUT_GENOME035990.gff.gz	Bacteria	Firmicutes_A	Clostridia	Lachnospirales	Lachnospiraceae	Acetatifactor	Acetatifactor_sp900066365	W	ERS1015949
GUT_GENOME015520	BritoIL_2016__WL.2.ST__bin.34	CIBIO	MAG	2071810.0	412.0	5861.0	47.52	77.93	2.14	0.54	0.0	0.0	0.0	14.0		GUT_GENOME000166	MGYG-HGUT-00041	d__Bacteria;p__Firmicutes_A;c__Clostridia;o__Lachnospirales;f__Lachnospiraceae;g__Acetatifactor;s__Acetatifactor sp900066365	SRP029441	Fiji	Oceania	ftp://ftp.ebi.ac.uk/pub/databases/metagenomics/mgnify_genomes/human-gut/v1.0/all_genomes/MGYG-HGUT-000/MGYG-HGUT-00041/genomes3/GUT_GENOME015520.gff.gz	Bacteria	Firmicutes_A	Clostridia	Lachnospirales	Lachnospiraceae	Acetatifactor	Acetatifactor_sp900066365	NW	SRS476142
GUT_GENOME271829	ZeeviD_2015__PNP_Main_375__bin.8	CIBIO	MAG	2994143.0	105.0	47052.0	46.43	97.58	1.45	0.1	0.0	0.0	0.0	18.0		GUT_GENOME000166	MGYG-HGUT-00041	d__Bacteria;p__Firmicutes_A;c__Clostridia;o__Lachnospirales;f__Lachnospiraceae;g__Acetatifactor;s__Acetatifactor sp900066365	ERP012929	Israel	Asia	ftp://ftp.ebi.ac.uk/pub/databases/metagenomics/mgnify_genomes/human-gut/v1.0/all_genomes/MGYG-HGUT-000/MGYG-HGUT-00041/genomes1/GUT_GENOME271829.gff.gz	Bacteria	Firmicutes_A	Clostridia	Lachnospirales	Lachnospiraceae	Acetatifactor	Acetatifactor_sp900066365	W	ERS972013
GUT_GENOME185495	SRR4451535_bin.24	EBI	MAG	2501514.0	165.0	23044.0	47.75	88.57	4.31	0.08	0.0	0.0	11.04	14.0	ERZ977185	GUT_GENOME000166	MGYG-HGUT-00041	d__Bacteria;p__Firmicutes_A;c__Clostridia;o__Lachnospirales;f__Lachnospiraceae;g__Acetatifactor;s__Acetatifactor sp900066365	SRP091570	US	North America	ftp://ftp.ebi.ac.uk/pub/databases/metagenomics/mgnify_genomes/human-gut/v1.0/all_genomes/MGYG-HGUT-000/MGYG-HGUT-00041/genomes2/GUT_GENOME185495.gff.gz	Bacteria	Firmicutes_A	Clostridia	Lachnospirales	Lachnospiraceae	Acetatifactor	Acetatifactor_sp900066365		SRS1760591
GUT_GENOME162665	SchirmerM_2016__G89053__bin.4	CIBIO	MAG	2563615.0	323.0	10676.0	47.48	92.29	1.96	0.05	0.0	0.0	0.0	15.0		GUT_GENOME000166	MGYG-HGUT-00041	d__Bacteria;p__Firmicutes_A;c__Clostridia;o__Lachnospirales;f__Lachnospiraceae;g__Acetatifactor;s__Acetatifactor sp900066365	SRP095580	Netherlands	Europe	ftp://ftp.ebi.ac.uk/pub/databases/metagenomics/mgnify_genomes/human-gut/v1.0/all_genomes/MGYG-HGUT-000/MGYG-HGUT-00041/genomes1/GUT_GENOME162665.gff.gz	Bacteria	Firmicutes_A	Clostridia	Lachnospirales	Lachnospiraceae	Acetatifactor	Acetatifactor_sp900066365	W	SRS1876511
GUT_GENOME036176	ERR1190885_bin.37	EBI	MAG	2367093.0	223.0	15632.0	46.88	60.69	0.0	0.05	0.0	0.0	0.0	12.0	ERZ871487	GUT_GENOME000166	MGYG-HGUT-00041	d__Bacteria;p__Firmicutes_A;c__Clostridia;o__Lachnospirales;f__Lachnospiraceae;g__Acetatifactor;s__Acetatifactor sp900066365	ERP013563	China	Asia	ftp://ftp.ebi.ac.uk/pub/databases/metagenomics/mgnify_genomes/human-gut/v1.0/all_genomes/MGYG-HGUT-000/MGYG-HGUT-00041/genomes1/GUT_GENOME036176.gff.gz	Bacteria	Firmicutes_A	Clostridia	Lachnospirales	Lachnospiraceae	Acetatifactor	Acetatifactor_sp900066365	W	ERS1015960
GUT_GENOME245866	VogtmannE_2016__MMRS56137463ST-27-0-0__bin.15	CIBIO	MAG	2687187.0	60.0	68059.0	46.82	96.62	1.45	0.03	0.0	9.2	0.0	16.0		GUT_GENOME000166	MGYG-HGUT-00041	d__Bacteria;p__Firmicutes_A;c__Clostridia;o__Lachnospirales;f__Lachnospiraceae;g__Acetatifactor;s__Acetatifactor sp900066365	ERP013933	US	North America	ftp://ftp.ebi.ac.uk/pub/databases/metagenomics/mgnify_genomes/human-gut/v1.0/all_genomes/MGYG-HGUT-000/MGYG-HGUT-00041/genomes3/GUT_GENOME245866.gff.gz	Bacteria	Firmicutes_A	Clostridia	Lachnospirales	Lachnospiraceae	Acetatifactor	Acetatifactor_sp900066365		ERS1066698
GUT_GENOME245357	VogtmannE_2016__MMRS42570301ST-27-0-0__bin.25	CIBIO	MAG	2909206.0	77.0	60665.0	46.8	96.62	0.97	0.09	0.0	0.0	0.0	15.0		GUT_GENOME000166	MGYG-HGUT-00041	d__Bacteria;p__Firmicutes_A;c__Clostridia;o__Lachnospirales;f__Lachnospiraceae;g__Acetatifactor;s__Acetatifactor sp900066365	ERP013933	US	North America	ftp://ftp.ebi.ac.uk/pub/databases/metagenomics/mgnify_genomes/human-gut/v1.0/all_genomes/MGYG-HGUT-000/MGYG-HGUT-00041/genomes3/GUT_GENOME245357.gff.gz	Bacteria	Firmicutes_A	Clostridia	Lachnospirales	Lachnospiraceae	Acetatifactor	Acetatifactor_sp900066365		ERS1066739
GUT_GENOME035659	ERR1190854_bin.62	EBI	MAG	2812730.0	72.0	54234.0	46.87	97.1	4.35	0.05	0.0	0.0	0.0	13.0	ERZ870902	GUT_GENOME000166	MGYG-HGUT-00041	d__Bacteria;p__Firmicutes_A;c__Clostridia;o__Lachnospirales;f__Lachnospiraceae;g__Acetatifactor;s__Acetatifactor sp900066365	ERP013563	China	Asia	ftp://ftp.ebi.ac.uk/pub/databases/metagenomics/mgnify_genomes/human-gut/v1.0/all_genomes/MGYG-HGUT-000/MGYG-HGUT-00041/genomes1/GUT_GENOME035659.gff.gz	Bacteria	Firmicutes_A	Clostridia	Lachnospirales	Lachnospiraceae	Acetatifactor	Acetatifactor_sp900066365	W	ERS1015929
GUT_GENOME123237	LiJ_2017__H1M5XX814__bin.48	CIBIO	MAG	1553104.0	336.0	5417.0	49.11	62.77	1.55	0.2	0.0	0.0	0.0	10.0		GUT_GENOME000166	MGYG-HGUT-00041	d__Bacteria;p__Firmicutes_A;c__Clostridia;o__Lachnospirales;f__Lachnospiraceae;g__Acetatifactor;s__Acetatifactor sp900066365	ERP015450	China	Asia	ftp://ftp.ebi.ac.uk/pub/databases/metagenomics/mgnify_genomes/human-gut/v1.0/all_genomes/MGYG-HGUT-000/MGYG-HGUT-00041/genomes2/GUT_GENOME123237.gff.gz	Bacteria	Firmicutes_A	Clostridia	Lachnospirales	Lachnospiraceae	Acetatifactor	Acetatifactor_sp900066365	W	ERS1138794
GUT_GENOME036288	ERR1190889_bin.32	EBI	MAG	2773259.0	193.0	22528.0	46.72	92.0	1.45	0.01	0.0	0.0	0.0	14.0	ERZ871597	GUT_GENOME000166	MGYG-HGUT-00041	d__Bacteria;p__Firmicutes_A;c__Clostridia;o__Lachnospirales;f__Lachnospiraceae;g__Acetatifactor;s__Acetatifactor sp900066365	ERP013563	China	Asia	ftp://ftp.ebi.ac.uk/pub/databases/metagenomics/mgnify_genomes/human-gut/v1.0/all_genomes/MGYG-HGUT-000/MGYG-HGUT-00041/genomes3/GUT_GENOME036288.gff.gz	Bacteria	Firmicutes_A	Clostridia	Lachnospirales	Lachnospiraceae	Acetatifactor	Acetatifactor_sp900066365	W	ERS1015964
GUT_GENOME123996	LiJ_2017__H2M615912__bin.36	CIBIO	MAG	1843883.0	202.0	11917.0	48.44	61.36	1.5	0.07	0.0	0.0	0.0	14.0		GUT_GENOME000166	MGYG-HGUT-00041	d__Bacteria;p__Firmicutes_A;c__Clostridia;o__Lachnospirales;f__Lachnospiraceae;g__Acetatifactor;s__Acetatifactor sp900066365	ERP015450	China	Asia	ftp://ftp.ebi.ac.uk/pub/databases/metagenomics/mgnify_genomes/human-gut/v1.0/all_genomes/MGYG-HGUT-000/MGYG-HGUT-00041/genomes2/GUT_GENOME123996.gff.gz	Bacteria	Firmicutes_A	Clostridia	Lachnospirales	Lachnospiraceae	Acetatifactor	Acetatifactor_sp900066365	W	ERS1138847
GUT_GENOME015628	BritoIL_2016__WL.35.ST__bin.34	CIBIO	MAG	3320438.0	132.0	46531.0	45.48	98.55	2.17	0.08	0.0	18.53	0.0	16.0		GUT_GENOME000166	MGYG-HGUT-00041	d__Bacteria;p__Firmicutes_A;c__Clostridia;o__Lachnospirales;f__Lachnospiraceae;g__Acetatifactor;s__Acetatifactor sp900066365	SRP029441	Fiji	Oceania	ftp://ftp.ebi.ac.uk/pub/databases/metagenomics/mgnify_genomes/human-gut/v1.0/all_genomes/MGYG-HGUT-000/MGYG-HGUT-00041/genomes1/GUT_GENOME015628.gff.gz	Bacteria	Firmicutes_A	Clostridia	Lachnospirales	Lachnospiraceae	Acetatifactor	Acetatifactor_sp900066365	NW	SRS475722
GUT_GENOME091195	FengQ_2015__SID31188__bin.99	CIBIO	MAG	2458576.0	322.0	10809.0	47.33	87.99	4.44	0.64	0.0	0.0	0.0	10.0		GUT_GENOME000166	MGYG-HGUT-00041	d__Bacteria;p__Firmicutes_A;c__Clostridia;o__Lachnospirales;f__Lachnospiraceae;g__Acetatifactor;s__Acetatifactor sp900066365	ERP008729	Austria	Europe	ftp://ftp.ebi.ac.uk/pub/databases/metagenomics/mgnify_genomes/human-gut/v1.0/all_genomes/MGYG-HGUT-000/MGYG-HGUT-00041/genomes3/GUT_GENOME091195.gff.gz	Bacteria	Firmicutes_A	Clostridia	Lachnospirales	Lachnospiraceae	Acetatifactor	Acetatifactor_sp900066365	W	ERS608602
GUT_GENOME015328	BritoIL_2016__WL.14.ST__bin.38	CIBIO	MAG	2755311.0	72.0	66251.0	46.79	97.94	0.97	0.03	0.0	0.0	7.45	18.0		GUT_GENOME000166	MGYG-HGUT-00041	d__Bacteria;p__Firmicutes_A;c__Clostridia;o__Lachnospirales;f__Lachnospiraceae;g__Acetatifactor;s__Acetatifactor sp900066365	SRP029441	Fiji	Oceania	ftp://ftp.ebi.ac.uk/pub/databases/metagenomics/mgnify_genomes/human-gut/v1.0/all_genomes/MGYG-HGUT-000/MGYG-HGUT-00041/genomes2/GUT_GENOME015328.gff.gz	Bacteria	Firmicutes_A	Clostridia	Lachnospirales	Lachnospiraceae	Acetatifactor	Acetatifactor_sp900066365	NW	SRS475931
GUT_GENOME124088	LiJ_2017__H3M415131__bin.34	CIBIO	MAG	2737578.0	361.0	10487.0	47.75	93.05	2.5	0.06	0.0	0.0	0.0	15.0		GUT_GENOME000166	MGYG-HGUT-00041	d__Bacteria;p__Firmicutes_A;c__Clostridia;o__Lachnospirales;f__Lachnospiraceae;g__Acetatifactor;s__Acetatifactor sp900066365	ERP015450	China	Asia	ftp://ftp.ebi.ac.uk/pub/databases/metagenomics/mgnify_genomes/human-gut/v1.0/all_genomes/MGYG-HGUT-000/MGYG-HGUT-00041/genomes3/GUT_GENOME124088.gff.gz	Bacteria	Firmicutes_A	Clostridia	Lachnospirales	Lachnospiraceae	Acetatifactor	Acetatifactor_sp900066365	W	ERS1138920
GUT_GENOME035609	ERR1190852_bin.4	EBI	MAG	2147626.0	309.0	8349.0	47.75	65.26	1.13	1.71	0.0	0.0	0.0	7.0	ERZ870848	GUT_GENOME000166	MGYG-HGUT-00041	d__Bacteria;p__Firmicutes_A;c__Clostridia;o__Lachnospirales;f__Lachnospiraceae;g__Acetatifactor;s__Acetatifactor sp900066365	ERP013563	China	Asia	ftp://ftp.ebi.ac.uk/pub/databases/metagenomics/mgnify_genomes/human-gut/v1.0/all_genomes/MGYG-HGUT-000/MGYG-HGUT-00041/genomes2/GUT_GENOME035609.gff.gz	Bacteria	Firmicutes_A	Clostridia	Lachnospirales	Lachnospiraceae	Acetatifactor	Acetatifactor_sp900066365	W	ERS1015927
GUT_GENOME092507	FengQ_2015__SID31868__bin.14	CIBIO	MAG	2500789.0	182.0	23595.0	47.22	86.36	2.42	0.4	0.0	0.0	0.0	14.0		GUT_GENOME000166	MGYG-HGUT-00041	d__Bacteria;p__Firmicutes_A;c__Clostridia;o__Lachnospirales;f__Lachnospiraceae;g__Acetatifactor;s__Acetatifactor sp900066365	ERP008729	Austria	Europe	ftp://ftp.ebi.ac.uk/pub/databases/metagenomics/mgnify_genomes/human-gut/v1.0/all_genomes/MGYG-HGUT-000/MGYG-HGUT-00041/genomes1/GUT_GENOME092507.gff.gz	Bacteria	Firmicutes_A	Clostridia	Lachnospirales	Lachnospiraceae	Acetatifactor	Acetatifactor_sp900066365	W	ERS608585
GUT_GENOME162686	SchirmerM_2016__G89056__bin.18	CIBIO	MAG	2107102.0	345.0	7669.0	47.98	79.51	1.98	0.14	0.0	0.0	0.0	13.0		GUT_GENOME000166	MGYG-HGUT-00041	d__Bacteria;p__Firmicutes_A;c__Clostridia;o__Lachnospirales;f__Lachnospiraceae;g__Acetatifactor;s__Acetatifactor sp900066365	SRP095580	Netherlands	Europe	ftp://ftp.ebi.ac.uk/pub/databases/metagenomics/mgnify_genomes/human-gut/v1.0/all_genomes/MGYG-HGUT-000/MGYG-HGUT-00041/genomes2/GUT_GENOME162686.gff.gz	Bacteria	Firmicutes_A	Clostridia	Lachnospirales	Lachnospiraceae	Acetatifactor	Acetatifactor_sp900066365	W	SRS1876290
GUT_GENOME039470	ERR1293641_bin.12	EBI	MAG	2884004.0	89.0	49759.0	46.39	95.85	1.01	0.07	0.0	46.44	5.44	13.0	ERZ927839	GUT_GENOME000166	MGYG-HGUT-00041	d__Bacteria;p__Firmicutes_A;c__Clostridia;o__Lachnospirales;f__Lachnospiraceae;g__Acetatifactor;s__Acetatifactor sp900066365	ERP013933	US	North America	ftp://ftp.ebi.ac.uk/pub/databases/metagenomics/mgnify_genomes/human-gut/v1.0/all_genomes/MGYG-HGUT-000/MGYG-HGUT-00041/genomes1/GUT_GENOME039470.gff.gz	Bacteria	Firmicutes_A	Clostridia	Lachnospirales	Lachnospiraceae	Acetatifactor	Acetatifactor_sp900066365		ERS1066669
GUT_GENOME124793	LiJ_2017__H3M615846__bin.32	CIBIO	MAG	2647677.0	244.0	14699.0	47.72	93.88	0.97	0.21	0.0	0.0	0.0	15.0		GUT_GENOME000166	MGYG-HGUT-00041	d__Bacteria;p__Firmicutes_A;c__Clostridia;o__Lachnospirales;f__Lachnospiraceae;g__Acetatifactor;s__Acetatifactor sp900066365	ERP015450	China	Asia	ftp://ftp.ebi.ac.uk/pub/databases/metagenomics/mgnify_genomes/human-gut/v1.0/all_genomes/MGYG-HGUT-000/MGYG-HGUT-00041/genomes2/GUT_GENOME124793.gff.gz	Bacteria	Firmicutes_A	Clostridia	Lachnospirales	Lachnospiraceae	Acetatifactor	Acetatifactor_sp900066365	W	ERS1138881
GUT_GENOME090157	ERS608602_31	HGM	MAG	2074661.0	231.0	14812.0	47.74	75.35	3.32		0.0	11.42	0.0	13.0		GUT_GENOME000166	MGYG-HGUT-00041	d__Bacteria;p__Firmicutes_A;c__Clostridia;o__Lachnospirales;f__Lachnospiraceae;g__Acetatifactor;s__Acetatifactor sp900066365	ERP008729	Austria	Europe	ftp://ftp.ebi.ac.uk/pub/databases/metagenomics/mgnify_genomes/human-gut/v1.0/all_genomes/MGYG-HGUT-000/MGYG-HGUT-00041/genomes1/GUT_GENOME090157.gff.gz	Bacteria	Firmicutes_A	Clostridia	Lachnospirales	Lachnospiraceae	Acetatifactor	Acetatifactor_sp900066365	W	ERS608602
GUT_GENOME037931	ERR1190952_bin.72	EBI	MAG	2582985.0	59.0	68878.0	47.19	94.69	1.61	0.01	0.0	23.09	0.0	14.0	ERZ873334	GUT_GENOME000166	MGYG-HGUT-00041	d__Bacteria;p__Firmicutes_A;c__Clostridia;o__Lachnospirales;f__Lachnospiraceae;g__Acetatifactor;s__Acetatifactor sp900066365	ERP013563	China	Asia	ftp://ftp.ebi.ac.uk/pub/databases/metagenomics/mgnify_genomes/human-gut/v1.0/all_genomes/MGYG-HGUT-000/MGYG-HGUT-00041/genomes1/GUT_GENOME037931.gff.gz	Bacteria	Firmicutes_A	Clostridia	Lachnospirales	Lachnospiraceae	Acetatifactor	Acetatifactor_sp900066365	W	ERS1016027
GUT_GENOME272896	ZeeviD_2015__PNP_Main_420__bin.45	CIBIO	MAG	2598204.0	373.0	9525.0	47.23	88.76	4.55	0.38	0.0	0.0	0.0	17.0		GUT_GENOME000166	MGYG-HGUT-00041	d__Bacteria;p__Firmicutes_A;c__Clostridia;o__Lachnospirales;f__Lachnospiraceae;g__Acetatifactor;s__Acetatifactor sp900066365	ERP012929	Israel	Asia	ftp://ftp.ebi.ac.uk/pub/databases/metagenomics/mgnify_genomes/human-gut/v1.0/all_genomes/MGYG-HGUT-000/MGYG-HGUT-00041/genomes1/GUT_GENOME272896.gff.gz	Bacteria	Firmicutes_A	Clostridia	Lachnospirales	Lachnospiraceae	Acetatifactor	Acetatifactor_sp900066365	W	ERS972058
GUT_GENOME125346	LiJ_2017__nHM511813__bin.1	CIBIO	MAG	2275347.0	329.0	9506.0	47.31	87.23	1.98	0.24	0.0	15.66	0.0	17.0		GUT_GENOME000166	MGYG-HGUT-00041	d__Bacteria;p__Firmicutes_A;c__Clostridia;o__Lachnospirales;f__Lachnospiraceae;g__Acetatifactor;s__Acetatifactor sp900066365	ERP015450	China	Asia	ftp://ftp.ebi.ac.uk/pub/databases/metagenomics/mgnify_genomes/human-gut/v1.0/all_genomes/MGYG-HGUT-000/MGYG-HGUT-00041/genomes3/GUT_GENOME125346.gff.gz	Bacteria	Firmicutes_A	Clostridia	Lachnospirales	Lachnospiraceae	Acetatifactor	Acetatifactor_sp900066365	W	ERS1138771
GUT_GENOME093642	FengQ_2015__SID530262__bin.31	CIBIO	MAG	2358447.0	269.0	12558.0	47.56	89.35	3.38	0.67	0.0	0.0	0.0	12.0		GUT_GENOME000166	MGYG-HGUT-00041	d__Bacteria;p__Firmicutes_A;c__Clostridia;o__Lachnospirales;f__Lachnospiraceae;g__Acetatifactor;s__Acetatifactor sp900066365	ERP008729	Austria	Europe	ftp://ftp.ebi.ac.uk/pub/databases/metagenomics/mgnify_genomes/human-gut/v1.0/all_genomes/MGYG-HGUT-000/MGYG-HGUT-00041/genomes2/GUT_GENOME093642.gff.gz	Bacteria	Firmicutes_A	Clostridia	Lachnospirales	Lachnospiraceae	Acetatifactor	Acetatifactor_sp900066365	W	ERS608560
GUT_GENOME014788	BritoIL_2016__W2.69.ST__bin.23	CIBIO	MAG	2836294.0	199.0	24431.0	46.47	89.81	0.97	0.18	0.0	0.0	0.0	17.0		GUT_GENOME000166	MGYG-HGUT-00041	d__Bacteria;p__Firmicutes_A;c__Clostridia;o__Lachnospirales;f__Lachnospiraceae;g__Acetatifactor;s__Acetatifactor sp900066365	SRP029441	Fiji	Oceania	ftp://ftp.ebi.ac.uk/pub/databases/metagenomics/mgnify_genomes/human-gut/v1.0/all_genomes/MGYG-HGUT-000/MGYG-HGUT-00041/genomes3/GUT_GENOME014788.gff.gz	Bacteria	Firmicutes_A	Clostridia	Lachnospirales	Lachnospiraceae	Acetatifactor	Acetatifactor_sp900066365	NW	SRS476095
GUT_GENOME163086	SchirmerM_2016__G89095__bin.7	CIBIO	MAG	2829220.0	176.0	24129.0	47.01	95.89	1.05	0.03	0.0	0.0	0.0	13.0		GUT_GENOME000166	MGYG-HGUT-00041	d__Bacteria;p__Firmicutes_A;c__Clostridia;o__Lachnospirales;f__Lachnospiraceae;g__Acetatifactor;s__Acetatifactor sp900066365	SRP095580	Netherlands	Europe	ftp://ftp.ebi.ac.uk/pub/databases/metagenomics/mgnify_genomes/human-gut/v1.0/all_genomes/MGYG-HGUT-000/MGYG-HGUT-00041/genomes1/GUT_GENOME163086.gff.gz	Bacteria	Firmicutes_A	Clostridia	Lachnospirales	Lachnospiraceae	Acetatifactor	Acetatifactor_sp900066365	W	SRS1876677
GUT_GENOME163091	SchirmerM_2016__G89096__bin.6	CIBIO	MAG	2065821.0	484.0	5160.0	47.83	73.08	3.04	0.2	0.0	0.0	0.0	12.0		GUT_GENOME000166	MGYG-HGUT-00041	d__Bacteria;p__Firmicutes_A;c__Clostridia;o__Lachnospirales;f__Lachnospiraceae;g__Acetatifactor;s__Acetatifactor sp900066365	SRP095580	Netherlands	Europe	ftp://ftp.ebi.ac.uk/pub/databases/metagenomics/mgnify_genomes/human-gut/v1.0/all_genomes/MGYG-HGUT-000/MGYG-HGUT-00041/genomes2/GUT_GENOME163091.gff.gz	Bacteria	Firmicutes_A	Clostridia	Lachnospirales	Lachnospiraceae	Acetatifactor	Acetatifactor_sp900066365	W	SRS1876274
GUT_GENOME034694	ERR1190811_bin.75	EBI	MAG	2372930.0	320.0	9143.0	47.34	76.77	3.51	0.77	0.0	0.0	5.44	10.0	ERZ869649	GUT_GENOME000166	MGYG-HGUT-00041	d__Bacteria;p__Firmicutes_A;c__Clostridia;o__Lachnospirales;f__Lachnospiraceae;g__Acetatifactor;s__Acetatifactor sp900066365	ERP013563	China	Asia	ftp://ftp.ebi.ac.uk/pub/databases/metagenomics/mgnify_genomes/human-gut/v1.0/all_genomes/MGYG-HGUT-000/MGYG-HGUT-00041/genomes2/GUT_GENOME034694.gff.gz	Bacteria	Firmicutes_A	Clostridia	Lachnospirales	Lachnospiraceae	Acetatifactor	Acetatifactor_sp900066365	W	ERS1015886
GUT_GENOME093694	FengQ_2015__SID530295__bin.69	CIBIO	MAG	2989274.0	136.0	37212.0	46.48	97.91	0.97	0.33	0.0	0.0	0.0	15.0		GUT_GENOME000166	MGYG-HGUT-00041	d__Bacteria;p__Firmicutes_A;c__Clostridia;o__Lachnospirales;f__Lachnospiraceae;g__Acetatifactor;s__Acetatifactor sp900066365	ERP008729	Austria	Europe	ftp://ftp.ebi.ac.uk/pub/databases/metagenomics/mgnify_genomes/human-gut/v1.0/all_genomes/MGYG-HGUT-000/MGYG-HGUT-00041/genomes2/GUT_GENOME093694.gff.gz	Bacteria	Firmicutes_A	Clostridia	Lachnospirales	Lachnospiraceae	Acetatifactor	Acetatifactor_sp900066365	W	ERS608493
GUT_GENOME014772	BritoIL_2016__W2.68.ST__bin.40	CIBIO	MAG	2729249.0	55.0	78771.0	46.16	84.54	1.93	0.01	0.0	0.0	0.0	15.0		GUT_GENOME000166	MGYG-HGUT-00041	d__Bacteria;p__Firmicutes_A;c__Clostridia;o__Lachnospirales;f__Lachnospiraceae;g__Acetatifactor;s__Acetatifactor sp900066365	SRP029441	Fiji	Oceania	ftp://ftp.ebi.ac.uk/pub/databases/metagenomics/mgnify_genomes/human-gut/v1.0/all_genomes/MGYG-HGUT-000/MGYG-HGUT-00041/genomes1/GUT_GENOME014772.gff.gz	Bacteria	Firmicutes_A	Clostridia	Lachnospirales	Lachnospiraceae	Acetatifactor	Acetatifactor_sp900066365	NW	SRS475613
GUT_GENOME125461	LiJ_2017__nHM512811__bin.54	CIBIO	MAG	2923270.0	101.0	37714.0	46.91	98.25	3.14	0.05	0.0	52.38	0.0	14.0		GUT_GENOME000166	MGYG-HGUT-00041	d__Bacteria;p__Firmicutes_A;c__Clostridia;o__Lachnospirales;f__Lachnospiraceae;g__Acetatifactor;s__Acetatifactor sp900066365	ERP015450	China	Asia	ftp://ftp.ebi.ac.uk/pub/databases/metagenomics/mgnify_genomes/human-gut/v1.0/all_genomes/MGYG-HGUT-000/MGYG-HGUT-00041/genomes3/GUT_GENOME125461.gff.gz	Bacteria	Firmicutes_A	Clostridia	Lachnospirales	Lachnospiraceae	Acetatifactor	Acetatifactor_sp900066365	W	ERS1138770
GUT_GENOME014745	BritoIL_2016__W2.67.ST__bin.53	CIBIO	MAG	2867161.0	286.0	15944.0	46.41	92.24	2.48	0.25	0.0	0.0	0.0	16.0		GUT_GENOME000166	MGYG-HGUT-00041	d__Bacteria;p__Firmicutes_A;c__Clostridia;o__Lachnospirales;f__Lachnospiraceae;g__Acetatifactor;s__Acetatifactor sp900066365	SRP029441	Fiji	Oceania	ftp://ftp.ebi.ac.uk/pub/databases/metagenomics/mgnify_genomes/human-gut/v1.0/all_genomes/MGYG-HGUT-000/MGYG-HGUT-00041/genomes1/GUT_GENOME014745.gff.gz	Bacteria	Firmicutes_A	Clostridia	Lachnospirales	Lachnospiraceae	Acetatifactor	Acetatifactor_sp900066365	NW	SRS476015
GUT_GENOME189539	SRR5056730_bin.47	EBI	MAG	1872481.0	324.0	6539.0	47.76	69.13	3.25	3.5	0.0	0.0	0.0	9.0	ERZ935081	GUT_GENOME000166	MGYG-HGUT-00041	d__Bacteria;p__Firmicutes_A;c__Clostridia;o__Lachnospirales;f__Lachnospiraceae;g__Acetatifactor;s__Acetatifactor sp900066365	SRP093965	US	North America	ftp://ftp.ebi.ac.uk/pub/databases/metagenomics/mgnify_genomes/human-gut/v1.0/all_genomes/MGYG-HGUT-000/MGYG-HGUT-00041/genomes2/GUT_GENOME189539.gff.gz	Bacteria	Firmicutes_A	Clostridia	Lachnospirales	Lachnospiraceae	Acetatifactor	Acetatifactor_sp900066365		SRS1820276
GUT_GENOME189566	SRR5056733_bin.14	EBI	MAG	2499962.0	196.0	17634.0	47.13	87.93	2.77	0.71	0.0	0.0	0.0	12.0	ERZ935115	GUT_GENOME000166	MGYG-HGUT-00041	d__Bacteria;p__Firmicutes_A;c__Clostridia;o__Lachnospirales;f__Lachnospiraceae;g__Acetatifactor;s__Acetatifactor sp900066365	SRP093965	US	North America	ftp://ftp.ebi.ac.uk/pub/databases/metagenomics/mgnify_genomes/human-gut/v1.0/all_genomes/MGYG-HGUT-000/MGYG-HGUT-00041/genomes2/GUT_GENOME189566.gff.gz	Bacteria	Firmicutes_A	Clostridia	Lachnospirales	Lachnospiraceae	Acetatifactor	Acetatifactor_sp900066365		SRS1820279
GUT_GENOME273125	ZeeviD_2015__PNP_Main_431__bin.11	CIBIO	MAG	2346046.0	313.0	9899.0	47.45	88.16	3.79	0.24	0.0	0.0	0.0	14.0		GUT_GENOME000166	MGYG-HGUT-00041	d__Bacteria;p__Firmicutes_A;c__Clostridia;o__Lachnospirales;f__Lachnospiraceae;g__Acetatifactor;s__Acetatifactor sp900066365	ERP012929	Israel	Asia	ftp://ftp.ebi.ac.uk/pub/databases/metagenomics/mgnify_genomes/human-gut/v1.0/all_genomes/MGYG-HGUT-000/MGYG-HGUT-00041/genomes2/GUT_GENOME273125.gff.gz	Bacteria	Firmicutes_A	Clostridia	Lachnospirales	Lachnospiraceae	Acetatifactor	Acetatifactor_sp900066365	W	ERS972069
GUT_GENOME246279	VogtmannE_2016__MMRS66868025ST-27-0-0__bin.54	CIBIO	MAG	2361899.0	401.0	7786.0	48.14	81.77	2.98	0.12	0.0	0.0	0.0	14.0		GUT_GENOME000166	MGYG-HGUT-00041	d__Bacteria;p__Firmicutes_A;c__Clostridia;o__Lachnospirales;f__Lachnospiraceae;g__Acetatifactor;s__Acetatifactor sp900066365	ERP013933	US	North America	ftp://ftp.ebi.ac.uk/pub/databases/metagenomics/mgnify_genomes/human-gut/v1.0/all_genomes/MGYG-HGUT-000/MGYG-HGUT-00041/genomes2/GUT_GENOME246279.gff.gz	Bacteria	Firmicutes_A	Clostridia	Lachnospirales	Lachnospiraceae	Acetatifactor	Acetatifactor_sp900066365		ERS1066636
GUT_GENOME014708	BritoIL_2016__W2.65.ST__bin.31	CIBIO	MAG	3029918.0	94.0	44690.0	46.32	99.52	1.09	0.06	0.0	0.0	0.0	14.0		GUT_GENOME000166	MGYG-HGUT-00041	d__Bacteria;p__Firmicutes_A;c__Clostridia;o__Lachnospirales;f__Lachnospiraceae;g__Acetatifactor;s__Acetatifactor sp900066365	SRP029441	Fiji	Oceania	ftp://ftp.ebi.ac.uk/pub/databases/metagenomics/mgnify_genomes/human-gut/v1.0/all_genomes/MGYG-HGUT-000/MGYG-HGUT-00041/genomes1/GUT_GENOME014708.gff.gz	Bacteria	Firmicutes_A	Clostridia	Lachnospirales	Lachnospiraceae	Acetatifactor	Acetatifactor_sp900066365	NW	SRS476189
GUT_GENOME034522	ERR1190801_bin.54	EBI	MAG	2768048.0	78.0	48141.0	46.9	91.45	3.04	0.03	0.0	22.83	5.47	14.0	ERZ869440	GUT_GENOME000166	MGYG-HGUT-00041	d__Bacteria;p__Firmicutes_A;c__Clostridia;o__Lachnospirales;f__Lachnospiraceae;g__Acetatifactor;s__Acetatifactor sp900066365	ERP013563	China	Asia	ftp://ftp.ebi.ac.uk/pub/databases/metagenomics/mgnify_genomes/human-gut/v1.0/all_genomes/MGYG-HGUT-000/MGYG-HGUT-00041/genomes1/GUT_GENOME034522.gff.gz	Bacteria	Firmicutes_A	Clostridia	Lachnospirales	Lachnospiraceae	Acetatifactor	Acetatifactor_sp900066365	W	ERS1015876
GUT_GENOME034477	ERR1190800_bin.64	EBI	MAG	2439091.0	78.0	44998.0	46.78	75.58	2.66	0.02	0.0	0.0	0.0	14.0	ERZ869393	GUT_GENOME000166	MGYG-HGUT-00041	d__Bacteria;p__Firmicutes_A;c__Clostridia;o__Lachnospirales;f__Lachnospiraceae;g__Acetatifactor;s__Acetatifactor sp900066365	ERP013563	China	Asia	ftp://ftp.ebi.ac.uk/pub/databases/metagenomics/mgnify_genomes/human-gut/v1.0/all_genomes/MGYG-HGUT-000/MGYG-HGUT-00041/genomes2/GUT_GENOME034477.gff.gz	Bacteria	Firmicutes_A	Clostridia	Lachnospirales	Lachnospiraceae	Acetatifactor	Acetatifactor_sp900066365	W	ERS1015875
GUT_GENOME122266	LiJ_2014__V1.UC47-4__bin.59	CIBIO	MAG	2480689.0	234.0	15787.0	47.4	63.16	0.0	0.2	0.0	0.0	14.26	12.0		GUT_GENOME000166	MGYG-HGUT-00041	d__Bacteria;p__Firmicutes_A;c__Clostridia;o__Lachnospirales;f__Lachnospiraceae;g__Acetatifactor;s__Acetatifactor sp900066365	ERP004605	Spain	Europe	ftp://ftp.ebi.ac.uk/pub/databases/metagenomics/mgnify_genomes/human-gut/v1.0/all_genomes/MGYG-HGUT-000/MGYG-HGUT-00041/genomes1/GUT_GENOME122266.gff.gz	Bacteria	Firmicutes_A	Clostridia	Lachnospirales	Lachnospiraceae	Acetatifactor	Acetatifactor_sp900066365	W	ERS396533
GUT_GENOME014689	BritoIL_2016__W2.63.ST__bin.2	CIBIO	MAG	2726997.0	177.0	22357.0	46.85	97.62	1.69	0.18	0.0	0.0	0.0	15.0		GUT_GENOME000166	MGYG-HGUT-00041	d__Bacteria;p__Firmicutes_A;c__Clostridia;o__Lachnospirales;f__Lachnospiraceae;g__Acetatifactor;s__Acetatifactor sp900066365	SRP029441	Fiji	Oceania	ftp://ftp.ebi.ac.uk/pub/databases/metagenomics/mgnify_genomes/human-gut/v1.0/all_genomes/MGYG-HGUT-000/MGYG-HGUT-00041/genomes1/GUT_GENOME014689.gff.gz	Bacteria	Firmicutes_A	Clostridia	Lachnospirales	Lachnospiraceae	Acetatifactor	Acetatifactor_sp900066365	NW	SRS476273
GUT_GENOME189067	SRR5056688_bin.58	EBI	MAG	2485662.0	236.0	14044.0	47.09	85.1	3.3	0.29	0.0	0.0	0.0	9.0	ERZ934556	GUT_GENOME000166	MGYG-HGUT-00041	d__Bacteria;p__Firmicutes_A;c__Clostridia;o__Lachnospirales;f__Lachnospiraceae;g__Acetatifactor;s__Acetatifactor sp900066365	SRP093965	US	North America	ftp://ftp.ebi.ac.uk/pub/databases/metagenomics/mgnify_genomes/human-gut/v1.0/all_genomes/MGYG-HGUT-000/MGYG-HGUT-00041/genomes1/GUT_GENOME189067.gff.gz	Bacteria	Firmicutes_A	Clostridia	Lachnospirales	Lachnospiraceae	Acetatifactor	Acetatifactor_sp900066365		SRS1820236
GUT_GENOME014832	BritoIL_2016__W2.6.ST__bin.67	CIBIO	MAG	2983063.0	91.0	57302.0	46.28	98.07	1.93	0.01	0.0	0.0	0.0	14.0		GUT_GENOME000166	MGYG-HGUT-00041	d__Bacteria;p__Firmicutes_A;c__Clostridia;o__Lachnospirales;f__Lachnospiraceae;g__Acetatifactor;s__Acetatifactor sp900066365	SRP029441	Fiji	Oceania	ftp://ftp.ebi.ac.uk/pub/databases/metagenomics/mgnify_genomes/human-gut/v1.0/all_genomes/MGYG-HGUT-000/MGYG-HGUT-00041/genomes1/GUT_GENOME014832.gff.gz	Bacteria	Firmicutes_A	Clostridia	Lachnospirales	Lachnospiraceae	Acetatifactor	Acetatifactor_sp900066365	NW	SRS475604
GUT_GENOME034764	ERR1190815_bin.4	EBI	MAG	3133008.0	208.0	22009.0	46.38	96.98	3.21	0.03	0.0	22.83	5.44	16.0	ERZ869717	GUT_GENOME000166	MGYG-HGUT-00041	d__Bacteria;p__Firmicutes_A;c__Clostridia;o__Lachnospirales;f__Lachnospiraceae;g__Acetatifactor;s__Acetatifactor sp900066365	ERP013563	China	Asia	ftp://ftp.ebi.ac.uk/pub/databases/metagenomics/mgnify_genomes/human-gut/v1.0/all_genomes/MGYG-HGUT-000/MGYG-HGUT-00041/genomes3/GUT_GENOME034764.gff.gz	Bacteria	Firmicutes_A	Clostridia	Lachnospirales	Lachnospiraceae	Acetatifactor	Acetatifactor_sp900066365	W	ERS1015890
GUT_GENOME188838	SRR5056666_bin.92	EBI	MAG	2737579.0	82.0	55712.0	46.89	94.65	3.22	0.04	0.0	0.0	0.0	14.0	ERZ934287	GUT_GENOME000166	MGYG-HGUT-00041	d__Bacteria;p__Firmicutes_A;c__Clostridia;o__Lachnospirales;f__Lachnospiraceae;g__Acetatifactor;s__Acetatifactor sp900066365	SRP093965	US	North America	ftp://ftp.ebi.ac.uk/pub/databases/metagenomics/mgnify_genomes/human-gut/v1.0/all_genomes/MGYG-HGUT-000/MGYG-HGUT-00041/genomes2/GUT_GENOME188838.gff.gz	Bacteria	Firmicutes_A	Clostridia	Lachnospirales	Lachnospiraceae	Acetatifactor	Acetatifactor_sp900066365		SRS1820214
GUT_GENOME184471	SRR4408271_bin.9	EBI	MAG	1919827.0	475.0	4467.0	47.46	66.4	1.98	0.25	0.0	28.9	0.0	12.0	ERZ963262	GUT_GENOME000166	MGYG-HGUT-00041	d__Bacteria;p__Firmicutes_A;c__Clostridia;o__Lachnospirales;f__Lachnospiraceae;g__Acetatifactor;s__Acetatifactor sp900066365	SRP090628	Estonia	Europe	ftp://ftp.ebi.ac.uk/pub/databases/metagenomics/mgnify_genomes/human-gut/v1.0/all_genomes/MGYG-HGUT-000/MGYG-HGUT-00041/genomes3/GUT_GENOME184471.gff.gz	Bacteria	Firmicutes_A	Clostridia	Lachnospirales	Lachnospiraceae	Acetatifactor	Acetatifactor_sp900066365	W	SRS1735700
GUT_GENOME037480	ERR1190933_bin.31	EBI	MAG	2866452.0	93.0	42239.0	46.94	97.63	3.96	0.16	0.0	0.0	5.4	13.0	ERZ872841	GUT_GENOME000166	MGYG-HGUT-00041	d__Bacteria;p__Firmicutes_A;c__Clostridia;o__Lachnospirales;f__Lachnospiraceae;g__Acetatifactor;s__Acetatifactor sp900066365	ERP013563	China	Asia	ftp://ftp.ebi.ac.uk/pub/databases/metagenomics/mgnify_genomes/human-gut/v1.0/all_genomes/MGYG-HGUT-000/MGYG-HGUT-00041/genomes2/GUT_GENOME037480.gff.gz	Bacteria	Firmicutes_A	Clostridia	Lachnospirales	Lachnospiraceae	Acetatifactor	Acetatifactor_sp900066365	W	ERS1016008
GUT_GENOME272584	ZeeviD_2015__PNP_Main_409__bin.25	CIBIO	MAG	3015150.0	101.0	50210.0	46.25	94.2	1.66	0.03	0.0	0.0	6.56	18.0		GUT_GENOME000166	MGYG-HGUT-00041	d__Bacteria;p__Firmicutes_A;c__Clostridia;o__Lachnospirales;f__Lachnospiraceae;g__Acetatifactor;s__Acetatifactor sp900066365	ERP012929	Israel	Asia	ftp://ftp.ebi.ac.uk/pub/databases/metagenomics/mgnify_genomes/human-gut/v1.0/all_genomes/MGYG-HGUT-000/MGYG-HGUT-00041/genomes1/GUT_GENOME272584.gff.gz	Bacteria	Firmicutes_A	Clostridia	Lachnospirales	Lachnospiraceae	Acetatifactor	Acetatifactor_sp900066365	W	ERS972047
GUT_GENOME188273	SRR5032348_bin.34	EBI	MAG	3166435.0	87.0	63393.0	46.21	97.18	2.04	0.03	94.96	0.0	9.33	16.0	ERZ847319	GUT_GENOME000166	MGYG-HGUT-00041	d__Bacteria;p__Firmicutes_A;c__Clostridia;o__Lachnospirales;f__Lachnospiraceae;g__Acetatifactor;s__Acetatifactor sp900066365	SRP093506	China	Asia	ftp://ftp.ebi.ac.uk/pub/databases/metagenomics/mgnify_genomes/human-gut/v1.0/all_genomes/MGYG-HGUT-000/MGYG-HGUT-00041/genomes2/GUT_GENOME188273.gff.gz	Bacteria	Firmicutes_A	Clostridia	Lachnospirales	Lachnospiraceae	Acetatifactor	Acetatifactor_sp900066365	W	SRS1806093
GUT_GENOME122578	LiJ_2017__H1M313811__bin.27	CIBIO	MAG	2068818.0	469.0	5044.0	48.58	66.67	1.75	0.02	0.0	0.0	0.0	13.0		GUT_GENOME000166	MGYG-HGUT-00041	d__Bacteria;p__Firmicutes_A;c__Clostridia;o__Lachnospirales;f__Lachnospiraceae;g__Acetatifactor;s__Acetatifactor sp900066365	ERP015450	China	Asia	ftp://ftp.ebi.ac.uk/pub/databases/metagenomics/mgnify_genomes/human-gut/v1.0/all_genomes/MGYG-HGUT-000/MGYG-HGUT-00041/genomes1/GUT_GENOME122578.gff.gz	Bacteria	Firmicutes_A	Clostridia	Lachnospirales	Lachnospiraceae	Acetatifactor	Acetatifactor_sp900066365	W	ERS1138791
GUT_GENOME015845	BritoIL_2016__WL.7.ST__bin.42	CIBIO	MAG	2801811.0	187.0	25747.0	46.82	93.3	0.97	0.18	0.0	0.0	0.0	15.0		GUT_GENOME000166	MGYG-HGUT-00041	d__Bacteria;p__Firmicutes_A;c__Clostridia;o__Lachnospirales;f__Lachnospiraceae;g__Acetatifactor;s__Acetatifactor sp900066365	SRP029441	Fiji	Oceania	ftp://ftp.ebi.ac.uk/pub/databases/metagenomics/mgnify_genomes/human-gut/v1.0/all_genomes/MGYG-HGUT-000/MGYG-HGUT-00041/genomes2/GUT_GENOME015845.gff.gz	Bacteria	Firmicutes_A	Clostridia	Lachnospirales	Lachnospiraceae	Acetatifactor	Acetatifactor_sp900066365	NW	SRS476211
GUT_GENOME124870	LiJ_2017__nHF409542__bin.32	CIBIO	MAG	2128675.0	590.0	3955.0	48.66	73.79	4.06	0.53	0.0	0.0	0.0	9.0		GUT_GENOME000166	MGYG-HGUT-00041	d__Bacteria;p__Firmicutes_A;c__Clostridia;o__Lachnospirales;f__Lachnospiraceae;g__Acetatifactor;s__Acetatifactor sp900066365	ERP015450	China	Asia	ftp://ftp.ebi.ac.uk/pub/databases/metagenomics/mgnify_genomes/human-gut/v1.0/all_genomes/MGYG-HGUT-000/MGYG-HGUT-00041/genomes1/GUT_GENOME124870.gff.gz	Bacteria	Firmicutes_A	Clostridia	Lachnospirales	Lachnospiraceae	Acetatifactor	Acetatifactor_sp900066365	W	ERS1138762
GUT_GENOME037536	ERR1190935_bin.29	EBI	MAG	3101765.0	72.0	64109.0	46.57	97.91	2.42	0.01	0.0	22.83	11.25	18.0	ERZ872928	GUT_GENOME000166	MGYG-HGUT-00041	d__Bacteria;p__Firmicutes_A;c__Clostridia;o__Lachnospirales;f__Lachnospiraceae;g__Acetatifactor;s__Acetatifactor sp900066365	ERP013563	China	Asia	ftp://ftp.ebi.ac.uk/pub/databases/metagenomics/mgnify_genomes/human-gut/v1.0/all_genomes/MGYG-HGUT-000/MGYG-HGUT-00041/genomes2/GUT_GENOME037536.gff.gz	Bacteria	Firmicutes_A	Clostridia	Lachnospirales	Lachnospiraceae	Acetatifactor	Acetatifactor_sp900066365	W	ERS1016010
GUT_GENOME272637	ZeeviD_2015__PNP_Main_410__bin.9	CIBIO	MAG	2607590.0	387.0	8918.0	46.9	86.96	2.14	0.08	0.0	7.05	0.0	13.0		GUT_GENOME000166	MGYG-HGUT-00041	d__Bacteria;p__Firmicutes_A;c__Clostridia;o__Lachnospirales;f__Lachnospiraceae;g__Acetatifactor;s__Acetatifactor sp900066365	ERP012929	Israel	Asia	ftp://ftp.ebi.ac.uk/pub/databases/metagenomics/mgnify_genomes/human-gut/v1.0/all_genomes/MGYG-HGUT-000/MGYG-HGUT-00041/genomes2/GUT_GENOME272637.gff.gz	Bacteria	Firmicutes_A	Clostridia	Lachnospirales	Lachnospiraceae	Acetatifactor	Acetatifactor_sp900066365	W	ERS972048
GUT_GENOME184424	SRR4408259_bin.8	EBI	MAG	2800213.0	289.0	12796.0	46.83	93.2	1.69	0.03	0.0	37.12	0.0	17.0	ERZ963200	GUT_GENOME000166	MGYG-HGUT-00041	d__Bacteria;p__Firmicutes_A;c__Clostridia;o__Lachnospirales;f__Lachnospiraceae;g__Acetatifactor;s__Acetatifactor sp900066365	SRP090628	Russia	Europe	ftp://ftp.ebi.ac.uk/pub/databases/metagenomics/mgnify_genomes/human-gut/v1.0/all_genomes/MGYG-HGUT-000/MGYG-HGUT-00041/genomes2/GUT_GENOME184424.gff.gz	Bacteria	Firmicutes_A	Clostridia	Lachnospirales	Lachnospiraceae	Acetatifactor	Acetatifactor_sp900066365	W	SRS1735688
GUT_GENOME015003	BritoIL_2016__W3.17.ST__bin.5	CIBIO	MAG	2951922.0	65.0	75337.0	46.63	96.62	0.97	0.02	0.0	0.0	5.81	16.0		GUT_GENOME000166	MGYG-HGUT-00041	d__Bacteria;p__Firmicutes_A;c__Clostridia;o__Lachnospirales;f__Lachnospiraceae;g__Acetatifactor;s__Acetatifactor sp900066365	SRP029441	Fiji	Oceania	ftp://ftp.ebi.ac.uk/pub/databases/metagenomics/mgnify_genomes/human-gut/v1.0/all_genomes/MGYG-HGUT-000/MGYG-HGUT-00041/genomes3/GUT_GENOME015003.gff.gz	Bacteria	Firmicutes_A	Clostridia	Lachnospirales	Lachnospiraceae	Acetatifactor	Acetatifactor_sp900066365	NW	SRS476166
GUT_GENOME125031	LiJ_2017__nHM410727__bin.37	CIBIO	MAG	3059758.0	43.0	112513.0	46.74	95.17	1.45	0.01	0.0	0.0	0.0	16.0		GUT_GENOME000166	MGYG-HGUT-00041	d__Bacteria;p__Firmicutes_A;c__Clostridia;o__Lachnospirales;f__Lachnospiraceae;g__Acetatifactor;s__Acetatifactor sp900066365	ERP015450	China	Asia	ftp://ftp.ebi.ac.uk/pub/databases/metagenomics/mgnify_genomes/human-gut/v1.0/all_genomes/MGYG-HGUT-000/MGYG-HGUT-00041/genomes2/GUT_GENOME125031.gff.gz	Bacteria	Firmicutes_A	Clostridia	Lachnospirales	Lachnospiraceae	Acetatifactor	Acetatifactor_sp900066365	W	ERS1138754
GUT_GENOME089724	ERS608586_30	HGM	MAG	2728584.0	239.0	18716.0	46.91	94.94	3.14		0.0	0.0	0.0	17.0		GUT_GENOME000166	MGYG-HGUT-00041	d__Bacteria;p__Firmicutes_A;c__Clostridia;o__Lachnospirales;f__Lachnospiraceae;g__Acetatifactor;s__Acetatifactor sp900066365	ERP008729	Austria	Europe	ftp://ftp.ebi.ac.uk/pub/databases/metagenomics/mgnify_genomes/human-gut/v1.0/all_genomes/MGYG-HGUT-000/MGYG-HGUT-00041/genomes1/GUT_GENOME089724.gff.gz	Bacteria	Firmicutes_A	Clostridia	Lachnospirales	Lachnospiraceae	Acetatifactor	Acetatifactor_sp900066365	W	ERS608586
GUT_GENOME014921	BritoIL_2016__W2.9.ST__bin.23	CIBIO	MAG	2897170.0	169.0	28789.0	46.53	95.56	1.45	0.18	0.0	0.0	5.44	16.0		GUT_GENOME000166	MGYG-HGUT-00041	d__Bacteria;p__Firmicutes_A;c__Clostridia;o__Lachnospirales;f__Lachnospiraceae;g__Acetatifactor;s__Acetatifactor sp900066365	SRP029441	Fiji	Oceania	ftp://ftp.ebi.ac.uk/pub/databases/metagenomics/mgnify_genomes/human-gut/v1.0/all_genomes/MGYG-HGUT-000/MGYG-HGUT-00041/genomes2/GUT_GENOME014921.gff.gz	Bacteria	Firmicutes_A	Clostridia	Lachnospirales	Lachnospiraceae	Acetatifactor	Acetatifactor_sp900066365	NW	SRS476104
GUT_GENOME089700	ERS608585_40	HGM	MAG	1597193.0	113.0	18821.0	48.04	58.65	0.97		0.0	25.96	0.0	12.0		GUT_GENOME000166	MGYG-HGUT-00041	d__Bacteria;p__Firmicutes_A;c__Clostridia;o__Lachnospirales;f__Lachnospiraceae;g__Acetatifactor;s__Acetatifactor sp900066365	ERP008729	Austria	Europe	ftp://ftp.ebi.ac.uk/pub/databases/metagenomics/mgnify_genomes/human-gut/v1.0/all_genomes/MGYG-HGUT-000/MGYG-HGUT-00041/genomes1/GUT_GENOME089700.gff.gz	Bacteria	Firmicutes_A	Clostridia	Lachnospirales	Lachnospiraceae	Acetatifactor	Acetatifactor_sp900066365	W	ERS608585
GUT_GENOME272717	ZeeviD_2015__PNP_Main_413__bin.56	CIBIO	MAG	2289217.0	47.0	81867.0	47.17	88.89	0.97	0.0	0.0	0.0	0.0	16.0		GUT_GENOME000166	MGYG-HGUT-00041	d__Bacteria;p__Firmicutes_A;c__Clostridia;o__Lachnospirales;f__Lachnospiraceae;g__Acetatifactor;s__Acetatifactor sp900066365	ERP012929	Israel	Asia	ftp://ftp.ebi.ac.uk/pub/databases/metagenomics/mgnify_genomes/human-gut/v1.0/all_genomes/MGYG-HGUT-000/MGYG-HGUT-00041/genomes2/GUT_GENOME272717.gff.gz	Bacteria	Firmicutes_A	Clostridia	Lachnospirales	Lachnospiraceae	Acetatifactor	Acetatifactor_sp900066365	W	ERS972051
GUT_GENOME014878	BritoIL_2016__W2.8.ST__bin.17	CIBIO	MAG	3193161.0	65.0	71816.0	46.21	99.03	1.45	0.02	0.0	0.0	0.0	15.0		GUT_GENOME000166	MGYG-HGUT-00041	d__Bacteria;p__Firmicutes_A;c__Clostridia;o__Lachnospirales;f__Lachnospiraceae;g__Acetatifactor;s__Acetatifactor sp900066365	SRP029441	Fiji	Oceania	ftp://ftp.ebi.ac.uk/pub/databases/metagenomics/mgnify_genomes/human-gut/v1.0/all_genomes/MGYG-HGUT-000/MGYG-HGUT-00041/genomes1/GUT_GENOME014878.gff.gz	Bacteria	Firmicutes_A	Clostridia	Lachnospirales	Lachnospiraceae	Acetatifactor	Acetatifactor_sp900066365	NW	SRS476185
GUT_GENOME034780	ERR1190816_bin.38	EBI	MAG	3206850.0	143.0	31523.0	46.19	97.57	2.82	0.1	0.0	0.0	5.4	14.0	ERZ869741	GUT_GENOME000166	MGYG-HGUT-00041	d__Bacteria;p__Firmicutes_A;c__Clostridia;o__Lachnospirales;f__Lachnospiraceae;g__Acetatifactor;s__Acetatifactor sp900066365	ERP013563	China	Asia	ftp://ftp.ebi.ac.uk/pub/databases/metagenomics/mgnify_genomes/human-gut/v1.0/all_genomes/MGYG-HGUT-000/MGYG-HGUT-00041/genomes2/GUT_GENOME034780.gff.gz	Bacteria	Firmicutes_A	Clostridia	Lachnospirales	Lachnospiraceae	Acetatifactor	Acetatifactor_sp900066365	W	ERS1015891
GUT_GENOME184371	SRR4408241_bin.1	EBI	MAG	2224345.0	383.0	7042.0	47.35	87.28	1.06	0.17	0.0	0.0	0.0	15.0	ERZ963134	GUT_GENOME000166	MGYG-HGUT-00041	d__Bacteria;p__Firmicutes_A;c__Clostridia;o__Lachnospirales;f__Lachnospiraceae;g__Acetatifactor;s__Acetatifactor sp900066365	SRP090628	Russia	Europe	ftp://ftp.ebi.ac.uk/pub/databases/metagenomics/mgnify_genomes/human-gut/v1.0/all_genomes/MGYG-HGUT-000/MGYG-HGUT-00041/genomes2/GUT_GENOME184371.gff.gz	Bacteria	Firmicutes_A	Clostridia	Lachnospirales	Lachnospiraceae	Acetatifactor	Acetatifactor_sp900066365	W	SRS1735670
GUT_GENOME125212	LiJ_2017__nHM510831__bin.23	CIBIO	MAG	2710783.0	207.0	18133.0	47.41	95.65	1.45	0.16	0.0	0.0	0.0	17.0		GUT_GENOME000166	MGYG-HGUT-00041	d__Bacteria;p__Firmicutes_A;c__Clostridia;o__Lachnospirales;f__Lachnospiraceae;g__Acetatifactor;s__Acetatifactor sp900066365	ERP015450	China	Asia	ftp://ftp.ebi.ac.uk/pub/databases/metagenomics/mgnify_genomes/human-gut/v1.0/all_genomes/MGYG-HGUT-000/MGYG-HGUT-00041/genomes1/GUT_GENOME125212.gff.gz	Bacteria	Firmicutes_A	Clostridia	Lachnospirales	Lachnospiraceae	Acetatifactor	Acetatifactor_sp900066365	W	ERS1138756
GUT_GENOME014843	BritoIL_2016__W2.7.ST__bin.21	CIBIO	MAG	2507675.0	258.0	13915.0	47.33	92.11	1.77	0.35	0.0	35.03	0.0	13.0		GUT_GENOME000166	MGYG-HGUT-00041	d__Bacteria;p__Firmicutes_A;c__Clostridia;o__Lachnospirales;f__Lachnospiraceae;g__Acetatifactor;s__Acetatifactor sp900066365	SRP029441	Fiji	Oceania	ftp://ftp.ebi.ac.uk/pub/databases/metagenomics/mgnify_genomes/human-gut/v1.0/all_genomes/MGYG-HGUT-000/MGYG-HGUT-00041/genomes3/GUT_GENOME014843.gff.gz	Bacteria	Firmicutes_A	Clostridia	Lachnospirales	Lachnospiraceae	Acetatifactor	Acetatifactor_sp900066365	NW	SRS475537
GUT_GENOME243676	VincentC_2016__MM050.3__bin.15	CIBIO	MAG	2534143.0	408.0	8197.0	47.15	89.63	2.75	0.26	0.0	0.0	0.0	15.0		GUT_GENOME000166	MGYG-HGUT-00041	d__Bacteria;p__Firmicutes_A;c__Clostridia;o__Lachnospirales;f__Lachnospiraceae;g__Acetatifactor;s__Acetatifactor sp900066365	SRP064400	Canada	North America	ftp://ftp.ebi.ac.uk/pub/databases/metagenomics/mgnify_genomes/human-gut/v1.0/all_genomes/MGYG-HGUT-000/MGYG-HGUT-00041/genomes2/GUT_GENOME243676.gff.gz	Bacteria	Firmicutes_A	Clostridia	Lachnospirales	Lachnospiraceae	Acetatifactor	Acetatifactor_sp900066365	W	SRS1101214
GUT_GENOME272700	ZeeviD_2015__PNP_Main_412__bin.9	CIBIO	MAG	2858176.0	210.0	20261.0	46.65	94.44	2.53	0.22	0.0	0.0	0.0	17.0		GUT_GENOME000166	MGYG-HGUT-00041	d__Bacteria;p__Firmicutes_A;c__Clostridia;o__Lachnospirales;f__Lachnospiraceae;g__Acetatifactor;s__Acetatifactor sp900066365	ERP012929	Israel	Asia	ftp://ftp.ebi.ac.uk/pub/databases/metagenomics/mgnify_genomes/human-gut/v1.0/all_genomes/MGYG-HGUT-000/MGYG-HGUT-00041/genomes2/GUT_GENOME272700.gff.gz	Bacteria	Firmicutes_A	Clostridia	Lachnospirales	Lachnospiraceae	Acetatifactor	Acetatifactor_sp900066365	W	ERS972050
GUT_GENOME028429	ERR011128_bin.17	EBI	MAG	2679796.0	132.0	27241.0	46.88	93.5	1.83	0.08	0.0	23.09	11.59	17.0	ERZ880004	GUT_GENOME000166	MGYG-HGUT-00041	d__Bacteria;p__Firmicutes_A;c__Clostridia;o__Lachnospirales;f__Lachnospiraceae;g__Acetatifactor;s__Acetatifactor sp900066365	ERP000108	Denmark	Europe	ftp://ftp.ebi.ac.uk/pub/databases/metagenomics/mgnify_genomes/human-gut/v1.0/all_genomes/MGYG-HGUT-000/MGYG-HGUT-00041/genomes1/GUT_GENOME028429.gff.gz	Bacteria	Firmicutes_A	Clostridia	Lachnospirales	Lachnospiraceae	Acetatifactor	Acetatifactor_sp900066365	W	ERS006544
GUT_GENOME193915	SRR5057068_bin.33	EBI	MAG	2705800.0	70.0	56773.0	46.66	91.63	2.42	0.03	0.0	0.0	0.0	14.0	ERZ946001	GUT_GENOME000166	MGYG-HGUT-00041	d__Bacteria;p__Firmicutes_A;c__Clostridia;o__Lachnospirales;f__Lachnospiraceae;g__Acetatifactor;s__Acetatifactor sp900066365	SRP093965	US	North America	ftp://ftp.ebi.ac.uk/pub/databases/metagenomics/mgnify_genomes/human-gut/v1.0/all_genomes/MGYG-HGUT-000/MGYG-HGUT-00041/genomes3/GUT_GENOME193915.gff.gz	Bacteria	Firmicutes_A	Clostridia	Lachnospirales	Lachnospiraceae	Acetatifactor	Acetatifactor_sp900066365		SRS1820528
GUT_GENOME126739	LiSS_2016__FAT_023-22-42-0__bin.88	CIBIO	MAG	2680620.0	111.0	40105.0	47.1	96.14	1.45	0.1	0.0	0.0	11.25	14.0		GUT_GENOME000166	MGYG-HGUT-00041	d__Bacteria;p__Firmicutes_A;c__Clostridia;o__Lachnospirales;f__Lachnospiraceae;g__Acetatifactor;s__Acetatifactor sp900066365	ERP013827	Netherlands	Europe	ftp://ftp.ebi.ac.uk/pub/databases/metagenomics/mgnify_genomes/human-gut/v1.0/all_genomes/MGYG-HGUT-000/MGYG-HGUT-00041/genomes3/GUT_GENOME126739.gff.gz	Bacteria	Firmicutes_A	Clostridia	Lachnospirales	Lachnospiraceae	Acetatifactor	Acetatifactor_sp900066365	W	ERS1069680
GUT_GENOME196905	SRR5127589_bin.21	EBI	MAG	1731609.0	308.0	6859.0	48.17	72.02	3.32	0.19	0.0	0.0	0.0	6.0	ERZ932156	GUT_GENOME000166	MGYG-HGUT-00041	d__Bacteria;p__Firmicutes_A;c__Clostridia;o__Lachnospirales;f__Lachnospiraceae;g__Acetatifactor;s__Acetatifactor sp900066365	SRP095580	Netherlands	Europe	ftp://ftp.ebi.ac.uk/pub/databases/metagenomics/mgnify_genomes/human-gut/v1.0/all_genomes/MGYG-HGUT-000/MGYG-HGUT-00041/genomes2/GUT_GENOME196905.gff.gz	Bacteria	Firmicutes_A	Clostridia	Lachnospirales	Lachnospiraceae	Acetatifactor	Acetatifactor_sp900066365	W	SRS1876456
GUT_GENOME128032	LiuW_2016__SRR3992996__bin.41	CIBIO	MAG	2545401.0	206.0	18944.0	47.9	94.49	0.97	0.14	0.0	0.0	0.0	14.0		GUT_GENOME000166	MGYG-HGUT-00041	d__Bacteria;p__Firmicutes_A;c__Clostridia;o__Lachnospirales;f__Lachnospiraceae;g__Acetatifactor;s__Acetatifactor sp900066365	SRP080787	Mongolia	Asia	ftp://ftp.ebi.ac.uk/pub/databases/metagenomics/mgnify_genomes/human-gut/v1.0/all_genomes/MGYG-HGUT-000/MGYG-HGUT-00041/genomes2/GUT_GENOME128032.gff.gz	Bacteria	Firmicutes_A	Clostridia	Lachnospirales	Lachnospiraceae	Acetatifactor	Acetatifactor_sp900066365	W	SRS1596810
GUT_GENOME083252	ERS537279_10	HGM	MAG	2519805.0	56.0	66943.0	47.03	92.27	1.45	0.01	0.0	0.0	0.0	18.0		GUT_GENOME000166	MGYG-HGUT-00041	d__Bacteria;p__Firmicutes_A;c__Clostridia;o__Lachnospirales;f__Lachnospiraceae;g__Acetatifactor;s__Acetatifactor sp900066365	ERP006678	China	Asia	ftp://ftp.ebi.ac.uk/pub/databases/metagenomics/mgnify_genomes/human-gut/v1.0/all_genomes/MGYG-HGUT-000/MGYG-HGUT-00041/genomes2/GUT_GENOME083252.gff.gz	Bacteria	Firmicutes_A	Clostridia	Lachnospirales	Lachnospiraceae	Acetatifactor	Acetatifactor_sp900066365	W	ERS537279
GUT_GENOME083182	ERS537276_7	HGM	MAG	2099242.0	383.0	10170.0	47.86	82.97	2.79	0.19	0.0	0.0	0.0	15.0		GUT_GENOME000166	MGYG-HGUT-00041	d__Bacteria;p__Firmicutes_A;c__Clostridia;o__Lachnospirales;f__Lachnospiraceae;g__Acetatifactor;s__Acetatifactor sp900066365	ERP006678	China	Asia	ftp://ftp.ebi.ac.uk/pub/databases/metagenomics/mgnify_genomes/human-gut/v1.0/all_genomes/MGYG-HGUT-000/MGYG-HGUT-00041/genomes3/GUT_GENOME083182.gff.gz	Bacteria	Firmicutes_A	Clostridia	Lachnospirales	Lachnospiraceae	Acetatifactor	Acetatifactor_sp900066365	W	ERS537276
GUT_GENOME012718	BritoIL_2016__M2.51.ST__bin.53	CIBIO	MAG	2241693.0	183.0	21622.0	47.29	89.5	0.97	0.12	0.0	0.0	0.0	17.0		GUT_GENOME000166	MGYG-HGUT-00041	d__Bacteria;p__Firmicutes_A;c__Clostridia;o__Lachnospirales;f__Lachnospiraceae;g__Acetatifactor;s__Acetatifactor sp900066365	SRP029441	Fiji	Oceania	ftp://ftp.ebi.ac.uk/pub/databases/metagenomics/mgnify_genomes/human-gut/v1.0/all_genomes/MGYG-HGUT-000/MGYG-HGUT-00041/genomes3/GUT_GENOME012718.gff.gz	Bacteria	Firmicutes_A	Clostridia	Lachnospirales	Lachnospiraceae	Acetatifactor	Acetatifactor_sp900066365	NW	SRS476050
GUT_GENOME182114	SRR4305124_bin.5	EBI	MAG	1686279.0	448.0	3907.0	47.28	66.15	1.61	0.04	0.0	0.0	0.0	9.0	ERZ959968	GUT_GENOME000166	MGYG-HGUT-00041	d__Bacteria;p__Firmicutes_A;c__Clostridia;o__Lachnospirales;f__Lachnospiraceae;g__Acetatifactor;s__Acetatifactor sp900066365	SRP090628	Estonia	Europe	ftp://ftp.ebi.ac.uk/pub/databases/metagenomics/mgnify_genomes/human-gut/v1.0/all_genomes/MGYG-HGUT-000/MGYG-HGUT-00041/genomes3/GUT_GENOME182114.gff.gz	Bacteria	Firmicutes_A	Clostridia	Lachnospirales	Lachnospiraceae	Acetatifactor	Acetatifactor_sp900066365	W	SRS1719180
GUT_GENOME248357	WenC_2017__N235__bin.37	CIBIO	MAG	3009247.0	126.0	47287.0	46.43	95.0	1.81	0.12	0.0	0.0	0.0	15.0		GUT_GENOME000166	MGYG-HGUT-00041	d__Bacteria;p__Firmicutes_A;c__Clostridia;o__Lachnospirales;f__Lachnospiraceae;g__Acetatifactor;s__Acetatifactor sp900066365	SRP094805	China	Asia	ftp://ftp.ebi.ac.uk/pub/databases/metagenomics/mgnify_genomes/human-gut/v1.0/all_genomes/MGYG-HGUT-000/MGYG-HGUT-00041/genomes3/GUT_GENOME248357.gff.gz	Bacteria	Firmicutes_A	Clostridia	Lachnospirales	Lachnospiraceae	Acetatifactor	Acetatifactor_sp900066365	W	SRS1846804
GUT_GENOME128131	LiuW_2016__SRR3993000__bin.41	CIBIO	MAG	2151819.0	274.0	11418.0	48.25	78.74	4.25	1.11	0.0	20.61	0.0	11.0		GUT_GENOME000166	MGYG-HGUT-00041	d__Bacteria;p__Firmicutes_A;c__Clostridia;o__Lachnospirales;f__Lachnospiraceae;g__Acetatifactor;s__Acetatifactor sp900066365	SRP080787	Mongolia	Asia	ftp://ftp.ebi.ac.uk/pub/databases/metagenomics/mgnify_genomes/human-gut/v1.0/all_genomes/MGYG-HGUT-000/MGYG-HGUT-00041/genomes1/GUT_GENOME128131.gff.gz	Bacteria	Firmicutes_A	Clostridia	Lachnospirales	Lachnospiraceae	Acetatifactor	Acetatifactor_sp900066365	W	SRS1596813
GUT_GENOME012688	BritoIL_2016__M2.50.ST__bin.41	CIBIO	MAG	2440157.0	275.0	13366.0	47.24	87.25	1.67	0.29	0.0	28.9	0.0	14.0		GUT_GENOME000166	MGYG-HGUT-00041	d__Bacteria;p__Firmicutes_A;c__Clostridia;o__Lachnospirales;f__Lachnospiraceae;g__Acetatifactor;s__Acetatifactor sp900066365	SRP029441	Fiji	Oceania	ftp://ftp.ebi.ac.uk/pub/databases/metagenomics/mgnify_genomes/human-gut/v1.0/all_genomes/MGYG-HGUT-000/MGYG-HGUT-00041/genomes1/GUT_GENOME012688.gff.gz	Bacteria	Firmicutes_A	Clostridia	Lachnospirales	Lachnospiraceae	Acetatifactor	Acetatifactor_sp900066365	NW	SRS475682
GUT_GENOME012670	BritoIL_2016__M2.49.ST__bin.86	CIBIO	MAG	2237500.0	531.0	4884.0	47.44	81.55	2.34	0.5	0.0	0.0	0.0	10.0		GUT_GENOME000166	MGYG-HGUT-00041	d__Bacteria;p__Firmicutes_A;c__Clostridia;o__Lachnospirales;f__Lachnospiraceae;g__Acetatifactor;s__Acetatifactor sp900066365	SRP029441	Fiji	Oceania	ftp://ftp.ebi.ac.uk/pub/databases/metagenomics/mgnify_genomes/human-gut/v1.0/all_genomes/MGYG-HGUT-000/MGYG-HGUT-00041/genomes2/GUT_GENOME012670.gff.gz	Bacteria	Firmicutes_A	Clostridia	Lachnospirales	Lachnospiraceae	Acetatifactor	Acetatifactor_sp900066365	NW	SRS476155
GUT_GENOME128143	LiuW_2016__SRR3993001__bin.20	CIBIO	MAG	3070228.0	54.0	105749.0	46.27	99.52	1.45	0.08	0.0	0.0	7.45	17.0		GUT_GENOME000166	MGYG-HGUT-00041	d__Bacteria;p__Firmicutes_A;c__Clostridia;o__Lachnospirales;f__Lachnospiraceae;g__Acetatifactor;s__Acetatifactor sp900066365	SRP080787	Mongolia	Asia	ftp://ftp.ebi.ac.uk/pub/databases/metagenomics/mgnify_genomes/human-gut/v1.0/all_genomes/MGYG-HGUT-000/MGYG-HGUT-00041/genomes3/GUT_GENOME128143.gff.gz	Bacteria	Firmicutes_A	Clostridia	Lachnospirales	Lachnospiraceae	Acetatifactor	Acetatifactor_sp900066365	W	SRS1596814
GUT_GENOME128184	LiuW_2016__SRR3993002__bin.25	CIBIO	MAG	2427677.0	322.0	10182.0	47.86	91.55	2.93	0.54	0.0	0.0	0.0	14.0		GUT_GENOME000166	MGYG-HGUT-00041	d__Bacteria;p__Firmicutes_A;c__Clostridia;o__Lachnospirales;f__Lachnospiraceae;g__Acetatifactor;s__Acetatifactor sp900066365	SRP080787	Mongolia	Asia	ftp://ftp.ebi.ac.uk/pub/databases/metagenomics/mgnify_genomes/human-gut/v1.0/all_genomes/MGYG-HGUT-000/MGYG-HGUT-00041/genomes2/GUT_GENOME128184.gff.gz	Bacteria	Firmicutes_A	Clostridia	Lachnospirales	Lachnospiraceae	Acetatifactor	Acetatifactor_sp900066365	W	SRS1596815
GUT_GENOME248464	WenC_2017__N243__bin.61	CIBIO	MAG	2668338.0	238.0	16819.0	47.11	88.02	2.99	0.21	0.0	0.0	0.0	16.0		GUT_GENOME000166	MGYG-HGUT-00041	d__Bacteria;p__Firmicutes_A;c__Clostridia;o__Lachnospirales;f__Lachnospiraceae;g__Acetatifactor;s__Acetatifactor sp900066365	SRP094805	China	Asia	ftp://ftp.ebi.ac.uk/pub/databases/metagenomics/mgnify_genomes/human-gut/v1.0/all_genomes/MGYG-HGUT-000/MGYG-HGUT-00041/genomes2/GUT_GENOME248464.gff.gz	Bacteria	Firmicutes_A	Clostridia	Lachnospirales	Lachnospiraceae	Acetatifactor	Acetatifactor_sp900066365	W	SRS1846836
GUT_GENOME248511	WenC_2017__N244__bin.60	CIBIO	MAG	3155869.0	61.0	88847.0	46.41	98.55	1.45	0.01	0.0	45.14	0.0	15.0		GUT_GENOME000166	MGYG-HGUT-00041	d__Bacteria;p__Firmicutes_A;c__Clostridia;o__Lachnospirales;f__Lachnospiraceae;g__Acetatifactor;s__Acetatifactor sp900066365	SRP094805	China	Asia	ftp://ftp.ebi.ac.uk/pub/databases/metagenomics/mgnify_genomes/human-gut/v1.0/all_genomes/MGYG-HGUT-000/MGYG-HGUT-00041/genomes2/GUT_GENOME248511.gff.gz	Bacteria	Firmicutes_A	Clostridia	Lachnospirales	Lachnospiraceae	Acetatifactor	Acetatifactor_sp900066365	W	SRS1846768
GUT_GENOME099846	HeQ_2017__SZAXPI029586-105__bin.28	CIBIO	MAG	3075093.0	59.0	76930.0	46.57	99.52	1.45	0.02	0.0	77.1	0.0	16.0		GUT_GENOME000166	MGYG-HGUT-00041	d__Bacteria;p__Firmicutes_A;c__Clostridia;o__Lachnospirales;f__Lachnospiraceae;g__Acetatifactor;s__Acetatifactor sp900066365	ERP017091	China	Asia	ftp://ftp.ebi.ac.uk/pub/databases/metagenomics/mgnify_genomes/human-gut/v1.0/all_genomes/MGYG-HGUT-000/MGYG-HGUT-00041/genomes1/GUT_GENOME099846.gff.gz	Bacteria	Firmicutes_A	Clostridia	Lachnospirales	Lachnospiraceae	Acetatifactor	Acetatifactor_sp900066365	W	ERS1343419
GUT_GENOME276266	ZeeviD_2015__PNP_Main_586__bin.18	CIBIO	MAG	3039727.0	118.0	40470.0	46.45	99.03	2.17	0.04	0.0	0.0	0.0	16.0		GUT_GENOME000166	MGYG-HGUT-00041	d__Bacteria;p__Firmicutes_A;c__Clostridia;o__Lachnospirales;f__Lachnospiraceae;g__Acetatifactor;s__Acetatifactor sp900066365	ERP012929	Israel	Asia	ftp://ftp.ebi.ac.uk/pub/databases/metagenomics/mgnify_genomes/human-gut/v1.0/all_genomes/MGYG-HGUT-000/MGYG-HGUT-00041/genomes3/GUT_GENOME276266.gff.gz	Bacteria	Firmicutes_A	Clostridia	Lachnospirales	Lachnospiraceae	Acetatifactor	Acetatifactor_sp900066365	W	ERS972224
GUT_GENOME160474	SchirmerM_2016__G88798__bin.40	CIBIO	MAG	2527791.0	108.0	33702.0	47.29	94.44	2.88	0.01	0.0	9.07	0.0	17.0		GUT_GENOME000166	MGYG-HGUT-00041	d__Bacteria;p__Firmicutes_A;c__Clostridia;o__Lachnospirales;f__Lachnospiraceae;g__Acetatifactor;s__Acetatifactor sp900066365	SRP095580	Netherlands	Europe	ftp://ftp.ebi.ac.uk/pub/databases/metagenomics/mgnify_genomes/human-gut/v1.0/all_genomes/MGYG-HGUT-000/MGYG-HGUT-00041/genomes3/GUT_GENOME160474.gff.gz	Bacteria	Firmicutes_A	Clostridia	Lachnospirales	Lachnospiraceae	Acetatifactor	Acetatifactor_sp900066365	W	SRS1876589
GUT_GENOME276291	ZeeviD_2015__PNP_Main_587__bin.16	CIBIO	MAG	2869352.0	132.0	35197.0	46.74	97.58	1.45	0.06	0.0	0.0	0.0	18.0		GUT_GENOME000166	MGYG-HGUT-00041	d__Bacteria;p__Firmicutes_A;c__Clostridia;o__Lachnospirales;f__Lachnospiraceae;g__Acetatifactor;s__Acetatifactor sp900066365	ERP012929	Israel	Asia	ftp://ftp.ebi.ac.uk/pub/databases/metagenomics/mgnify_genomes/human-gut/v1.0/all_genomes/MGYG-HGUT-000/MGYG-HGUT-00041/genomes3/GUT_GENOME276291.gff.gz	Bacteria	Firmicutes_A	Clostridia	Lachnospirales	Lachnospiraceae	Acetatifactor	Acetatifactor_sp900066365	W	ERS972225
GUT_GENOME099857	HeQ_2017__SZAXPI029587-106__bin.11	CIBIO	MAG	2973520.0	49.0	100492.0	46.74	97.1	1.45	0.02	0.0	0.0	0.0	16.0		GUT_GENOME000166	MGYG-HGUT-00041	d__Bacteria;p__Firmicutes_A;c__Clostridia;o__Lachnospirales;f__Lachnospiraceae;g__Acetatifactor;s__Acetatifactor sp900066365	ERP017091	China	Asia	ftp://ftp.ebi.ac.uk/pub/databases/metagenomics/mgnify_genomes/human-gut/v1.0/all_genomes/MGYG-HGUT-000/MGYG-HGUT-00041/genomes1/GUT_GENOME099857.gff.gz	Bacteria	Firmicutes_A	Clostridia	Lachnospirales	Lachnospiraceae	Acetatifactor	Acetatifactor_sp900066365	W	ERS1343420
GUT_GENOME041226	ERR1293843_bin.14	EBI	MAG	2470830.0	419.0	6854.0	46.67	82.22	4.38	0.51	0.0	7.76	11.04	12.0	ERZ930015	GUT_GENOME000166	MGYG-HGUT-00041	d__Bacteria;p__Firmicutes_A;c__Clostridia;o__Lachnospirales;f__Lachnospiraceae;g__Acetatifactor;s__Acetatifactor sp900066365	ERP013933	US	North America	ftp://ftp.ebi.ac.uk/pub/databases/metagenomics/mgnify_genomes/human-gut/v1.0/all_genomes/MGYG-HGUT-000/MGYG-HGUT-00041/genomes2/GUT_GENOME041226.gff.gz	Bacteria	Firmicutes_A	Clostridia	Lachnospirales	Lachnospiraceae	Acetatifactor	Acetatifactor_sp900066365		ERS1066720
GUT_GENOME120399	LiJ_2014__V1.CD50-0__bin.2	CIBIO	MAG	2741154.0	103.0	52301.0	46.81	91.71	2.42	0.07	0.0	0.0	0.0	18.0		GUT_GENOME000166	MGYG-HGUT-00041	d__Bacteria;p__Firmicutes_A;c__Clostridia;o__Lachnospirales;f__Lachnospiraceae;g__Acetatifactor;s__Acetatifactor sp900066365	ERP004605	Spain	Europe	ftp://ftp.ebi.ac.uk/pub/databases/metagenomics/mgnify_genomes/human-gut/v1.0/all_genomes/MGYG-HGUT-000/MGYG-HGUT-00041/genomes2/GUT_GENOME120399.gff.gz	Bacteria	Firmicutes_A	Clostridia	Lachnospirales	Lachnospiraceae	Acetatifactor	Acetatifactor_sp900066365	W	ERS396481
GUT_GENOME120660	LiJ_2014__V1.CD6-0-PT__bin.17	CIBIO	MAG	3183351.0	64.0	79067.0	46.18	99.03	2.9	0.03	0.0	48.21	0.0	17.0		GUT_GENOME000166	MGYG-HGUT-00041	d__Bacteria;p__Firmicutes_A;c__Clostridia;o__Lachnospirales;f__Lachnospiraceae;g__Acetatifactor;s__Acetatifactor sp900066365	ERP004605	Spain	Europe	ftp://ftp.ebi.ac.uk/pub/databases/metagenomics/mgnify_genomes/human-gut/v1.0/all_genomes/MGYG-HGUT-000/MGYG-HGUT-00041/genomes2/GUT_GENOME120660.gff.gz	Bacteria	Firmicutes_A	Clostridia	Lachnospirales	Lachnospiraceae	Acetatifactor	Acetatifactor_sp900066365	W	ERS396489
GUT_GENOME128289	LiuW_2016__SRR3993005__bin.79	CIBIO	MAG	2544448.0	367.0	9291.0	47.38	89.28	2.42	0.44	0.0	20.61	0.0	12.0		GUT_GENOME000166	MGYG-HGUT-00041	d__Bacteria;p__Firmicutes_A;c__Clostridia;o__Lachnospirales;f__Lachnospiraceae;g__Acetatifactor;s__Acetatifactor sp900066365	SRP080787	Mongolia	Asia	ftp://ftp.ebi.ac.uk/pub/databases/metagenomics/mgnify_genomes/human-gut/v1.0/all_genomes/MGYG-HGUT-000/MGYG-HGUT-00041/genomes2/GUT_GENOME128289.gff.gz	Bacteria	Firmicutes_A	Clostridia	Lachnospirales	Lachnospiraceae	Acetatifactor	Acetatifactor_sp900066365	W	SRS1596818
GUT_GENOME017302	ChengpingW_2017__AS77raw__bin.18	CIBIO	MAG	2811041.0	171.0	26055.0	47.16	95.71	1.93	0.13	0.0	0.0	0.0	16.0		GUT_GENOME000166	MGYG-HGUT-00041	d__Bacteria;p__Firmicutes_A;c__Clostridia;o__Lachnospirales;f__Lachnospiraceae;g__Acetatifactor;s__Acetatifactor sp900066365	SRP100575	China	Asia	ftp://ftp.ebi.ac.uk/pub/databases/metagenomics/mgnify_genomes/human-gut/v1.0/all_genomes/MGYG-HGUT-000/MGYG-HGUT-00041/genomes2/GUT_GENOME017302.gff.gz	Bacteria	Firmicutes_A	Clostridia	Lachnospirales	Lachnospiraceae	Acetatifactor	Acetatifactor_sp900066365	W	SRS1997028
GUT_GENOME083378	ERS537283_74	HGM	MAG	2556632.0	112.0	31080.0	47.17	93.4	0.97	0.21	0.0	0.0	0.0	14.0		GUT_GENOME000166	MGYG-HGUT-00041	d__Bacteria;p__Firmicutes_A;c__Clostridia;o__Lachnospirales;f__Lachnospiraceae;g__Acetatifactor;s__Acetatifactor sp900066365	ERP006678	China	Asia	ftp://ftp.ebi.ac.uk/pub/databases/metagenomics/mgnify_genomes/human-gut/v1.0/all_genomes/MGYG-HGUT-000/MGYG-HGUT-00041/genomes2/GUT_GENOME083378.gff.gz	Bacteria	Firmicutes_A	Clostridia	Lachnospirales	Lachnospiraceae	Acetatifactor	Acetatifactor_sp900066365	W	ERS537283
GUT_GENOME248052	WenC_2017__N031__bin.51	CIBIO	MAG	2695638.0	49.0	83215.0	46.93	87.76	1.93	0.01	0.0	0.0	0.0	18.0		GUT_GENOME000166	MGYG-HGUT-00041	d__Bacteria;p__Firmicutes_A;c__Clostridia;o__Lachnospirales;f__Lachnospiraceae;g__Acetatifactor;s__Acetatifactor sp900066365	SRP094805	China	Asia	ftp://ftp.ebi.ac.uk/pub/databases/metagenomics/mgnify_genomes/human-gut/v1.0/all_genomes/MGYG-HGUT-000/MGYG-HGUT-00041/genomes2/GUT_GENOME248052.gff.gz	Bacteria	Firmicutes_A	Clostridia	Lachnospirales	Lachnospiraceae	Acetatifactor	Acetatifactor_sp900066365	W	SRS1846757
GUT_GENOME012990	BritoIL_2016__W1.18.ST__bin.26	CIBIO	MAG	2510434.0	257.0	13830.0	46.98	92.25	1.45	0.26	0.0	0.0	0.0	17.0		GUT_GENOME000166	MGYG-HGUT-00041	d__Bacteria;p__Firmicutes_A;c__Clostridia;o__Lachnospirales;f__Lachnospiraceae;g__Acetatifactor;s__Acetatifactor sp900066365	SRP029441	Fiji	Oceania	ftp://ftp.ebi.ac.uk/pub/databases/metagenomics/mgnify_genomes/human-gut/v1.0/all_genomes/MGYG-HGUT-000/MGYG-HGUT-00041/genomes3/GUT_GENOME012990.gff.gz	Bacteria	Firmicutes_A	Clostridia	Lachnospirales	Lachnospiraceae	Acetatifactor	Acetatifactor_sp900066365	NW	SRS476139
GUT_GENOME121015	LiJ_2014__V1.FI07__bin.50	CIBIO	MAG	2847537.0	66.0	73119.0	46.62	89.86	0.97	0.01	0.0	0.0	0.0	16.0		GUT_GENOME000166	MGYG-HGUT-00041	d__Bacteria;p__Firmicutes_A;c__Clostridia;o__Lachnospirales;f__Lachnospiraceae;g__Acetatifactor;s__Acetatifactor sp900066365	ERP004605	Spain	Europe	ftp://ftp.ebi.ac.uk/pub/databases/metagenomics/mgnify_genomes/human-gut/v1.0/all_genomes/MGYG-HGUT-000/MGYG-HGUT-00041/genomes3/GUT_GENOME121015.gff.gz	Bacteria	Firmicutes_A	Clostridia	Lachnospirales	Lachnospiraceae	Acetatifactor	Acetatifactor_sp900066365	W	ERS396498
GUT_GENOME275744	ZeeviD_2015__PNP_Main_557__bin.1	CIBIO	MAG	3302145.0	88.0	63429.0	45.76	97.58	2.9	0.01	0.0	0.0	16.72	18.0		GUT_GENOME000166	MGYG-HGUT-00041	d__Bacteria;p__Firmicutes_A;c__Clostridia;o__Lachnospirales;f__Lachnospiraceae;g__Acetatifactor;s__Acetatifactor sp900066365	ERP012929	Israel	Asia	ftp://ftp.ebi.ac.uk/pub/databases/metagenomics/mgnify_genomes/human-gut/v1.0/all_genomes/MGYG-HGUT-000/MGYG-HGUT-00041/genomes3/GUT_GENOME275744.gff.gz	Bacteria	Firmicutes_A	Clostridia	Lachnospirales	Lachnospiraceae	Acetatifactor	Acetatifactor_sp900066365	W	ERS972195
GUT_GENOME160729	SchirmerM_2016__G88831__bin.4	CIBIO	MAG	1572121.0	396.0	4741.0	48.63	60.66	0.7	0.15	0.0	0.0	0.0	9.0		GUT_GENOME000166	MGYG-HGUT-00041	d__Bacteria;p__Firmicutes_A;c__Clostridia;o__Lachnospirales;f__Lachnospiraceae;g__Acetatifactor;s__Acetatifactor sp900066365	SRP095580	Netherlands	Europe	ftp://ftp.ebi.ac.uk/pub/databases/metagenomics/mgnify_genomes/human-gut/v1.0/all_genomes/MGYG-HGUT-000/MGYG-HGUT-00041/genomes1/GUT_GENOME160729.gff.gz	Bacteria	Firmicutes_A	Clostridia	Lachnospirales	Lachnospiraceae	Acetatifactor	Acetatifactor_sp900066365	W	SRS1876718
GUT_GENOME127746	LiuW_2016__SRR3992986__bin.57	CIBIO	MAG	2609932.0	304.0	12729.0	47.47	95.97	1.79	0.51	0.0	17.61	0.0	13.0		GUT_GENOME000166	MGYG-HGUT-00041	d__Bacteria;p__Firmicutes_A;c__Clostridia;o__Lachnospirales;f__Lachnospiraceae;g__Acetatifactor;s__Acetatifactor sp900066365	SRP080787	Mongolia	Asia	ftp://ftp.ebi.ac.uk/pub/databases/metagenomics/mgnify_genomes/human-gut/v1.0/all_genomes/MGYG-HGUT-000/MGYG-HGUT-00041/genomes1/GUT_GENOME127746.gff.gz	Bacteria	Firmicutes_A	Clostridia	Lachnospirales	Lachnospiraceae	Acetatifactor	Acetatifactor_sp900066365	NW	SRS1596799
GUT_GENOME270067	ZeeviD_2015__PNP_Main_294__bin.26	CIBIO	MAG	2033036.0	391.0	6688.0	47.73	76.5	3.78	0.47	0.0	9.92	0.0	11.0		GUT_GENOME000166	MGYG-HGUT-00041	d__Bacteria;p__Firmicutes_A;c__Clostridia;o__Lachnospirales;f__Lachnospiraceae;g__Acetatifactor;s__Acetatifactor sp900066365	ERP012929	Israel	Asia	ftp://ftp.ebi.ac.uk/pub/databases/metagenomics/mgnify_genomes/human-gut/v1.0/all_genomes/MGYG-HGUT-000/MGYG-HGUT-00041/genomes3/GUT_GENOME270067.gff.gz	Bacteria	Firmicutes_A	Clostridia	Lachnospirales	Lachnospiraceae	Acetatifactor	Acetatifactor_sp900066365	W	ERS971932
GUT_GENOME182251	SRR4305166_bin.8	EBI	MAG	2741222.0	182.0	23519.0	47.05	96.14	2.0	0.02	0.0	51.86	0.0	17.0	ERZ960173	GUT_GENOME000166	MGYG-HGUT-00041	d__Bacteria;p__Firmicutes_A;c__Clostridia;o__Lachnospirales;f__Lachnospiraceae;g__Acetatifactor;s__Acetatifactor sp900066365	SRP090628	Finland	Europe	ftp://ftp.ebi.ac.uk/pub/databases/metagenomics/mgnify_genomes/human-gut/v1.0/all_genomes/MGYG-HGUT-000/MGYG-HGUT-00041/genomes2/GUT_GENOME182251.gff.gz	Bacteria	Firmicutes_A	Clostridia	Lachnospirales	Lachnospiraceae	Acetatifactor	Acetatifactor_sp900066365	W	SRS1719222
GUT_GENOME012951	BritoIL_2016__W1.13.ST__bin.50	CIBIO	MAG	2561708.0	70.0	63550.0	46.38	76.53	0.97	0.03	0.0	0.0	0.0	18.0		GUT_GENOME000166	MGYG-HGUT-00041	d__Bacteria;p__Firmicutes_A;c__Clostridia;o__Lachnospirales;f__Lachnospiraceae;g__Acetatifactor;s__Acetatifactor sp900066365	SRP029441	Fiji	Oceania	ftp://ftp.ebi.ac.uk/pub/databases/metagenomics/mgnify_genomes/human-gut/v1.0/all_genomes/MGYG-HGUT-000/MGYG-HGUT-00041/genomes1/GUT_GENOME012951.gff.gz	Bacteria	Firmicutes_A	Clostridia	Lachnospirales	Lachnospiraceae	Acetatifactor	Acetatifactor_sp900066365	NW	SRS475658
GUT_GENOME083887	ERS537301_37	HGM	MAG	3244101.0	192.0	34454.0	46.43	97.58	1.45	0.05	0.0	99.67	99.73	19.0		GUT_GENOME000166	MGYG-HGUT-00041	d__Bacteria;p__Firmicutes_A;c__Clostridia;o__Lachnospirales;f__Lachnospiraceae;g__Acetatifactor;s__Acetatifactor sp900066365	ERP006678	China	Asia	ftp://ftp.ebi.ac.uk/pub/databases/metagenomics/mgnify_genomes/human-gut/v1.0/all_genomes/MGYG-HGUT-000/MGYG-HGUT-00041/genomes3/GUT_GENOME083887.gff.gz	Bacteria	Firmicutes_A	Clostridia	Lachnospirales	Lachnospiraceae	Acetatifactor	Acetatifactor_sp900066365	W	ERS537301
GUT_GENOME160679	SchirmerM_2016__G88826__bin.8	CIBIO	MAG	2400402.0	563.0	5055.0	47.4	81.2	1.6	0.36	0.0	0.0	11.25	11.0		GUT_GENOME000166	MGYG-HGUT-00041	d__Bacteria;p__Firmicutes_A;c__Clostridia;o__Lachnospirales;f__Lachnospiraceae;g__Acetatifactor;s__Acetatifactor sp900066365	SRP095580	Netherlands	Europe	ftp://ftp.ebi.ac.uk/pub/databases/metagenomics/mgnify_genomes/human-gut/v1.0/all_genomes/MGYG-HGUT-000/MGYG-HGUT-00041/genomes1/GUT_GENOME160679.gff.gz	Bacteria	Firmicutes_A	Clostridia	Lachnospirales	Lachnospiraceae	Acetatifactor	Acetatifactor_sp900066365	W	SRS1876555
GUT_GENOME099116	HeQ_2017__SZAXPI029560-51__bin.37	CIBIO	MAG	2990981.0	54.0	84249.0	46.48	98.55	1.93	0.01	0.0	46.97	0.0	17.0		GUT_GENOME000166	MGYG-HGUT-00041	d__Bacteria;p__Firmicutes_A;c__Clostridia;o__Lachnospirales;f__Lachnospiraceae;g__Acetatifactor;s__Acetatifactor sp900066365	ERP017091	China	Asia	ftp://ftp.ebi.ac.uk/pub/databases/metagenomics/mgnify_genomes/human-gut/v1.0/all_genomes/MGYG-HGUT-000/MGYG-HGUT-00041/genomes2/GUT_GENOME099116.gff.gz	Bacteria	Firmicutes_A	Clostridia	Lachnospirales	Lachnospiraceae	Acetatifactor	Acetatifactor_sp900066365	W	ERS1343393
GUT_GENOME127840	LiuW_2016__SRR3992989__bin.63	CIBIO	MAG	1838961.0	506.0	4100.0	48.65	68.66	3.58	0.76	0.0	0.0	0.0	10.0		GUT_GENOME000166	MGYG-HGUT-00041	d__Bacteria;p__Firmicutes_A;c__Clostridia;o__Lachnospirales;f__Lachnospiraceae;g__Acetatifactor;s__Acetatifactor sp900066365	SRP080787	Mongolia	Asia	ftp://ftp.ebi.ac.uk/pub/databases/metagenomics/mgnify_genomes/human-gut/v1.0/all_genomes/MGYG-HGUT-000/MGYG-HGUT-00041/genomes3/GUT_GENOME127840.gff.gz	Bacteria	Firmicutes_A	Clostridia	Lachnospirales	Lachnospiraceae	Acetatifactor	Acetatifactor_sp900066365	NW	SRS1596802
GUT_GENOME120841	LiJ_2014__V1.FI02__bin.9	CIBIO	MAG	2602743.0	88.0	42189.0	47.18	96.14	0.72	0.06	0.0	0.0	0.0	14.0		GUT_GENOME000166	MGYG-HGUT-00041	d__Bacteria;p__Firmicutes_A;c__Clostridia;o__Lachnospirales;f__Lachnospiraceae;g__Acetatifactor;s__Acetatifactor sp900066365	ERP004605	Spain	Europe	ftp://ftp.ebi.ac.uk/pub/databases/metagenomics/mgnify_genomes/human-gut/v1.0/all_genomes/MGYG-HGUT-000/MGYG-HGUT-00041/genomes2/GUT_GENOME120841.gff.gz	Bacteria	Firmicutes_A	Clostridia	Lachnospirales	Lachnospiraceae	Acetatifactor	Acetatifactor_sp900066365	W	ERS396493
GUT_GENOME240408	VatanenT_2016__G78595__bin.4	CIBIO	MAG	2154887.0	637.0	3636.0	46.83	76.86	2.09	0.06	0.0	0.0	0.0	12.0		GUT_GENOME000166	MGYG-HGUT-00041	d__Bacteria;p__Firmicutes_A;c__Clostridia;o__Lachnospirales;f__Lachnospiraceae;g__Acetatifactor;s__Acetatifactor sp900066365	SRP090628	Estonia	Europe	ftp://ftp.ebi.ac.uk/pub/databases/metagenomics/mgnify_genomes/human-gut/v1.0/all_genomes/MGYG-HGUT-000/MGYG-HGUT-00041/genomes1/GUT_GENOME240408.gff.gz	Bacteria	Firmicutes_A	Clostridia	Lachnospirales	Lachnospiraceae	Acetatifactor	Acetatifactor_sp900066365	W	SRS1719180
GUT_GENOME012857	BritoIL_2016__M2.60.ST__bin.41	CIBIO	MAG	2389670.0	241.0	13509.0	47.31	88.0	4.19	0.18	0.0	0.0	0.0	12.0		GUT_GENOME000166	MGYG-HGUT-00041	d__Bacteria;p__Firmicutes_A;c__Clostridia;o__Lachnospirales;f__Lachnospiraceae;g__Acetatifactor;s__Acetatifactor sp900066365	SRP029441	Fiji	Oceania	ftp://ftp.ebi.ac.uk/pub/databases/metagenomics/mgnify_genomes/human-gut/v1.0/all_genomes/MGYG-HGUT-000/MGYG-HGUT-00041/genomes1/GUT_GENOME012857.gff.gz	Bacteria	Firmicutes_A	Clostridia	Lachnospirales	Lachnospiraceae	Acetatifactor	Acetatifactor_sp900066365	NW	SRS476148
GUT_GENOME182194	SRR4305150_bin.11	EBI	MAG	1954887.0	469.0	4433.0	47.43	67.91	2.46	0.22	0.0	0.0	0.0	12.0	ERZ960089	GUT_GENOME000166	MGYG-HGUT-00041	d__Bacteria;p__Firmicutes_A;c__Clostridia;o__Lachnospirales;f__Lachnospiraceae;g__Acetatifactor;s__Acetatifactor sp900066365	SRP090628	Estonia	Europe	ftp://ftp.ebi.ac.uk/pub/databases/metagenomics/mgnify_genomes/human-gut/v1.0/all_genomes/MGYG-HGUT-000/MGYG-HGUT-00041/genomes1/GUT_GENOME182194.gff.gz	Bacteria	Firmicutes_A	Clostridia	Lachnospirales	Lachnospiraceae	Acetatifactor	Acetatifactor_sp900066365	W	SRS1719206
GUT_GENOME099263	HeQ_2017__SZAXPI029566-78__bin.38	CIBIO	MAG	2912098.0	54.0	83934.0	46.52	90.82	1.93	0.01	0.0	0.0	0.0	17.0		GUT_GENOME000166	MGYG-HGUT-00041	d__Bacteria;p__Firmicutes_A;c__Clostridia;o__Lachnospirales;f__Lachnospiraceae;g__Acetatifactor;s__Acetatifactor sp900066365	ERP017091	China	Asia	ftp://ftp.ebi.ac.uk/pub/databases/metagenomics/mgnify_genomes/human-gut/v1.0/all_genomes/MGYG-HGUT-000/MGYG-HGUT-00041/genomes2/GUT_GENOME099263.gff.gz	Bacteria	Firmicutes_A	Clostridia	Lachnospirales	Lachnospiraceae	Acetatifactor	Acetatifactor_sp900066365	W	ERS1343399
GUT_GENOME248244	WenC_2017__N208__bin.53	CIBIO	MAG	2680524.0	242.0	16488.0	46.98	91.37	2.03	0.28	0.0	0.0	0.0	15.0		GUT_GENOME000166	MGYG-HGUT-00041	d__Bacteria;p__Firmicutes_A;c__Clostridia;o__Lachnospirales;f__Lachnospiraceae;g__Acetatifactor;s__Acetatifactor sp900066365	SRP094805	China	Asia	ftp://ftp.ebi.ac.uk/pub/databases/metagenomics/mgnify_genomes/human-gut/v1.0/all_genomes/MGYG-HGUT-000/MGYG-HGUT-00041/genomes2/GUT_GENOME248244.gff.gz	Bacteria	Firmicutes_A	Clostridia	Lachnospirales	Lachnospiraceae	Acetatifactor	Acetatifactor_sp900066365	W	SRS1846869
GUT_GENOME099319	HeQ_2017__SZAXPI029568-81__bin.25	CIBIO	MAG	3056121.0	121.0	37186.0	46.53	96.62	3.86	0.05	0.0	0.0	0.0	15.0		GUT_GENOME000166	MGYG-HGUT-00041	d__Bacteria;p__Firmicutes_A;c__Clostridia;o__Lachnospirales;f__Lachnospiraceae;g__Acetatifactor;s__Acetatifactor sp900066365	ERP017091	China	Asia	ftp://ftp.ebi.ac.uk/pub/databases/metagenomics/mgnify_genomes/human-gut/v1.0/all_genomes/MGYG-HGUT-000/MGYG-HGUT-00041/genomes2/GUT_GENOME099319.gff.gz	Bacteria	Firmicutes_A	Clostridia	Lachnospirales	Lachnospiraceae	Acetatifactor	Acetatifactor_sp900066365	W	ERS1343401
GUT_GENOME163910	SchirmerM_2016__G89198__bin.23	CIBIO	MAG	2998939.0	116.0	43413.0	46.3	96.62	1.45	0.02	0.0	0.0	0.0	16.0		GUT_GENOME000166	MGYG-HGUT-00041	d__Bacteria;p__Firmicutes_A;c__Clostridia;o__Lachnospirales;f__Lachnospiraceae;g__Acetatifactor;s__Acetatifactor sp900066365	SRP095580	Netherlands	Europe	ftp://ftp.ebi.ac.uk/pub/databases/metagenomics/mgnify_genomes/human-gut/v1.0/all_genomes/MGYG-HGUT-000/MGYG-HGUT-00041/genomes2/GUT_GENOME163910.gff.gz	Bacteria	Firmicutes_A	Clostridia	Lachnospirales	Lachnospiraceae	Acetatifactor	Acetatifactor_sp900066365	W	SRS1876320
GUT_GENOME012783	BritoIL_2016__M2.57.ST__bin.54	CIBIO	MAG	2674782.0	78.0	51614.0	47.05	92.11	1.45	0.04	0.0	0.0	0.0	14.0		GUT_GENOME000166	MGYG-HGUT-00041	d__Bacteria;p__Firmicutes_A;c__Clostridia;o__Lachnospirales;f__Lachnospiraceae;g__Acetatifactor;s__Acetatifactor sp900066365	SRP029441	Fiji	Oceania	ftp://ftp.ebi.ac.uk/pub/databases/metagenomics/mgnify_genomes/human-gut/v1.0/all_genomes/MGYG-HGUT-000/MGYG-HGUT-00041/genomes3/GUT_GENOME012783.gff.gz	Bacteria	Firmicutes_A	Clostridia	Lachnospirales	Lachnospiraceae	Acetatifactor	Acetatifactor_sp900066365	NW	SRS475929
GUT_GENOME041234	ERR1293844_bin.5	EBI	MAG	1745951.0	402.0	4546.0	46.76	50.16	0.0	0.43	0.0	0.0	0.0	12.0	ERZ930019	GUT_GENOME000166	MGYG-HGUT-00041	d__Bacteria;p__Firmicutes_A;c__Clostridia;o__Lachnospirales;f__Lachnospiraceae;g__Acetatifactor;s__Acetatifactor sp900066365	ERP013933	US	North America	ftp://ftp.ebi.ac.uk/pub/databases/metagenomics/mgnify_genomes/human-gut/v1.0/all_genomes/MGYG-HGUT-000/MGYG-HGUT-00041/genomes1/GUT_GENOME041234.gff.gz	Bacteria	Firmicutes_A	Clostridia	Lachnospirales	Lachnospiraceae	Acetatifactor	Acetatifactor_sp900066365		ERS1066720
GUT_GENOME160411	SchirmerM_2016__G88794__bin.16	CIBIO	MAG	2103453.0	399.0	6526.0	48.15	81.47	1.01	0.1	0.0	0.0	0.0	10.0		GUT_GENOME000166	MGYG-HGUT-00041	d__Bacteria;p__Firmicutes_A;c__Clostridia;o__Lachnospirales;f__Lachnospiraceae;g__Acetatifactor;s__Acetatifactor sp900066365	SRP095580	Netherlands	Europe	ftp://ftp.ebi.ac.uk/pub/databases/metagenomics/mgnify_genomes/human-gut/v1.0/all_genomes/MGYG-HGUT-000/MGYG-HGUT-00041/genomes2/GUT_GENOME160411.gff.gz	Bacteria	Firmicutes_A	Clostridia	Lachnospirales	Lachnospiraceae	Acetatifactor	Acetatifactor_sp900066365	W	SRS1876644
GUT_GENOME197388	SRR5127687_bin.7	EBI	MAG	2909665.0	100.0	42379.0	46.79	96.62	0.97	0.03	0.0	0.0	0.0	15.0	ERZ932671	GUT_GENOME000166	MGYG-HGUT-00041	d__Bacteria;p__Firmicutes_A;c__Clostridia;o__Lachnospirales;f__Lachnospiraceae;g__Acetatifactor;s__Acetatifactor sp900066365	SRP095580	Netherlands	Europe	ftp://ftp.ebi.ac.uk/pub/databases/metagenomics/mgnify_genomes/human-gut/v1.0/all_genomes/MGYG-HGUT-000/MGYG-HGUT-00041/genomes2/GUT_GENOME197388.gff.gz	Bacteria	Firmicutes_A	Clostridia	Lachnospirales	Lachnospiraceae	Acetatifactor	Acetatifactor_sp900066365	W	SRS1876554
GUT_GENOME238867	SRS820605_48	HGM	MAG	3218219.0	326.0	18646.0	47.84	83.12	4.0	0.12	94.12	14.61	94.22	17.0		GUT_GENOME000166	MGYG-HGUT-00041	d__Bacteria;p__Firmicutes_A;c__Clostridia;o__Lachnospirales;f__Lachnospiraceae;g__Acetatifactor;s__Acetatifactor sp900066365	SRP052307	US	North America	ftp://ftp.ebi.ac.uk/pub/databases/metagenomics/mgnify_genomes/human-gut/v1.0/all_genomes/MGYG-HGUT-000/MGYG-HGUT-00041/genomes3/GUT_GENOME238867.gff.gz	Bacteria	Firmicutes_A	Clostridia	Lachnospirales	Lachnospiraceae	Acetatifactor	Acetatifactor_sp900066365	W	SRS820605
GUT_GENOME012308	BritoIL_2016__M2.37.ST__bin.84	CIBIO	MAG	2792680.0	63.0	68645.0	46.51	96.62	0.97	0.05	0.0	0.0	0.0	15.0		GUT_GENOME000166	MGYG-HGUT-00041	d__Bacteria;p__Firmicutes_A;c__Clostridia;o__Lachnospirales;f__Lachnospiraceae;g__Acetatifactor;s__Acetatifactor sp900066365	SRP029441	Fiji	Oceania	ftp://ftp.ebi.ac.uk/pub/databases/metagenomics/mgnify_genomes/human-gut/v1.0/all_genomes/MGYG-HGUT-000/MGYG-HGUT-00041/genomes1/GUT_GENOME012308.gff.gz	Bacteria	Firmicutes_A	Clostridia	Lachnospirales	Lachnospiraceae	Acetatifactor	Acetatifactor_sp900066365	NW	SRS476262
GUT_GENOME238833	SRS820604_34	HGM	MAG	2123648.0	199.0	12754.0	47.5	78.99	3.57	0.12	0.0	0.0	0.0	13.0		GUT_GENOME000166	MGYG-HGUT-00041	d__Bacteria;p__Firmicutes_A;c__Clostridia;o__Lachnospirales;f__Lachnospiraceae;g__Acetatifactor;s__Acetatifactor sp900066365	SRP052307	US	North America	ftp://ftp.ebi.ac.uk/pub/databases/metagenomics/mgnify_genomes/human-gut/v1.0/all_genomes/MGYG-HGUT-000/MGYG-HGUT-00041/genomes2/GUT_GENOME238833.gff.gz	Bacteria	Firmicutes_A	Clostridia	Lachnospirales	Lachnospiraceae	Acetatifactor	Acetatifactor_sp900066365	W	SRS820604
GUT_GENOME269506	ZeeviD_2015__PNP_Main_269__bin.23	CIBIO	MAG	2660511.0	253.0	14889.0	47.04	84.81	1.95	0.21	0.0	0.0	0.0	14.0		GUT_GENOME000166	MGYG-HGUT-00041	d__Bacteria;p__Firmicutes_A;c__Clostridia;o__Lachnospirales;f__Lachnospiraceae;g__Acetatifactor;s__Acetatifactor sp900066365	ERP012929	Israel	Asia	ftp://ftp.ebi.ac.uk/pub/databases/metagenomics/mgnify_genomes/human-gut/v1.0/all_genomes/MGYG-HGUT-000/MGYG-HGUT-00041/genomes2/GUT_GENOME269506.gff.gz	Bacteria	Firmicutes_A	Clostridia	Lachnospirales	Lachnospiraceae	Acetatifactor	Acetatifactor_sp900066365	W	ERS971907
GUT_GENOME081919	ERS537230_89	HGM	MAG	2098909.0	345.0	10960.0	47.52	76.67	2.09	0.48	94.12	0.0	0.0	15.0		GUT_GENOME000166	MGYG-HGUT-00041	d__Bacteria;p__Firmicutes_A;c__Clostridia;o__Lachnospirales;f__Lachnospiraceae;g__Acetatifactor;s__Acetatifactor sp900066365	ERP006678	China	Asia	ftp://ftp.ebi.ac.uk/pub/databases/metagenomics/mgnify_genomes/human-gut/v1.0/all_genomes/MGYG-HGUT-000/MGYG-HGUT-00041/genomes1/GUT_GENOME081919.gff.gz	Bacteria	Firmicutes_A	Clostridia	Lachnospirales	Lachnospiraceae	Acetatifactor	Acetatifactor_sp900066365	W	ERS537230
GUT_GENOME269482	ZeeviD_2015__PNP_Main_268__bin.24	CIBIO	MAG	2741635.0	96.0	40247.0	46.77	96.94	0.97	0.07	0.0	0.0	0.0	16.0		GUT_GENOME000166	MGYG-HGUT-00041	d__Bacteria;p__Firmicutes_A;c__Clostridia;o__Lachnospirales;f__Lachnospiraceae;g__Acetatifactor;s__Acetatifactor sp900066365	ERP012929	Israel	Asia	ftp://ftp.ebi.ac.uk/pub/databases/metagenomics/mgnify_genomes/human-gut/v1.0/all_genomes/MGYG-HGUT-000/MGYG-HGUT-00041/genomes3/GUT_GENOME269482.gff.gz	Bacteria	Firmicutes_A	Clostridia	Lachnospirales	Lachnospiraceae	Acetatifactor	Acetatifactor_sp900066365	W	ERS971906
GUT_GENOME120134	LiJ_2014__V1.CD37-4__bin.5	CIBIO	MAG	3344270.0	58.0	84865.0	46.34	97.1	1.01	0.01	0.0	0.0	5.47	16.0		GUT_GENOME000166	MGYG-HGUT-00041	d__Bacteria;p__Firmicutes_A;c__Clostridia;o__Lachnospirales;f__Lachnospiraceae;g__Acetatifactor;s__Acetatifactor sp900066365	ERP004605	Spain	Europe	ftp://ftp.ebi.ac.uk/pub/databases/metagenomics/mgnify_genomes/human-gut/v1.0/all_genomes/MGYG-HGUT-000/MGYG-HGUT-00041/genomes3/GUT_GENOME120134.gff.gz	Bacteria	Firmicutes_A	Clostridia	Lachnospirales	Lachnospiraceae	Acetatifactor	Acetatifactor_sp900066365	W	ERS396470
GUT_GENOME181617	SRR4033064_bin.44	EBI	MAG	2162751.0	312.0	8708.0	47.73	64.02	1.75	0.86	0.0	0.0	0.0	8.0	ERZ829814	GUT_GENOME000166	MGYG-HGUT-00041	d__Bacteria;p__Firmicutes_A;c__Clostridia;o__Lachnospirales;f__Lachnospiraceae;g__Acetatifactor;s__Acetatifactor sp900066365	SRP082182	US	North America	ftp://ftp.ebi.ac.uk/pub/databases/metagenomics/mgnify_genomes/human-gut/v1.0/all_genomes/MGYG-HGUT-000/MGYG-HGUT-00041/genomes2/GUT_GENOME181617.gff.gz	Bacteria	Firmicutes_A	Clostridia	Lachnospirales	Lachnospiraceae	Acetatifactor	Acetatifactor_sp900066365		SRS1618824
GUT_GENOME276746	ZeeviD_2015__PNP_Main_60__bin.67	CIBIO	MAG	2972694.0	181.0	25406.0	46.63	94.1	1.45	0.02	0.0	12.33	0.0	18.0		GUT_GENOME000166	MGYG-HGUT-00041	d__Bacteria;p__Firmicutes_A;c__Clostridia;o__Lachnospirales;f__Lachnospiraceae;g__Acetatifactor;s__Acetatifactor sp900066365	ERP012929	Israel	Asia	ftp://ftp.ebi.ac.uk/pub/databases/metagenomics/mgnify_genomes/human-gut/v1.0/all_genomes/MGYG-HGUT-000/MGYG-HGUT-00041/genomes1/GUT_GENOME276746.gff.gz	Bacteria	Firmicutes_A	Clostridia	Lachnospirales	Lachnospiraceae	Acetatifactor	Acetatifactor_sp900066365	W	ERS971698
GUT_GENOME197668	SRR5127731_bin.12	EBI	MAG	2564820.0	94.0	39500.0	47.15	94.61	0.48	0.03	0.0	0.0	0.0	14.0	ERZ933069	GUT_GENOME000166	MGYG-HGUT-00041	d__Bacteria;p__Firmicutes_A;c__Clostridia;o__Lachnospirales;f__Lachnospiraceae;g__Acetatifactor;s__Acetatifactor sp900066365	SRP095580	Netherlands	Europe	ftp://ftp.ebi.ac.uk/pub/databases/metagenomics/mgnify_genomes/human-gut/v1.0/all_genomes/MGYG-HGUT-000/MGYG-HGUT-00041/genomes1/GUT_GENOME197668.gff.gz	Bacteria	Firmicutes_A	Clostridia	Lachnospirales	Lachnospiraceae	Acetatifactor	Acetatifactor_sp900066365	W	SRS1876598
GUT_GENOME248911	WenC_2017__N288__bin.5	CIBIO	MAG	2971599.0	309.0	13158.0	46.83	92.92	3.62	0.03	0.0	0.0	0.0	17.0		GUT_GENOME000166	MGYG-HGUT-00041	d__Bacteria;p__Firmicutes_A;c__Clostridia;o__Lachnospirales;f__Lachnospiraceae;g__Acetatifactor;s__Acetatifactor sp900066365	SRP094805	China	Asia	ftp://ftp.ebi.ac.uk/pub/databases/metagenomics/mgnify_genomes/human-gut/v1.0/all_genomes/MGYG-HGUT-000/MGYG-HGUT-00041/genomes2/GUT_GENOME248911.gff.gz	Bacteria	Firmicutes_A	Clostridia	Lachnospirales	Lachnospiraceae	Acetatifactor	Acetatifactor_sp900066365	W	SRS1846851
GUT_GENOME081583	ERS537219_16	HGM	MAG	3231746.0	200.0	46008.0	46.8	95.17	1.45	0.05	0.0	0.0	59.08	20.0		GUT_GENOME000166	MGYG-HGUT-00041	d__Bacteria;p__Firmicutes_A;c__Clostridia;o__Lachnospirales;f__Lachnospiraceae;g__Acetatifactor;s__Acetatifactor sp900066365	ERP006678	China	Asia	ftp://ftp.ebi.ac.uk/pub/databases/metagenomics/mgnify_genomes/human-gut/v1.0/all_genomes/MGYG-HGUT-000/MGYG-HGUT-00041/genomes2/GUT_GENOME081583.gff.gz	Bacteria	Firmicutes_A	Clostridia	Lachnospirales	Lachnospiraceae	Acetatifactor	Acetatifactor_sp900066365	W	ERS537219
GUT_GENOME238496	SRS820587_16	HGM	MAG	2957753.0	135.0	38802.0	46.64	93.12	3.38	0.04	0.0	0.0	19.21	19.0		GUT_GENOME000166	MGYG-HGUT-00041	d__Bacteria;p__Firmicutes_A;c__Clostridia;o__Lachnospirales;f__Lachnospiraceae;g__Acetatifactor;s__Acetatifactor sp900066365	SRP052307	US	North America	ftp://ftp.ebi.ac.uk/pub/databases/metagenomics/mgnify_genomes/human-gut/v1.0/all_genomes/MGYG-HGUT-000/MGYG-HGUT-00041/genomes1/GUT_GENOME238496.gff.gz	Bacteria	Firmicutes_A	Clostridia	Lachnospirales	Lachnospiraceae	Acetatifactor	Acetatifactor_sp900066365	W	SRS820587
GUT_GENOME100394	HMP_2012__SRS011239__bin.24	CIBIO	MAG	3000221.0	304.0	13792.0	46.79	95.75	1.49	0.09	0.0	0.0	0.0	14.0		GUT_GENOME000166	MGYG-HGUT-00041	d__Bacteria;p__Firmicutes_A;c__Clostridia;o__Lachnospirales;f__Lachnospiraceae;g__Acetatifactor;s__Acetatifactor sp900066365	SRP002163	US	North America	ftp://ftp.ebi.ac.uk/pub/databases/metagenomics/mgnify_genomes/human-gut/v1.0/all_genomes/MGYG-HGUT-000/MGYG-HGUT-00041/genomes3/GUT_GENOME100394.gff.gz	Bacteria	Firmicutes_A	Clostridia	Lachnospirales	Lachnospiraceae	Acetatifactor	Acetatifactor_sp900066365	W	SRS011239
GUT_GENOME181518	SRR3993038_bin.76	EBI	MAG	2909305.0	158.0	22883.0	47.04	97.58	3.28	0.24	0.0	24.46	11.93	16.0	ERZ849425	GUT_GENOME000166	MGYG-HGUT-00041	d__Bacteria;p__Firmicutes_A;c__Clostridia;o__Lachnospirales;f__Lachnospiraceae;g__Acetatifactor;s__Acetatifactor sp900066365	SRP080787	Mongolia	Asia	ftp://ftp.ebi.ac.uk/pub/databases/metagenomics/mgnify_genomes/human-gut/v1.0/all_genomes/MGYG-HGUT-000/MGYG-HGUT-00041/genomes3/GUT_GENOME181518.gff.gz	Bacteria	Firmicutes_A	Clostridia	Lachnospirales	Lachnospiraceae	Acetatifactor	Acetatifactor_sp900066365	W	SRS1596851
GUT_GENOME128624	LiuW_2016__SRR3993018__bin.40	CIBIO	MAG	2059503.0	308.0	8509.0	48.24	79.0	2.82	0.65	0.0	0.0	0.0	10.0		GUT_GENOME000166	MGYG-HGUT-00041	d__Bacteria;p__Firmicutes_A;c__Clostridia;o__Lachnospirales;f__Lachnospiraceae;g__Acetatifactor;s__Acetatifactor sp900066365	SRP080787	Mongolia	Asia	ftp://ftp.ebi.ac.uk/pub/databases/metagenomics/mgnify_genomes/human-gut/v1.0/all_genomes/MGYG-HGUT-000/MGYG-HGUT-00041/genomes2/GUT_GENOME128624.gff.gz	Bacteria	Firmicutes_A	Clostridia	Lachnospirales	Lachnospiraceae	Acetatifactor	Acetatifactor_sp900066365	NW	SRS1596831
GUT_GENOME197936	SRR5127776_bin.18	EBI	MAG	2453849.0	206.0	16084.0	47.52	89.41	1.26	0.08	0.0	0.0	0.0	12.0	ERZ933362	GUT_GENOME000166	MGYG-HGUT-00041	d__Bacteria;p__Firmicutes_A;c__Clostridia;o__Lachnospirales;f__Lachnospiraceae;g__Acetatifactor;s__Acetatifactor sp900066365	SRP095580	Netherlands	Europe	ftp://ftp.ebi.ac.uk/pub/databases/metagenomics/mgnify_genomes/human-gut/v1.0/all_genomes/MGYG-HGUT-000/MGYG-HGUT-00041/genomes3/GUT_GENOME197936.gff.gz	Bacteria	Firmicutes_A	Clostridia	Lachnospirales	Lachnospiraceae	Acetatifactor	Acetatifactor_sp900066365	W	SRS1876644
GUT_GENOME128645	LiuW_2016__SRR3993019__bin.27	CIBIO	MAG	3037613.0	95.0	44244.0	46.6	98.67	0.97	0.04	0.0	0.0	0.0	16.0		GUT_GENOME000166	MGYG-HGUT-00041	d__Bacteria;p__Firmicutes_A;c__Clostridia;o__Lachnospirales;f__Lachnospiraceae;g__Acetatifactor;s__Acetatifactor sp900066365	SRP080787	Mongolia	Asia	ftp://ftp.ebi.ac.uk/pub/databases/metagenomics/mgnify_genomes/human-gut/v1.0/all_genomes/MGYG-HGUT-000/MGYG-HGUT-00041/genomes1/GUT_GENOME128645.gff.gz	Bacteria	Firmicutes_A	Clostridia	Lachnospirales	Lachnospiraceae	Acetatifactor	Acetatifactor_sp900066365	NW	SRS1596832
GUT_GENOME249048	WenC_2017__N310__bin.11	CIBIO	MAG	2198306.0	38.0	95021.0	46.9	78.26	0.97	0.01	0.0	23.29	0.0	13.0		GUT_GENOME000166	MGYG-HGUT-00041	d__Bacteria;p__Firmicutes_A;c__Clostridia;o__Lachnospirales;f__Lachnospiraceae;g__Acetatifactor;s__Acetatifactor sp900066365	SRP094805	China	Asia	ftp://ftp.ebi.ac.uk/pub/databases/metagenomics/mgnify_genomes/human-gut/v1.0/all_genomes/MGYG-HGUT-000/MGYG-HGUT-00041/genomes3/GUT_GENOME249048.gff.gz	Bacteria	Firmicutes_A	Clostridia	Lachnospirales	Lachnospiraceae	Acetatifactor	Acetatifactor_sp900066365	W	SRS1846763
GUT_GENOME041814	ERR1293918_bin.22	EBI	MAG	2505449.0	196.0	18086.0	47.31	90.11	3.23	0.28	0.0	0.0	0.0	13.0	ERZ930729	GUT_GENOME000166	MGYG-HGUT-00041	d__Bacteria;p__Firmicutes_A;c__Clostridia;o__Lachnospirales;f__Lachnospiraceae;g__Acetatifactor;s__Acetatifactor sp900066365	ERP013933	US	North America	ftp://ftp.ebi.ac.uk/pub/databases/metagenomics/mgnify_genomes/human-gut/v1.0/all_genomes/MGYG-HGUT-000/MGYG-HGUT-00041/genomes1/GUT_GENOME041814.gff.gz	Bacteria	Firmicutes_A	Clostridia	Lachnospirales	Lachnospiraceae	Acetatifactor	Acetatifactor_sp900066365		ERS1066739
GUT_GENOME276884	ZeeviD_2015__PNP_Main_619__bin.18	CIBIO	MAG	1705408.0	517.0	3651.0	47.41	72.98	2.01	0.3	0.0	0.0	0.0	10.0		GUT_GENOME000166	MGYG-HGUT-00041	d__Bacteria;p__Firmicutes_A;c__Clostridia;o__Lachnospirales;f__Lachnospiraceae;g__Acetatifactor;s__Acetatifactor sp900066365	ERP012929	Israel	Asia	ftp://ftp.ebi.ac.uk/pub/databases/metagenomics/mgnify_genomes/human-gut/v1.0/all_genomes/MGYG-HGUT-000/MGYG-HGUT-00041/genomes3/GUT_GENOME276884.gff.gz	Bacteria	Firmicutes_A	Clostridia	Lachnospirales	Lachnospiraceae	Acetatifactor	Acetatifactor_sp900066365	W	ERS972257
GUT_GENOME128496	LiuW_2016__SRR3993014__bin.72	CIBIO	MAG	2727016.0	126.0	30903.0	47.13	95.96	3.62	0.11	0.0	15.66	0.0	15.0		GUT_GENOME000166	MGYG-HGUT-00041	d__Bacteria;p__Firmicutes_A;c__Clostridia;o__Lachnospirales;f__Lachnospiraceae;g__Acetatifactor;s__Acetatifactor sp900066365	SRP080787	Mongolia	Asia	ftp://ftp.ebi.ac.uk/pub/databases/metagenomics/mgnify_genomes/human-gut/v1.0/all_genomes/MGYG-HGUT-000/MGYG-HGUT-00041/genomes1/GUT_GENOME128496.gff.gz	Bacteria	Firmicutes_A	Clostridia	Lachnospirales	Lachnospiraceae	Acetatifactor	Acetatifactor_sp900066365	NW	SRS1596827
GUT_GENOME238873	SRS820606_22	HGM	MAG	2157701.0	171.0	16400.0	47.52	80.57	1.98	0.06	0.0	0.0	0.0	13.0		GUT_GENOME000166	MGYG-HGUT-00041	d__Bacteria;p__Firmicutes_A;c__Clostridia;o__Lachnospirales;f__Lachnospiraceae;g__Acetatifactor;s__Acetatifactor sp900066365	SRP052307	Peru	South America	ftp://ftp.ebi.ac.uk/pub/databases/metagenomics/mgnify_genomes/human-gut/v1.0/all_genomes/MGYG-HGUT-000/MGYG-HGUT-00041/genomes1/GUT_GENOME238873.gff.gz	Bacteria	Firmicutes_A	Clostridia	Lachnospirales	Lachnospiraceae	Acetatifactor	Acetatifactor_sp900066365	NW	SRS820606
GUT_GENOME100184	HeQ_2017__SZAXPI029600-27__bin.41	CIBIO	MAG	2816601.0	144.0	36320.0	46.74	94.23	1.45	0.16	0.0	0.0	0.0	13.0		GUT_GENOME000166	MGYG-HGUT-00041	d__Bacteria;p__Firmicutes_A;c__Clostridia;o__Lachnospirales;f__Lachnospiraceae;g__Acetatifactor;s__Acetatifactor sp900066365	ERP017091	China	Asia	ftp://ftp.ebi.ac.uk/pub/databases/metagenomics/mgnify_genomes/human-gut/v1.0/all_genomes/MGYG-HGUT-000/MGYG-HGUT-00041/genomes1/GUT_GENOME100184.gff.gz	Bacteria	Firmicutes_A	Clostridia	Lachnospirales	Lachnospiraceae	Acetatifactor	Acetatifactor_sp900066365	W	ERS1343436
GUT_GENOME012342	BritoIL_2016__M2.38.ST__bin.66	CIBIO	MAG	1876236.0	548.0	3641.0	47.67	70.71	3.74	0.75	0.0	0.0	0.0	13.0		GUT_GENOME000166	MGYG-HGUT-00041	d__Bacteria;p__Firmicutes_A;c__Clostridia;o__Lachnospirales;f__Lachnospiraceae;g__Acetatifactor;s__Acetatifactor sp900066365	SRP029441	Fiji	Oceania	ftp://ftp.ebi.ac.uk/pub/databases/metagenomics/mgnify_genomes/human-gut/v1.0/all_genomes/MGYG-HGUT-000/MGYG-HGUT-00041/genomes1/GUT_GENOME012342.gff.gz	Bacteria	Firmicutes_A	Clostridia	Lachnospirales	Lachnospiraceae	Acetatifactor	Acetatifactor_sp900066365	NW	SRS476191
GUT_GENOME012538	BritoIL_2016__M2.45.ST__bin.1	CIBIO	MAG	3103592.0	119.0	36545.0	46.17	99.52	0.97	0.07	0.0	0.0	11.25	17.0		GUT_GENOME000166	MGYG-HGUT-00041	d__Bacteria;p__Firmicutes_A;c__Clostridia;o__Lachnospirales;f__Lachnospiraceae;g__Acetatifactor;s__Acetatifactor sp900066365	SRP029441	Fiji	Oceania	ftp://ftp.ebi.ac.uk/pub/databases/metagenomics/mgnify_genomes/human-gut/v1.0/all_genomes/MGYG-HGUT-000/MGYG-HGUT-00041/genomes2/GUT_GENOME012538.gff.gz	Bacteria	Firmicutes_A	Clostridia	Lachnospirales	Lachnospiraceae	Acetatifactor	Acetatifactor_sp900066365	NW	SRS475920
GUT_GENOME041244	ERR1293845_bin.9	EBI	MAG	2324289.0	357.0	8448.0	47.04	79.53	2.48	0.44	0.0	0.0	0.0	13.0	ERZ930023	GUT_GENOME000166	MGYG-HGUT-00041	d__Bacteria;p__Firmicutes_A;c__Clostridia;o__Lachnospirales;f__Lachnospiraceae;g__Acetatifactor;s__Acetatifactor sp900066365	ERP013933	US	North America	ftp://ftp.ebi.ac.uk/pub/databases/metagenomics/mgnify_genomes/human-gut/v1.0/all_genomes/MGYG-HGUT-000/MGYG-HGUT-00041/genomes1/GUT_GENOME041244.gff.gz	Bacteria	Firmicutes_A	Clostridia	Lachnospirales	Lachnospiraceae	Acetatifactor	Acetatifactor_sp900066365		ERS1066720
GUT_GENOME197393	SRR5127688_bin.16	EBI	MAG	2888577.0	287.0	13918.0	47.15	95.93	3.69	0.22	0.0	0.0	5.44	13.0	ERZ932677	GUT_GENOME000166	MGYG-HGUT-00041	d__Bacteria;p__Firmicutes_A;c__Clostridia;o__Lachnospirales;f__Lachnospiraceae;g__Acetatifactor;s__Acetatifactor sp900066365	SRP095580	Netherlands	Europe	ftp://ftp.ebi.ac.uk/pub/databases/metagenomics/mgnify_genomes/human-gut/v1.0/all_genomes/MGYG-HGUT-000/MGYG-HGUT-00041/genomes2/GUT_GENOME197393.gff.gz	Bacteria	Firmicutes_A	Clostridia	Lachnospirales	Lachnospiraceae	Acetatifactor	Acetatifactor_sp900066365	W	SRS1876555
GUT_GENOME082517	ERS537253_14	HGM	MAG	2821592.0	516.0	9392.0	47.28	84.57	4.71	0.21	0.0	0.0	7.86	15.0		GUT_GENOME000166	MGYG-HGUT-00041	d__Bacteria;p__Firmicutes_A;c__Clostridia;o__Lachnospirales;f__Lachnospiraceae;g__Acetatifactor;s__Acetatifactor sp900066365	ERP006678	China	Asia	ftp://ftp.ebi.ac.uk/pub/databases/metagenomics/mgnify_genomes/human-gut/v1.0/all_genomes/MGYG-HGUT-000/MGYG-HGUT-00041/genomes3/GUT_GENOME082517.gff.gz	Bacteria	Firmicutes_A	Clostridia	Lachnospirales	Lachnospiraceae	Acetatifactor	Acetatifactor_sp900066365	W	ERS537253
GUT_GENOME012521	BritoIL_2016__M2.44.ST__bin.78	CIBIO	MAG	3067680.0	168.0	32738.0	46.2	98.13	2.17	0.09	0.0	0.0	11.25	19.0		GUT_GENOME000166	MGYG-HGUT-00041	d__Bacteria;p__Firmicutes_A;c__Clostridia;o__Lachnospirales;f__Lachnospiraceae;g__Acetatifactor;s__Acetatifactor sp900066365	SRP029441	Fiji	Oceania	ftp://ftp.ebi.ac.uk/pub/databases/metagenomics/mgnify_genomes/human-gut/v1.0/all_genomes/MGYG-HGUT-000/MGYG-HGUT-00041/genomes2/GUT_GENOME012521.gff.gz	Bacteria	Firmicutes_A	Clostridia	Lachnospirales	Lachnospiraceae	Acetatifactor	Acetatifactor_sp900066365	NW	SRS476058
GUT_GENOME239896	VatanenT_2016__G69172__bin.6	CIBIO	MAG	2810667.0	190.0	23519.0	47.05	97.11	2.48	0.02	0.0	51.86	0.0	17.0		GUT_GENOME000166	MGYG-HGUT-00041	d__Bacteria;p__Firmicutes_A;c__Clostridia;o__Lachnospirales;f__Lachnospiraceae;g__Acetatifactor;s__Acetatifactor sp900066365	SRP090628	Finland	Europe	ftp://ftp.ebi.ac.uk/pub/databases/metagenomics/mgnify_genomes/human-gut/v1.0/all_genomes/MGYG-HGUT-000/MGYG-HGUT-00041/genomes1/GUT_GENOME239896.gff.gz	Bacteria	Firmicutes_A	Clostridia	Lachnospirales	Lachnospiraceae	Acetatifactor	Acetatifactor_sp900066365	W	SRS1719222
GUT_GENOME082465	ERS537251_40	HGM	MAG	2518670.0	402.0	11193.0	47.58	89.24	3.27	0.1	82.35	5.74	34.84	17.0		GUT_GENOME000166	MGYG-HGUT-00041	d__Bacteria;p__Firmicutes_A;c__Clostridia;o__Lachnospirales;f__Lachnospiraceae;g__Acetatifactor;s__Acetatifactor sp900066365	ERP006678	China	Asia	ftp://ftp.ebi.ac.uk/pub/databases/metagenomics/mgnify_genomes/human-gut/v1.0/all_genomes/MGYG-HGUT-000/MGYG-HGUT-00041/genomes1/GUT_GENOME082465.gff.gz	Bacteria	Firmicutes_A	Clostridia	Lachnospirales	Lachnospiraceae	Acetatifactor	Acetatifactor_sp900066365	W	ERS537251
GUT_GENOME082442	ERS537250_24	HGM	MAG	3041237.0	110.0	52193.0	46.53	99.52	1.45	0.01	0.0	0.0	0.0	18.0		GUT_GENOME000166	MGYG-HGUT-00041	d__Bacteria;p__Firmicutes_A;c__Clostridia;o__Lachnospirales;f__Lachnospiraceae;g__Acetatifactor;s__Acetatifactor sp900066365	ERP006678	China	Asia	ftp://ftp.ebi.ac.uk/pub/databases/metagenomics/mgnify_genomes/human-gut/v1.0/all_genomes/MGYG-HGUT-000/MGYG-HGUT-00041/genomes1/GUT_GENOME082442.gff.gz	Bacteria	Firmicutes_A	Clostridia	Lachnospirales	Lachnospiraceae	Acetatifactor	Acetatifactor_sp900066365	W	ERS537250
GUT_GENOME032134	ERR1190562_bin.40	EBI	MAG	1932401.0	426.0	5136.0	47.71	60.91	2.17	1.43	0.0	0.0	0.0	8.0	ERZ877533	GUT_GENOME000166	MGYG-HGUT-00041	d__Bacteria;p__Firmicutes_A;c__Clostridia;o__Lachnospirales;f__Lachnospiraceae;g__Acetatifactor;s__Acetatifactor sp900066365	ERP013562	China	Asia	ftp://ftp.ebi.ac.uk/pub/databases/metagenomics/mgnify_genomes/human-gut/v1.0/all_genomes/MGYG-HGUT-000/MGYG-HGUT-00041/genomes1/GUT_GENOME032134.gff.gz	Bacteria	Firmicutes_A	Clostridia	Lachnospirales	Lachnospiraceae	Acetatifactor	Acetatifactor_sp900066365	W	ERS1015637
GUT_GENOME120341	LiJ_2014__V1.CD48-0__bin.28	CIBIO	MAG	2663288.0	51.0	89690.0	46.87	95.89	0.97	0.01	0.0	0.0	0.0	18.0		GUT_GENOME000166	MGYG-HGUT-00041	d__Bacteria;p__Firmicutes_A;c__Clostridia;o__Lachnospirales;f__Lachnospiraceae;g__Acetatifactor;s__Acetatifactor sp900066365	ERP004605	Spain	Europe	ftp://ftp.ebi.ac.uk/pub/databases/metagenomics/mgnify_genomes/human-gut/v1.0/all_genomes/MGYG-HGUT-000/MGYG-HGUT-00041/genomes1/GUT_GENOME120341.gff.gz	Bacteria	Firmicutes_A	Clostridia	Lachnospirales	Lachnospiraceae	Acetatifactor	Acetatifactor_sp900066365	W	ERS396479
GUT_GENOME098941	HeQ_2017__SZAXPI029553-32__bin.6	CIBIO	MAG	2717909.0	354.0	11525.0	46.63	83.93	3.14	0.19	0.0	0.0	0.0	15.0		GUT_GENOME000166	MGYG-HGUT-00041	d__Bacteria;p__Firmicutes_A;c__Clostridia;o__Lachnospirales;f__Lachnospiraceae;g__Acetatifactor;s__Acetatifactor sp900066365	ERP017091	China	Asia	ftp://ftp.ebi.ac.uk/pub/databases/metagenomics/mgnify_genomes/human-gut/v1.0/all_genomes/MGYG-HGUT-000/MGYG-HGUT-00041/genomes1/GUT_GENOME098941.gff.gz	Bacteria	Firmicutes_A	Clostridia	Lachnospirales	Lachnospiraceae	Acetatifactor	Acetatifactor_sp900066365	W	ERS1343386
GUT_GENOME012472	BritoIL_2016__M2.41.ST__bin.16	CIBIO	MAG	2714446.0	62.0	68146.0	46.81	95.17	1.45	0.03	0.0	0.0	0.0	15.0		GUT_GENOME000166	MGYG-HGUT-00041	d__Bacteria;p__Firmicutes_A;c__Clostridia;o__Lachnospirales;f__Lachnospiraceae;g__Acetatifactor;s__Acetatifactor sp900066365	SRP029441	Fiji	Oceania	ftp://ftp.ebi.ac.uk/pub/databases/metagenomics/mgnify_genomes/human-gut/v1.0/all_genomes/MGYG-HGUT-000/MGYG-HGUT-00041/genomes2/GUT_GENOME012472.gff.gz	Bacteria	Firmicutes_A	Clostridia	Lachnospirales	Lachnospiraceae	Acetatifactor	Acetatifactor_sp900066365	NW	SRS475673
GUT_GENOME276558	ZeeviD_2015__PNP_Main_5__bin.20	CIBIO	MAG	2981352.0	64.0	66686.0	46.53	99.52	1.45	0.01	0.0	0.0	13.4	18.0		GUT_GENOME000166	MGYG-HGUT-00041	d__Bacteria;p__Firmicutes_A;c__Clostridia;o__Lachnospirales;f__Lachnospiraceae;g__Acetatifactor;s__Acetatifactor sp900066365	ERP012929	Israel	Asia	ftp://ftp.ebi.ac.uk/pub/databases/metagenomics/mgnify_genomes/human-gut/v1.0/all_genomes/MGYG-HGUT-000/MGYG-HGUT-00041/genomes3/GUT_GENOME276558.gff.gz	Bacteria	Firmicutes_A	Clostridia	Lachnospirales	Lachnospiraceae	Acetatifactor	Acetatifactor_sp900066365	W	ERS971643
[truncated: 40,722 more rows]
