# Supplementary material for: Pervasive selective sweeps across human gut microbiomes
Source: bioRxiv. 2024 Nov 21:2023.12.22.573162. Originally published 2023 Dec 23. Preprint. [Version 2] doi: 10.1101/2023.12.22.573162 (PMC10769429; doi:10.1101/2023.12.22.573162)
Supplement: Supplement 2 [file media-2.zip › iLDS Tables/TableS3.txt]

l_r,l_dd,window_size,bin_number,num_common_nonsyn\
Akkermansia_muciniphila_55290,12444.029136675004,57306.87197378284,136,10,6185\
Alistipes_finegoldii_56071,2422.5311833246124,11156.168380072955,22,4,4768\
Alistipes_onderdonkii_55464,2639.605980327947,12155.834763362129,24,5,5193\
Alistipes_shahii_62199,1593.4014647972333,7337.884919993971,10,3,3106\
Bacteroides_caccae_53434,10276.190857652666,47323.60776318545,35,10,3025\
Bacteroides_cellulosilyticus_58046,13651.576496165186,62867.83307187568,46,10,4398\
Bacteroides_coprocola_61586,9066.01642834523,41750.54856149369,44,10,2980\
Bacteroides_eggerthii_54457,15711.043623898637,72352.02968753628,60,10,2686\
Bacteroides_fragilis_54507,3250.667577258741,14969.877411350091,14,3,3247\
Bacteroides_ovatus_58035,15176.689570794586,69891.23833341962,38,10,1942\
Bacteroides_plebeius_61623,5095.683536372876,23466.48989893473,20,3,2490\
Bacteroides_stercoris_56735,10221.581659162037,47072.1231104157,61,10,4013\
Bacteroides_thetaiotaomicron_56941,18582.022308946027,85573.37513252383,99,10,6029\
Bacteroides_vulgatus_57955,20317.731618966536,93566.61189857224,57,10,2734\
Barnesiella_intestinihominis_62208,5688.269206412469,26195.44775924484,64,10,7134\
Coprococcus_sp_62244,6037.5594596926185,27803.98881990681,24,5,2422\
Dialister_invisus_61905,12194.183144310184,56156.28865865577,137,10,4648\
Eubacterium_eligens_61678,6647.94968086336,30614.93966826099,36,10,2838\
Eubacterium_rectale_56927,12477.033835086935,57458.86422690701,83,10,4235\
Eubacterium_siraeum_57634,2594.8112769516347,11949.547530883356,30,8,5481\
Faecalibacterium_prausnitzii_61481,2325.281206199279,10708.315684827348,16,3,2856\
Odoribacter_splanchnicus_62174,15662.53171178647,72128.62407621207,55,10,3153\
Oscillibacter_sp_60799,2643.507493821171,12173.801896981357,23,5,3163\
Parabacteroides_distasonis_56985,7919.045194280768,36468.55083019406,52,10,5899\
Parabacteroides_merdae_56972,6449.729017280426,29702.099778082087,34,10,4125\
Prevotella_copri_61740,5073.097298169197,23362.47642814552,35,10,3882\
Roseburia_intestinalis_56239,5146.159404650158,23698.93986263713,24,5,3134\
Roseburia_inulinivorans_61943,3739.213121998592,17219.712788483364,35,10,5037\
Ruminococcus_bicirculans_59300,1364.2908975800133,6282.791766550409,12,3,3985\
Ruminococcus_bromii_62047,3228.339168756218,14867.05129021371,23,5,2899\
}
